# Supplementary material for: Mef2C restrains microglial inflammatory response and is lost in brain ageing in an IFN-I-dependent manner
Source: Nat Commun. 2017 Sep 28;8:717. doi: 10.1038/s41467-017-00769-0 (PMC5620041; doi:10.1038/s41467-017-00769-0)
Supplement: Supplementary file 4 — Supplementary Dataset 1 [file 41467_2017_769_MOESM4_ESM.xlsx]

## Sheet: Sheet1
Supplementary Dataset 1. Transcriptional profiling of microglia of young (3 month-old) and aged (22 month-old) mice.
		Young (3m)			Aged (22 m)
Annotation Divergence	Transcript RepeatID	1	2	3	1	2	3
0610007P14Rik	NM_021446	254.821	244.925	220.783	269.161	250.646	264.321
0610009B22Rik	NM_025319	310.471	189.525	126.625	155.163	134.493	174.452
0610009D07Rik	NM_025323	178.667	90.389	133.119	79.165	103.927	140.09
0610009O20Rik	NM_024179	248.963	119.547	191.561	82.331	137.55	113.658
0610010F05Rik	NM_027860	5.858	11.663	38.962	6.333	33.623	15.859
0610010K14Rik	NM_001177607	846.473	1142.98	1211.06	921.479	855.866	877.546
0610011F06Rik	NM_026686	46.864	29.158	48.702	72.832	30.567	37.005
0610030E20Rik	NM_026696	486.21	498.598	412.344	446.49	476.84	467.848
0610031J06Rik	NM_020003	1912.62	2256.81	2061.72	2691.61	2371.97	2093.42
0610037L13Rik	NM_028754	533.073	542.334	464.293	414.824	357.63	560.361
0610040J01Rik	NM_029554	1136.44	1288.77	1551.97	1371.13	1320.48	1281.96
1100001G20Rik	NM_183249	0	0	0	31.666	42.793	10.573
1110001A16Rik	NM_001177403	852.331	830.996	629.88	658.652	810.016	602.652
1110004E09Rik	NM_026502	23.432	8.747	32.468	9.5	27.51	21.146
1110004F10Rik	NM_019772	500.854	457.777	558.45	528.821	675.523	586.793
1110007C09Rik	NM_026738	348.548	379.051	327.927	395.824	351.516	235.246
1110008F13Rik	NM_026124	1320.97	1282.94	1360.41	1285.64	1213.5	1012.35
1110008J03Rik	NM_029096	55.65	40.821	32.468	44.332	15.283	13.216
1110008P14Rik	NM_198001	79.082	32.074	45.455	155.163	113.097	74.01
1110012L19Rik	NM_026787	96.656	151.62	152.6	132.997	207.853	87.226
1110032A03Rik	NM_023483	70.295	69.979	55.196	44.332	85.587	66.08
1110032F04Rik	NM_001167996	0	0	0	0	0	0
1110034G24Rik	NM_028637	187.454	174.946	142.859	196.329	177.287	148.02
1110037F02Rik	NM_001081183	216.744	192.441	269.485	208.995	158.947	224.673
1110038F14Rik	NM_054099	269.466	209.936	308.446	262.827	265.93	348.904
1110051M20Rik	NM_175123	152.307	122.463	136.366	107.664	97.813	79.296
1110057K04Rik	NM_001167767	453.991	393.63	337.668	300.826	324.006	314.542
1110058L19Rik	NM_026503	161.094	119.547	123.379	107.664	103.927	74.01
1110059E24Rik	NM_025423	210.886	177.862	110.391	107.664	128.38	113.658
1110059G10Rik	NM_025419	339.761	326.567	288.966	186.829	192.57	216.743
1110065P20Rik	NM_001142727	61.508	177.862	250.004	221.662	394.31	256.391
1190002N15Rik	NM_001033145	58.579	163.283	198.055	72.832	131.437	158.593
1190005I06Rik	NM_197988	0	0	6.494	22.166	12.227	0
1190007I07Rik	NM_001135569	105.443	128.294	113.638	85.498	137.55	63.437
1200014J11Rik	NM_025818	533.073	440.282	474.033	376.825	489.066	385.909
1500009L16Rik	NM_001145198	0	0	0	0	0	7.93
1600002H07Rik	NM_028056	52.722	75.81	100.651	85.498	73.36	89.869
1600002K03Rik	NM_027207	131.804	137.041	133.119	88.665	134.493	105.728
1600012H06Rik	NM_026451	729.314	743.523	860.403	820.148	736.656	732.169
1600014C10Rik	NM_028166	500.854	419.872	574.684	554.154	409.593	549.788
1700001C19Rik	NM_001172091	20.503	5.832	12.987	12.666	30.567	10.573
1700001L19Rik	NM_027035	0	0	0	0	0	0
1700009P17Rik	NM_001081275	26.361	29.158	16.234	12.666	18.34	21.146
1700017B05Rik	NM_028820	2059.07	2076.03	1873.41	2023.45	2243.59	1646.72
1700019D03Rik	NM_144953	0	5.832	0	0	6.113	13.216
1700019L03Rik	NM_025619	11.716	11.663	0	6.333	0	2.643
1700020L24Rik	NM_025492	0	0	0	0	12.227	13.216
1700021K19Rik	NM_172615	620.942	416.956	396.11	326.159	369.856	364.763
1700025G04Rik	NM_197990	41.006	46.652	55.196	50.666	64.19	52.864
1700028K03Rik	NM_175241	55.65	64.147	55.196	60.165	51.963	34.362
1700030K09Rik	NM_028170	219.673	186.61	146.106	142.497	97.813	134.804
1700037C18Rik	NM_028484	58.579	32.074	35.715	28.499	36.68	76.653
1700037H04Rik	NM_026091	43.935	160.368	142.859	189.996	100.87	103.085
1700052N19Rik	NM_024261	205.028	163.283	123.379	63.332	61.133	118.945
1700066M21Rik	NM_028546	26.361	34.989	64.936	44.332	36.68	26.432
1700088E04Rik	NM_138581	8.787	0	0	3.167	0	0
1700094D03Rik	NM_028567	228.46	180.778	207.795	199.495	265.93	280.18
1700123O20Rik	NM_021437	418.843	425.703	425.331	433.823	412.65	372.693
1810009A15Rik	NM_025463	319.258	177.862	214.289	164.663	336.233	253.748
1810010H24Rik	NM_001163473	35.148	32.074	9.74	41.166	24.453	15.859
1810011H11Rik	NM_001163616	896.266	813.501	779.233	721.983	730.543	602.652
1810011O10Rik	NM_026931	67.366	84.557	136.366	104.498	103.927	132.161
1810013L24Rik	NM_001081400	225.531	300.325	357.148	186.829	308.723	377.979
1810026J23Rik	NM_178619	205.028	157.452	165.587	215.328	174.23	198.241
1810030O07Rik	NM_175141	313.4	332.398	227.276	227.995	235.363	280.18
1810033B17Rik	NM_026985	17.574	0	3.247	56.999	51.963	15.859
1810037I17Rik	NM_024461	492.067	519.008	412.344	547.821	409.593	578.863
1810041L15Rik	NM_001163145	0	8.747	3.247	0	12.227	7.93
1810043G02Rik	NM_026431	193.312	209.936	175.327	291.327	232.306	158.593
1810043H04Rik	NM_001110242	178.667	247.841	224.029	322.993	287.326	235.246
1810055G02Rik	NM_028077	35.148	17.495	19.481	28.499	27.51	68.723
2010002M12Rik	NM_053217	0	0	0	0	0	0
2010012O05Rik	NM_025563	442.275	373.219	292.212	319.826	369.856	301.326
2010015L04Rik	NM_177674	146.449	49.568	129.872	94.998	91.7	52.864
2010107E04Rik	NM_027360	2.929	17.495	0	15.833	18.34	21.146
2010107G23Rik	NM_027251	2.929	11.663	0	0	9.17	7.93
2010109I03Rik	NM_025929	20.503	84.557	0	19	27.51	18.502
2010111I01Rik	NM_028079	29.29	29.158	3.247	37.999	55.02	26.432
2010300C02Rik	NM_028096	14.645	2.916	6.494	50.666	3.057	2.643
2210013O21Rik	NM_027327	117.159	102.052	84.417	139.33	64.19	66.08
2210016F16Rik	NM_027335	117.159	69.979	136.366	120.331	131.437	103.085
2210016L21Rik	NM_028211	169.88	81.642	224.029	180.496	238.42	187.668
2210018M11Rik	NM_172280	64.437	90.389	90.911	34.833	113.097	55.507
2310003H01Rik	NM_027980	219.673	125.378	175.327	364.158	180.343	113.658
2310011J03Rik	NM_025521	251.892	311.988	321.434	300.826	379.026	306.612
2310022A10Rik	NM_175107	123.017	174.946	126.625	234.328	171.173	100.442
2310022B05Rik	NM_175149	172.809	107.884	175.327	183.662	180.343	132.161
2310033P09Rik	NM_024210	169.88	151.62	175.327	234.328	162.003	264.321
2310035C23Rik	NM_173187	175.738	244.925	262.991	180.496	177.287	256.391
2310036O22Rik	NM_026760	1212.6	1417.07	1256.51	1409.13	1280.74	1118.08
2310039H08Rik	NM_025966	140.591	116.631	217.536	161.496	122.267	126.874
2310042D19Rik	NM_172417	0	2.916	3.247	0	0	2.643
2310044G17Rik	NM_173735	120.088	119.547	107.145	139.33	91.7	145.377
2310045N01Rik	NM_001145552	67.366	40.821	35.715	44.332	88.643	39.648
2310047M10Rik	NM_028005	448.133	513.176	727.284	497.155	522.69	407.055
2310057M21Rik	NM_026655	73.224	61.231	68.183	41.166	48.907	60.794
2310061I04Rik	NM_001033630	237.247	320.735	259.744	544.654	287.326	314.542
2310067B10Rik	NM_028014	61.508	23.326	84.417	50.666	76.417	37.005
2410002F23Rik	NM_025880	178.667	186.61	103.898	155.163	204.797	259.035
2410004B18Rik	NM_025555	333.903	446.114	331.174	411.657	406.536	409.698
2410015M20Rik	NM_153152	99.585	93.305	77.923	139.33	137.55	105.728
2410016O06Rik	NM_023633	234.318	166.199	233.77	243.828	168.117	290.753
2410089E03Rik	NM_001162906	202.099	99.136	126.625	183.662	88.643	163.879
2410131K14Rik	NM_001081236	32.219	78.726	38.962	53.832	76.417	84.583
2510002D24Rik	NM_001033164	395.411	364.472	522.735	430.657	372.913	317.185
2510003E04Rik	NM_028197	556.505	466.524	451.306	316.659	388.196	333.045
2510009E07Rik	NM_001001881	579.937	387.798	477.28	709.317	675.523	610.582
2510039O18Rik	NM_029841	869.905	959.29	821.441	848.647	794.733	726.883
2610002J02Rik	NM_001190445	418.843	521.924	506.501	693.484	357.63	631.727
2610002M06Rik	NM_025921	38.077	107.884	64.936	50.666	64.19	97.799
2610008E11Rik	NM_001004362	278.252	212.852	250.004	196.329	186.457	208.814
2610015P09Rik	NM_027801	76.153	49.568	12.987	56.999	122.267	121.588
2610018G03Rik	NM_133729	11.716	17.495	25.974	22.166	48.907	10.573
2610020H08Rik	NM_028129	82.011	58.315	55.196	60.165	61.133	71.367
2610034B18Rik	NM_027420	17.574	0	9.74	9.5	0	15.859
2610044O15Rik8	NM_153780	102.514	84.557	123.379	72.832	106.983	95.156
2610301B20Rik	NM_026005	128.875	131.21	113.638	63.332	30.567	74.01
2610507B11Rik	NM_001002004	512.57	446.114	428.578	389.491	492.123	618.511
2610524H06Rik	NM_181075	20.503	5.832	9.74	44.332	12.227	23.789
2610528A11Rik	NM_001206684	169.88	166.199	220.783	136.164	223.137	306.612
2700049A03Rik	NM_029818	84.94	43.737	42.208	66.498	45.85	55.507
2700050L05Rik	NM_178115	125.946	72.894	97.404	113.997	113.097	174.452
2700060E02Rik	NM_026528	456.92	498.598	275.978	310.326	366.8	359.477
2700062C07Rik	NM_026529	371.98	230.346	207.795	224.828	287.326	208.814
2700081O15Rik	NM_175381	67.366	122.463	211.042	79.165	70.303	92.512
2700089E24Rik	NM_001163445	295.826	265.336	230.523	262.827	275.1	187.668
2700094K13Rik	NM_001033166	76.153	107.884	100.651	94.998	128.38	89.869
2810004N23Rik	NM_025615	43.935	55.4	74.676	60.165	61.133	76.653
2810006K23Rik	NM_001134717	149.378	148.705	136.366	75.998	88.643	126.874
2810021J22Rik	NM_172403	82.011	40.821	35.715	41.166	55.02	76.653
2810403A07Rik	NM_028814	492.067	294.493	383.123	370.492	424.876	428.2
2810408M09Rik	NM_001007581	263.608	282.83	207.795	174.163	293.44	171.809
2810417H13Rik	NM_026515	35.148	11.663	3.247	9.5	39.737	50.221
2810428I15Rik	NM_025577	172.809	192.441	139.613	231.161	195.627	174.452
2810459M11Rik	NM_001144993	2.929	0	0	0	0	2.643
2810474O19Rik	NM_026054	395.411	306.156	314.94	240.661	207.853	309.256
2900011O08Rik	NM_144518	0	17.495	12.987	19	15.283	0
2900026A02Rik	NM_172884	76.153	113.715	42.208	91.831	106.983	81.94
3110002H16Rik	NM_029623	164.022	177.862	90.911	174.163	134.493	124.231
3110021N24Rik	NM_001254730	2.929	5.832	0	22.166	0	0
3110035E14Rik	NM_178399	0	2.916	0	3.167	3.057	5.286
3110040N11Rik	NM_026077	58.579	58.315	42.208	47.499	79.473	71.367
3110043O21Rik	NM_001081343	114.23	128.294	120.132	120.331	152.833	187.668
3110047P20Rik	NM_177006	0	0	0	0	0	0
3110052M02Rik	NM_001166497	26.361	137.041	64.936	37.999	91.7	31.719
3110062M04Rik	NM_001135611	1001.71	798.922	801.961	576.32	764.166	671.376
3110082I17Rik	NM_028469	102.514	93.305	90.911	85.498	64.19	111.015
3110082J24Rik	NM_001256263	20.503	2.916	19.481	25.333	0	0
3830406C13Rik	NM_146051	55.65	93.305	94.157	98.164	85.587	87.226
4632428N05Rik	NM_028732	19433.7	18987.5	19506.8	17033.1	16411.2	13393.2
4833420G17Rik	NM_001113550	187.454	291.577	168.834	177.329	198.683	203.527
4833424O15Rik	NM_029425	0	0	0	0	0	0
4833439L19Rik	NM_001252646	371.98	612.313	571.437	490.822	522.69	407.055
4921524J17Rik	NM_025722	125.946	52.484	97.404	79.165	110.04	87.226
4930402H24Rik	NM_029432	117.159	93.305	84.417	69.665	91.7	76.653
4930427A07Rik	NM_134041	0	23.326	0	19	0	0
4930430F08Rik	NM_175128	108.372	67.063	68.183	132.997	122.267	79.296
4930452B06Rik	NM_028934	0	0	0	0	0	0
4930453N24Rik	NM_026273	120.088	78.726	139.613	94.998	110.04	66.08
4930486L24Rik	NM_178098	35.148	64.147	32.468	41.166	58.077	18.502
4930506M07Rik	NM_175172	14.645	0	12.987	12.666	21.397	23.789
4930523C07Rik	NM_001162896	8.787	8.747	38.962	25.333	18.34	23.789
4930563E22Rik	NM_001163728	2.929	0	3.247	9.5	0	0
4930579G24Rik	NM_029482	8.787	23.326	16.234	19	12.227	31.719
4931406C07Rik	NM_001199485	629.729	647.302	600.659	554.154	467.67	755.958
4931406P16Rik	NM_172741	465.707	262.42	376.629	474.989	336.233	338.331
4931414P19Rik	NM_028890	70.295	87.473	16.234	123.497	91.7	79.296
4931428F04Rik	NM_001166394	76.153	87.473	64.936	34.833	67.247	15.859
4931440F15Rik	NM_176829	2.929	11.663	19.481	31.666	3.057	5.286
4932438A13Rik	NM_172679	90.798	137.041	198.055	164.663	116.153	182.382
4933411K20Rik	NM_025747	166.951	160.368	172.081	129.83	186.457	182.382
4933426M11Rik	NM_178682	571.15	437.366	415.591	440.157	385.14	555.074
4933427D14Rik	NM_028963	52.722	69.979	77.923	82.331	30.567	118.945
4933434E20Rik	NM_025762	509.641	591.902	548.71	430.657	629.673	518.069
5031414D18Rik	NM_198642	169.88	201.188	103.898	129.83	85.587	68.723
5031439G07Rik	NM_001033273	295.826	335.314	568.191	531.988	473.783	282.824
5330417C22Rik	NM_001033304	0	0	0	0	0	0
5430421N21Rik	NM_001201323	0	0	0	9.5	0	0
5430427O19Rik	NM_001163539	254.821	134.126	139.613	94.998	97.813	134.804
5430435G22Rik	NM_145509	90.798	113.715	94.157	265.994	363.743	248.462
5730409E04Rik	NM_001013755	120.088	183.694	172.081	177.329	119.21	140.09
5730455P16Rik	NM_027472	407.127	262.42	217.536	215.328	287.326	335.688
5730508B09Rik	NM_027482	43.935	32.074	81.17	60.165	82.53	50.221
6030419C18Rik	NM_176921	0	0	0	0	0	2.643
6030458C11Rik	NM_029998	251.892	177.862	214.289	129.83	125.323	198.241
6030468B19Rik	NM_029964	90.798	72.894	42.208	129.83	100.87	15.859
6330403A02Rik	NM_001081227	0	0	0	0	3.057	5.286
6330403K07Rik	NM_134022	0	11.663	6.494	22.166	0	2.643
6330408A02Rik	NM_177312	26.361	26.242	12.987	19	24.453	5.286
6330416G13Rik	NM_144905	536.002	454.861	457.799	538.321	498.236	745.386
6430548M08Rik	NM_001163760	146.449	119.547	126.625	253.328	210.91	137.447
6430573F11Rik	NM_176952	0	0	0	0	0	0
8430408G22Rik	NM_145980	0	0	0	0	0	0
8430419L09Rik	NM_028982	164.022	209.936	149.353	164.663	195.627	211.457
8430427H17Rik	NM_001001986	228.46	169.115	110.391	120.331	192.57	187.668
9030617O03Rik	NM_145448	219.673	236.178	224.029	196.329	183.4	161.236
9030624J02Rik	NM_027815	219.673	209.936	172.081	246.994	198.683	169.166
9130019O22Rik	NM_030226	41.006	37.905	45.455	31.666	33.623	26.432
9130023H24Rik	NM_177001	41.006	72.894	29.221	41.166	36.68	21.146
9130401M01Rik	NM_029418	11.716	17.495	48.702	34.833	18.34	18.502
9330159F19Rik	NM_001162537	2.929	0	3.247	0	0	0
9330182L06Rik	NM_172706	0	0	0	0	0	0
9430015G10Rik	NM_177205	210.886	151.62	162.34	189.996	97.813	259.035
9430016H08Rik	NM_001081181	96.656	81.642	84.417	75.998	79.473	79.296
9430020K01Rik	NM_001081963	0	2.916	9.74	3.167	0	0
9430023L20Rik	NM_026566	345.619	495.682	474.033	291.327	299.553	171.809
9430038I01Rik	NM_029886	161.094	183.694	159.093	107.664	106.983	185.025
9530068E07Rik	NM_153117	1247.74	1081.75	879.884	1222.31	1103.46	1287.24
9530077C05Rik	NM_026739	0	0	0	0	3.057	0
9630033F20Rik	NM_177003	55.65	46.652	68.183	25.333	45.85	81.94
9830107B12Rik	NM_001177896	0	0	0	0	0	0
9830147E19Rik	NM_001242388	67.366	99.136	74.676	44.332	82.53	103.085
9930012K11Rik	NM_001112735	23.432	32.074	3.247	31.666	12.227	2.643
9930013L23Rik	NM_030728	0	0	0	0	0	0
9930021J03Rik	NM_172836	96.656	46.652	113.638	53.832	110.04	95.156
9930104L06Rik	NM_177573	257.75	209.936	185.068	240.661	91.7	195.598
A130010J15Rik	NM_181048	351.477	224.515	279.225	250.161	265.93	187.668
A230046K03Rik	NM_001033375	890.408	865.985	775.986	623.819	739.713	695.165
A230050P20Rik	NM_175687	468.636	317.819	376.629	348.325	452.386	433.487
A330050F15Rik	NM_001145192	0	0	0	0	0	0
A430005L14Rik	NM_001163019	298.755	192.441	366.889	253.328	262.873	224.673
A430033K04Rik	NM_183025	29.29	29.158	71.43	3.167	42.793	23.789
A430105I19Rik	NM_001001982	0	0	22.728	9.5	18.34	18.502
A530032D15Rik	NM_213615	0	0	0	44.332	15.283	26.432
A530054K11Rik	NM_183146	20.503	58.315	3.247	31.666	33.623	60.794
A530064D06Rik	NM_178796	0	0	0	0	0	31.719
A630001G21Rik	NM_177055	1344.4	1183.81	1191.58	1567.46	1568.07	1348.04
A630033H20Rik	NM_001122595	0	0	0	0	12.227	0
A730017C20Rik	NM_173759	0	0	0	3.167	0	0
A830010M20Rik	NM_001007574	52.722	34.989	19.481	82.331	51.963	52.864
A830018L16Rik	NM_001160370	0	0	0	0	0	0
A830080D01Rik	NM_001033472	29.29	75.81	45.455	28.499	30.567	34.362
AA415398	NM_001004178	99.585	67.063	45.455	25.333	12.227	21.146
AA467197	NM_001004174	0	0	0	0	0	0
AA987161	NM_001163246	0	0	6.494	19	21.397	18.502
Aacs	NM_030210	61.508	61.231	48.702	85.498	39.737	63.437
Aaed1	NM_025370	20.503	17.495	3.247	3.167	15.283	15.859
Aagab	NM_025857	969.49	1078.84	928.586	706.151	767.223	771.818
Aak1	NM_177762	486.21	539.418	457.799	449.656	470.726	393.838
Aamdc	NM_001177946	140.591	104.968	61.689	117.164	149.777	126.874
Aamp	NM_146110	1552.36	1484.13	1431.84	1621.3	1436.63	1350.68
Aar2	NM_026661	164.022	139.957	129.872	202.662	103.927	174.452
Aard	NM_175503	0	0	0	3.167	0	0
Aars	NM_146217	843.544	860.154	853.909	715.65	742.769	594.723
Aars2	NM_198608	178.667	192.441	165.587	193.162	162.003	229.959
Aasdhppt	NM_026276	117.159	169.115	188.315	139.33	116.153	116.301
Aatk	NM_001198787	96.656	128.294	68.183	22.166	91.7	66.08
AB124611	NM_206536	84.94	145.789	120.132	246.994	308.723	325.115
Abat	NM_172961	11.716	26.242	22.728	31.666	18.34	15.859
Abca1	NM_013454	623.871	810.585	571.437	595.32	565.483	700.451
Abca13	NM_178259	23.432	5.832	19.481	0	21.397	10.573
Abca2	NM_007379	333.903	300.325	194.808	329.326	415.706	208.814
Abca3	NM_001039581	492.067	536.503	496.761	519.321	342.346	523.356
Abca5	NM_147219	11.716	0	6.494	3.167	9.17	10.573
Abca7	NM_013850	134.733	99.136	136.366	101.331	180.343	100.442
Abca8a	NM_153145	0	0	0	0	6.113	0
Abca9	NM_147220	802.539	959.29	1064.95	820.148	736.656	882.833
Abcb10	NM_019552	134.733	122.463	204.549	170.996	180.343	177.095
Abcb1a	NM_011076	0	0	0	0	6.113	10.573
Abcb1b	NM_011075	207.957	186.61	204.549	161.496	198.683	163.879
Abcb6	NM_023732	73.224	23.326	42.208	75.998	67.247	60.794
Abcb7	NM_009592	35.148	75.81	74.676	44.332	58.077	34.362
Abcb8	NM_029020	137.662	183.694	172.081	215.328	140.607	126.874
Abcb9	NM_019875	23.432	72.894	51.949	6.333	82.53	39.648
Abcc1	NM_008576	319.258	311.988	214.289	288.16	275.1	235.246
Abcc10	NM_170680	96.656	99.136	165.587	69.665	85.587	121.588
Abcc3	NM_029600	588.724	699.786	613.646	709.317	412.65	327.758
Abcc4	NM_001033336	87.869	34.989	107.145	79.165	91.7	63.437
Abcc5	NM_013790	1294.61	1008.86	922.092	1158.97	1170.7	1007.06
Abcd1	NM_007435	257.75	128.294	126.625	174.163	116.153	166.522
Abcd2	NM_011994	1033.93	755.186	905.858	680.818	831.413	541.858
Abcd3	NM_008991	424.701	521.924	301.953	332.492	284.27	237.889
Abcd4	NM_008992	304.613	317.819	275.978	291.327	345.403	163.879
Abce1	NM_015751	166.951	110.799	168.834	205.829	210.91	216.743
Abcf1	NM_013854	503.783	434.45	308.446	611.153	690.806	473.135
Abcf2	NM_013853	29.29	23.326	25.974	31.666	27.51	42.291
Abcf3	NM_013852	272.394	224.515	324.68	329.326	275.1	219.387
Abcg1	NM_009593	1704.66	1548.28	1743.53	1804.96	1433.58	1837.03
Abcg3	NM_030239	64.437	81.642	68.183	37.999	73.36	60.794
Abcg4	NM_138955	0	0	3.247	0	3.057	0
Abhd10	NM_172511	117.159	104.968	87.664	136.164	55.02	116.301
Abhd11	NM_001190437	96.656	125.378	110.391	145.663	140.607	124.231
Abhd12	NM_024465	8350.5	8619.03	8386.49	8334.48	8127.67	9074.14
Abhd13	NM_001081119	161.094	192.441	237.017	335.659	265.93	232.603
Abhd14a	NM_001110271	73.224	23.326	61.689	34.833	51.963	58.151
Abhd14b	NM_029631	251.892	291.577	301.953	354.659	394.31	208.814
Abhd15	NM_026185	1315.11	965.122	1191.58	899.313	1305.2	885.476
Abhd16a	NM_178592	1124.73	997.195	1025.99	1253.97	1103.46	845.828
Abhd17a	NM_145421	336.832	335.314	321.434	367.325	464.613	478.421
Abhd17b	NM_146096	284.11	332.398	292.212	275.494	272.043	301.326
Abhd17c	NM_133722	568.221	638.555	779.233	712.484	828.356	613.225
Abhd3	NM_134130	73.224	102.052	74.676	72.832	79.473	89.869
Abhd4	NM_134076	377.838	743.523	659.101	579.487	437.103	446.703
Abhd5	NM_026179	149.378	172.031	256.498	164.663	198.683	179.738
Abhd6	NM_025341	773.249	801.838	535.723	535.154	489.066	515.426
Abhd8	NM_022419	140.591	180.778	97.404	174.163	152.833	163.879
Abi1	NM_007380	840.615	1064.26	1022.74	1095.64	1124.85	1186.8
Abi2	NM_198127	207.957	169.115	272.732	164.663	311.78	174.452
Abi3	NM_001163464	8215.77	7907.58	8604.03	8964.63	8237.71	7916.42
Abl1	NM_009594	1634.37	1210.05	1185.08	1162.14	1011.76	919.837
Abl2	NM_009595	700.025	731.86	542.216	531.988	583.823	343.617
Ablim1	NM_001103177	125.946	189.525	110.391	253.328	204.797	285.467
Ablim2	NM_001177700	8.787	5.832	0	6.333	0	5.286
Ablim3	NM_001164491	0	0	0	0	0	0
Abr	NM_198895	922.626	807.67	753.258	870.813	871.149	853.757
Abracl	NM_028440	477.423	265.336	337.668	316.659	354.573	251.105
Abt1	NM_013924	175.738	160.368	136.366	212.162	131.437	169.166
Abtb1	NM_030251	412.985	358.64	347.408	357.825	259.816	248.462
Abtb2	NM_178890	0	0	0	22.166	6.113	15.859
Acaa1a	NM_130864	421.772	533.587	457.799	649.152	479.896	475.778
Acaa2	NM_177470	184.525	169.115	146.106	246.994	235.363	171.809
Acaca	NM_133360	35.148	23.326	25.974	28.499	9.17	10.573
Acad10	NM_028037	26.361	58.315	9.74	41.166	51.963	47.578
Acad11	NM_175324	84.94	78.726	97.404	69.665	82.53	74.01
Acad8	NM_025862	216.744	180.778	246.757	262.827	232.306	187.668
Acad9	NM_172678	120.088	145.789	97.404	79.165	113.097	103.085
Acadl	NM_007381	231.389	259.504	211.042	319.826	287.326	177.095
Acadm	NM_007382	714.669	597.734	581.178	576.32	547.143	520.713
Acads	NM_007383	448.133	311.988	461.046	433.823	434.046	375.336
Acadsb	NM_025826	257.75	250.757	246.757	218.495	284.27	216.743
Acadvl	NM_017366	38.077	61.231	68.183	98.164	82.53	60.794
Acap2	NM_030138	1297.54	991.363	1172.1	978.478	944.509	861.687
Acap3	NM_207223	193.312	180.778	224.029	199.495	158.947	145.377
Acat1	NM_144784	202.099	227.43	191.561	231.161	293.44	277.537
Acat2	NM_009338	79.082	90.389	64.936	91.831	119.21	81.94
Acat3	NM_153151	395.411	586.071	652.608	541.488	684.693	803.536
Acbd3	NM_133225	266.537	262.42	224.029	256.494	382.083	362.12
Acbd4	NM_025988	52.722	157.452	146.106	227.995	134.493	60.794
Acbd5	NM_001102436	190.383	151.62	165.587	161.496	210.91	161.236
Acbd6	NM_028250	43.935	17.495	19.481	50.666	33.623	34.362
Accs	NM_183220	307.542	204.104	240.263	474.989	375.97	169.166
Ace	NM_001281819	11.716	26.242	3.247	66.498	119.21	68.723
Acer3	NM_025408	626.8	621.06	616.893	525.655	629.673	861.687
Ache	NM_009599	166.951	163.283	139.613	104.498	195.627	87.226
Acin1	NM_001085472	940.2	857.238	811.701	934.145	776.393	718.953
Ackr3	NM_007722	11.716	11.663	3.247	6.333	0	0
Acly	NM_134037	691.238	498.598	577.931	576.32	602.163	557.718
Aco1	NM_007386	251.892	262.42	305.2	193.162	241.476	169.166
Aco2	NM_080633	749.817	813.501	737.024	826.481	696.919	570.934
Acot1	NM_012006	29.29	5.832	25.974	6.333	42.793	18.502
Acot11	NM_025590	11.716	8.747	29.221	34.833	18.34	26.432
Acot2	NM_134188	38.077	93.305	58.442	44.332	82.53	52.864
Acot7	NM_001146058	41.006	14.579	25.974	129.83	97.813	58.151
Acox1	NM_001271898	474.494	253.672	282.472	300.826	256.76	383.266
Acox3	NM_030721	1133.51	1064.26	1103.91	1196.97	1057.61	1149.8
Acp1	NM_001110239	140.591	145.789	172.081	136.164	137.55	253.748
Acp2	NM_007387	3242.37	3592.24	3314.99	2640.94	2922.17	2624.71
Acp5	NM_007388	58.579	0	0	41.166	76.417	29.075
Acpl2	NM_153420	0	0	0	12.666	3.057	0
Acpp	NM_207668	0	0	0	0	0	0
Acrbp	NM_001127340	199.17	239.094	344.161	316.659	308.723	216.743
Acsbg1	NM_053178	8.787	26.242	22.728	28.499	21.397	15.859
Acsf3	NM_144932	161.094	52.484	191.561	117.164	79.473	58.151
Acsl1	NM_007981	269.466	212.852	301.953	300.826	265.93	282.824
Acsl3	NM_001136222	38.077	43.737	48.702	66.498	33.623	34.362
Acsl4	NM_001033600	328.045	349.893	295.459	354.659	265.93	314.542
Acsl5	NM_027976	415.914	457.777	431.825	430.657	611.333	592.079
Acsl6	NM_144823	11.716	17.495	25.974	12.666	45.85	0
Acss1	NM_080575	1080.79	629.807	642.867	566.82	562.426	713.667
Acss2	NM_019811	29.29	29.158	19.481	9.5	24.453	31.719
Acta1	NM_009606	2.929	0	0	0	0	0
Acta2	NM_007392	41.006	46.652	32.468	44.332	9.17	7.93
Actb	NM_007393	26041.5	32420.5	35516.8	32125.1	25208.3	34837.5
Actg1	NM_009609	161.094	204.104	168.834	193.162	134.493	237.889
Actl6a	NM_019673	295.826	329.483	237.017	459.156	449.33	245.819
Actl6b	NM_031404	5.858	5.832	0	0	0	0
Actn1	NM_134156	278.252	285.746	389.616	202.662	492.123	129.517
Actn4	NM_021895	1476.2	1140.07	1399.37	1352.14	1378.56	1490.77
Actr10	NM_019785	184.525	137.041	149.353	117.164	91.7	137.447
Actr1a	NM_016860	787.894	682.291	769.493	911.979	706.089	637.014
Actr1b	NM_146107	421.772	553.997	412.344	462.323	580.766	507.497
Actr2	NM_146243	3107.64	3081.97	3084.46	2488.94	2925.23	3145.42
Actr3	NM_001205386	1414.69	1326.68	1246.77	1212.81	1525.28	1385.04
Actr3b	NM_001004365	0	0	0	6.333	0	2.643
Actr5	NM_175419	105.443	96.221	90.911	63.332	106.983	63.437
Actr6	NM_025914	67.366	34.989	58.442	25.333	27.51	15.859
Actr8	NM_027493	41.006	37.905	51.949	37.999	55.02	68.723
Acvr1	NM_001110204	530.144	303.241	340.914	322.993	299.553	280.18
Acvr1c	NM_001111030	0	0	0	0	0	0
Acvr2a	NM_007396	64.437	72.894	120.132	47.499	128.38	58.151
Acvrl1	NM_009612	248.963	218.683	250.004	275.494	201.74	195.598
Acy1	NM_025371	29.29	75.81	29.221	9.5	6.113	21.146
Acyp1	NM_025421	143.52	110.799	51.949	63.332	91.7	66.08
Acyp2	NM_029344	11.716	11.663	12.987	12.666	3.057	15.859
Ada	NM_001272052	17.574	8.747	12.987	31.666	12.227	37.005
Adal	NM_029475	67.366	64.147	71.43	75.998	18.34	113.658
Adam10	NM_007399	729.314	1201.3	1194.82	994.311	1146.25	1030.85
Adam11	NM_001110778	14.645	0	0	0	0	0
Adam15	NM_009614	2064.93	1373.33	2042.24	2083.62	1681.16	1879.32
Adam17	NM_009615	1912.62	1463.72	1571.45	1358.47	1543.62	1398.26
Adam1a	NM_172126	43.935	11.663	6.494	22.166	21.397	42.291
Adam22	NM_001098225	96.656	58.315	48.702	85.498	27.51	81.94
Adam23	NM_011780	0	0	0	3.167	0	0
Adam33	NM_001163529	32.219	20.41	29.221	63.332	48.907	76.653
Adam8	NM_007403	46.864	78.726	129.872	136.164	134.493	145.377
Adam9	NM_007404	304.613	279.914	308.446	256.494	317.893	319.829
Adamts1	NM_009621	41.006	29.158	38.962	44.332	24.453	50.221
Adamts10	NM_172619	222.602	183.694	129.872	265.994	247.59	251.105
Adamts16	NM_172053	237.247	174.946	198.055	180.496	82.53	84.583
Adamtsl1	NM_029967	0	0	0	0	0	0
Adamtsl4	NM_144899	2.929	11.663	6.494	9.5	6.113	21.146
Adamtsl5	NM_001285435	0	0	0	6.333	21.397	2.643
Adap1	NM_172723	237.247	268.251	181.821	487.656	382.083	372.693
Adap2	NM_172133	9466.44	12517.4	13987.2	13584.7	11697.9	8973.7
Adar	NM_019655	787.894	414.04	301.953	614.319	583.823	496.924
Adarb1	NM_001024837	61.508	58.315	110.391	104.498	70.303	74.01
Adat3	NM_001100606	46.864	64.147	38.962	82.331	45.85	108.372
Adc	NM_172875	0	0	0	0	0	0
Adck1	NM_001277297	199.17	186.61	149.353	250.161	168.117	229.959
Adck2	NM_178873	275.323	297.409	220.783	262.827	284.27	251.105
Adck3	NM_023341	79.082	81.642	71.43	75.998	97.813	63.437
Adck4	NM_133770	87.869	102.052	136.366	113.997	88.643	84.583
Adck5	NM_172960	93.727	72.894	71.43	79.165	73.36	116.301
Adcy1	NM_009622	2.929	26.242	22.728	63.332	27.51	26.432
Adcy2	NM_153534	5.858	0	6.494	0	0	0
Adcy3	NM_001159536	79.082	75.81	12.987	60.165	55.02	52.864
Adcy5	NM_001012765	2.929	0	0	0	9.17	0
Adcy6	NM_007405	90.798	102.052	87.664	88.665	97.813	52.864
Adcy7	NM_001037723	1429.34	1090.5	1123.39	1241.31	1195.16	1030.85
Adcy9	NM_009624	117.159	122.463	126.625	88.665	116.153	108.372
Adcyap1	NM_009625	0	0	0	0	0	0
Adcyap1r1	NM_007407	20.503	14.579	12.987	9.5	39.737	0
Add1	NM_013457	1294.61	1014.69	1201.32	1301.47	1241.01	880.189
Add2	NM_001271857	0	8.747	0	3.167	9.17	0
Add3	NM_001277100	336.832	370.303	344.161	443.323	418.763	380.622
Adh5	NM_001288578	489.138	519.008	428.578	389.491	574.653	515.426
Adhfe1	NM_175236	17.574	11.663	6.494	6.333	0	0
Adi1	NM_134052	246.034	405.293	448.059	414.824	354.573	454.632
Adipor1	NM_028320	779.107	889.311	678.582	791.649	1033.15	610.582
Adipor2	NM_197985	562.363	653.134	759.752	775.816	767.223	925.124
Adk	NM_001243041	46.864	122.463	45.455	41.166	76.417	37.005
Adm	NM_009627	0	0	0	0	3.057	0
Adnp	NM_009628	1010.5	688.123	805.207	535.154	727.486	615.868
Adnp2	NM_175028	52.722	34.989	29.221	28.499	48.907	37.005
Ado	NM_001005419	131.804	309.072	207.795	180.496	241.476	227.316
Adora1	NM_001039510	49.793	49.568	120.132	186.829	91.7	124.231
Adora2b	NM_007413	0	0	0	3.167	3.057	0
Adora3	NM_009631	1414.69	1752.38	1668.86	1735.29	1485.54	1889.9
Adpgk	NM_028121	369.051	285.746	451.306	373.658	241.476	518.069
Adprh	NM_007414	790.823	810.585	883.131	845.481	776.393	925.124
Adprhl2	NM_133883	41.006	52.484	45.455	28.499	30.567	29.075
Adprm	NM_025510	32.219	49.568	25.974	75.998	42.793	21.146
Adra1b	NM_001284380	0	8.747	0	0	0	0
Adra1d	NM_013460	0	0	0	0	0	0
Adra2a	NM_007417	11.716	0	12.987	0	0	2.643
Adra2c	NM_007418	0	0	0	0	0	0
Adrb1	NM_007419	1244.81	991.363	1483.79	1051.31	834.469	782.391
Adrb2	NM_007420	527.215	586.071	610.399	411.657	565.483	348.904
Adrbk1	NM_130863	2281.67	2108.11	2594.2	2200.78	1620.03	2056.42
Adrbk2	NM_177078	483.281	603.565	334.421	519.321	513.52	412.341
Adsl	NM_009634	307.542	317.819	220.783	212.162	232.306	340.974
Adss	NM_007422	134.733	244.925	240.263	196.329	259.816	171.809
Adssl1	NM_007421	155.236	204.104	74.676	246.994	247.59	192.954
Aebp1	NM_009636	5.858	23.326	0	0	6.113	0
Aebp2	NM_001005605	694.167	469.44	483.774	601.653	559.37	536.572
Aes	NM_010347	1019.28	1350	1337.68	1599.13	1231.84	1044.07
AF251705	NM_134158	2340.25	1804.87	1987.04	1868.29	2197.74	2238.8
Afap1	NM_027373	76.153	32.074	42.208	25.333	24.453	18.502
Afap1l1	NM_178928	263.608	262.42	240.263	186.829	155.89	222.03
Aff1	NM_133919	418.843	370.303	500.008	389.491	434.046	483.708
Aff3	NM_010678	0	0	0	0	0	0
Aff4	NM_033565	424.701	262.42	431.825	319.826	333.176	393.838
Afg3l1	NM_054070	512.57	259.504	308.446	240.661	284.27	269.608
Afg3l2	NM_027130	451.062	338.23	301.953	357.825	296.496	404.411
Afm	NM_145146	17.574	23.326	12.987	6.333	30.567	10.573
Afmid	NM_027827	269.466	306.156	123.379	278.66	226.193	272.251
Aftph	NM_001252503	1616.79	1696.98	1944.84	1247.64	1668.94	1905.76
Aga	NM_001205054	342.69	256.588	292.212	231.161	305.666	227.316
Agap1	NM_178119	114.23	113.715	149.353	142.497	137.55	126.874
Agap2	NM_001033263	14.645	26.242	32.468	19	79.473	34.362
Agap3	NM_001256431	2.929	17.495	3.247	25.333	12.227	23.789
Agbl5	NM_001048192	480.352	399.461	344.161	370.492	519.633	399.125
Ager	NM_007425	29.29	32.074	19.481	19	3.057	23.789
Agfg1	NM_010472	187.454	142.873	185.068	174.163	165.06	251.105
Agfg2	NM_178162	111.301	87.473	97.404	145.663	158.947	155.949
Aggf1	NM_025630	240.176	221.599	233.77	253.328	143.663	261.678
Agk	NM_023538	87.869	55.4	51.949	104.498	94.757	121.588
Agl	NM_001081326	123.017	96.221	159.093	126.664	140.607	97.799
Ago1	NM_153403	679.522	591.902	649.361	744.15	810.016	573.577
Ago2	NM_153178	67.366	104.968	103.898	56.999	134.493	63.437
Ago3	NM_153402	184.525	142.873	126.625	132.997	103.927	155.949
Ago4	NM_153177	96.656	209.936	126.625	170.996	210.91	235.246
Agpat1	NM_001163379	196.241	139.957	272.732	205.829	183.4	243.175
Agpat2	NM_026212	524.286	492.766	532.476	405.324	519.633	496.924
Agpat3	NM_053014	500.854	335.314	321.434	455.99	409.593	496.924
Agpat4	NM_026644	84.94	55.4	29.221	91.831	70.303	76.653
Agpat5	NM_026792	105.443	122.463	162.34	79.165	55.02	74.01
Agpat6	NM_018743	462.778	521.924	581.178	427.49	531.86	536.572
Agps	NM_172666	1110.08	591.902	746.765	550.987	663.296	565.647
Agrn	NM_021604	125.946	110.799	165.587	82.331	162.003	116.301
Agt	NM_007428	0	11.663	3.247	3.167	0	2.643
Agtpbp1	NM_023328	111.301	43.737	123.379	72.832	110.04	87.226
Agtrap	NM_009642	289.968	233.262	275.978	281.827	351.516	298.683
Ahctf1	NM_026375	310.471	160.368	133.119	155.163	235.363	219.387
Ahcy	NM_016661	0	14.579	6.494	6.333	18.34	15.859
Ahcyl1	NM_145542	184.525	303.241	256.498	231.161	256.76	303.969
Ahcyl2	NM_001171001	131.804	180.778	185.068	218.495	140.607	272.251
Ahdc1	NM_146155	263.608	279.914	262.991	170.996	201.74	179.738
Ahi1	NM_026203	26.361	0	3.247	31.666	15.283	15.859
Ahnak	NM_009643	14.645	2.916	0	34.833	30.567	52.864
Ahr	NM_013464	8.787	0	0	0	3.057	2.643
Ahsa2	NM_172391	377.838	291.577	334.421	291.327	265.93	370.05
AI118078	NM_172923	8.787	0	6.494	0	0	0
AI314180	NM_172381	76.153	78.726	68.183	25.333	48.907	66.08
AI413582	NM_001002895	582.866	833.912	737.024	674.485	791.676	430.843
AI429214	NM_001039220	61.508	58.315	58.442	79.165	30.567	5.286
AI462493	NM_001160356	629.729	440.282	610.399	424.324	397.366	417.627
AI464131	NM_001085515	0	2.916	0	0	0	5.286
AI467606	NM_178901	527.215	434.45	399.357	497.155	455.443	518.069
AI593442	NM_178906	0	0	6.494	0	6.113	0
AI597468	NM_001013028	38.077	81.642	48.702	31.666	88.643	42.291
AI597479	NM_133818	84.94	99.136	110.391	120.331	103.927	68.723
AI607873	NM_001204910	79.082	84.557	84.417	221.662	210.91	346.261
AI836003	NM_177716	2.929	0	0	0	0	0
AI837181	NM_001256515	647.303	577.323	568.191	832.814	547.143	592.079
AI846148	NM_001033139	219.673	102.052	136.366	193.162	97.813	137.447
AI848285	NM_001207021	0	0	0	0	0	0
AI987944	NM_183167	202.099	177.862	110.391	107.664	91.7	190.311
Aif1	NM_019467	1537.71	1775.71	1422.1	1523.13	1785.09	1953.33
Aif1l	NM_145144	0	0	0	0	3.057	0
Aifm1	NM_012019	38.077	61.231	61.689	82.331	67.247	47.578
Aifm2	NM_001039194	32.219	17.495	16.234	19	12.227	10.573
Aifm3	NM_175178	8.787	2.916	0	0	9.17	0
Aim1	NM_172393	17.574	5.832	12.987	15.833	12.227	37.005
Aim2	NM_001013779	992.922	863.069	899.365	807.482	938.396	705.737
Aimp1	NM_007926	41.006	29.158	32.468	44.332	24.453	42.291
Aimp2	NM_001172146	41.006	37.905	45.455	34.833	48.907	18.502
Aip	NM_016666	802.539	758.101	899.365	1000.64	883.376	726.883
Ajap1	NM_001099299	0	11.663	0	0	0	0
Ajuba	NM_010590	43.935	110.799	87.664	34.833	33.623	105.728
AK010878	NM_001142938	143.52	81.642	94.157	98.164	119.21	71.367
Ak1	NM_001198792	254.821	250.757	230.523	398.991	351.516	274.894
Ak2	NM_016895	1077.86	1137.15	1175.34	1073.47	1127.91	1033.5
Ak3	NM_021299	216.744	262.42	246.757	326.159	201.74	266.964
Ak4	NM_001177604	0	20.41	0	0	0	5.286
Ak5	NM_001081277	0	0	3.247	0	0	0
Ak6	NM_027592	196.241	116.631	42.208	50.666	97.813	158.593
Akap1	NM_009648	117.159	172.031	107.145	110.831	155.89	153.306
Akap10	NM_019921	351.477	309.072	256.498	196.329	324.006	229.959
Akap11	NM_001164503	556.505	419.872	477.28	367.325	327.063	375.336
Akap12	NM_031185	0	14.579	16.234	0	12.227	5.286
Akap13	NM_029332	1695.88	1236.29	1259.76	1336.3	1234.89	1305.75
Akap2	NM_009649	8.787	0	0	3.167	12.227	0
Akap5	NM_001101471	102.514	20.41	45.455	41.166	67.247	37.005
Akap6	NM_198111	0	0	0	0	0	0
Akap7	NM_018747	105.443	104.968	81.17	117.164	122.267	74.01
Akap8	NM_019774	1016.35	921.385	1048.72	978.478	1020.93	1036.14
Akap8l	NM_017476	79.082	52.484	77.923	85.498	48.907	89.869
Akap9	NM_194462	140.591	180.778	188.315	218.495	213.967	187.668
Akip1	NM_020616	108.372	137.041	68.183	148.83	140.607	158.593
Akirin1	NM_023423	477.423	443.198	389.616	424.324	369.856	417.627
Akirin2	NM_001007589	1206.74	1629.92	1733.79	1554.8	1522.22	1321.61
Akna	NM_001045514	369.051	326.567	376.629	288.16	357.63	367.406
Akr1a1	NM_021473	237.247	274.083	259.744	288.16	351.516	311.899
Akr1b10	NM_172398	1127.65	1221.71	1256.51	1222.31	1008.7	1022.92
Akr1b8	NM_008012	0	0	0	0	0	0
Akr1c13	NM_013778	2.929	8.747	6.494	0	3.057	0
Akr1e1	NM_018859	125.946	102.052	58.442	85.498	174.23	150.663
Akr7a5	NM_025337	178.667	166.199	220.783	164.663	162.003	134.804
Akt1	NM_009652	1786.67	1845.69	1883.15	2260.95	1818.71	1503.99
Akt1s1	NM_001253920	682.451	944.711	834.429	598.486	660.24	536.572
Akt2	NM_007434	41.006	37.905	32.468	91.831	82.53	47.578
Akt3	NM_011785	52.722	49.568	16.234	63.332	45.85	42.291
Aktip	NM_010241	421.772	402.377	360.395	373.658	400.423	428.2
Alad	NM_001276446	8.787	8.747	9.74	9.5	3.057	5.286
Alas1	NM_020559	52.722	102.052	51.949	117.164	103.927	68.723
Alcam	NM_009655	2.929	11.663	0	28.499	6.113	34.362
Aldh16a1	NM_145954	93.727	160.368	81.17	129.83	116.153	105.728
Aldh1a1	NM_013467	14.645	20.41	61.689	25.333	9.17	50.221
Aldh1b1	NM_028270	5.858	17.495	19.481	3.167	30.567	15.859
Aldh1l1	NM_027406	0	0	3.247	12.666	0	31.719
Aldh1l2	NM_153543	41.006	52.484	12.987	3.167	30.567	18.502
Aldh2	NM_009656	582.866	373.219	409.097	658.652	522.69	525.999
Aldh3a2	NM_007437	723.456	414.04	431.825	512.988	672.466	541.858
Aldh3b1	NM_026316	190.383	157.452	272.732	250.161	247.59	288.11
Aldh4a1	NM_175438	172.809	189.525	220.783	231.161	241.476	134.804
Aldh5a1	NM_172532	0	2.916	12.987	25.333	0	13.216
Aldh6a1	NM_134042	123.017	137.041	191.561	132.997	149.777	161.236
Aldh7a1	NM_138600	123.017	81.642	55.196	88.665	85.587	63.437
Aldh9a1	NM_019993	322.187	454.861	370.136	373.658	327.063	346.261
Aldoa	NM_001177308	893.337	1078.84	931.833	1630.8	1467.2	1207.95
Aldoart1	NM_001199270	29.29	34.989	29.221	37.999	24.453	21.146
Aldoc	NM_009657	219.673	393.63	337.668	674.485	427.933	232.603
Alg1	NM_145362	448.133	693.954	704.556	807.482	599.106	565.647
Alg10b	NM_001033441	49.793	17.495	48.702	0	64.19	42.291
Alg11	NM_183142	172.809	207.02	198.055	158.33	278.156	285.467
Alg14	NM_024178	134.733	81.642	142.859	37.999	82.53	92.512
Alg2	NM_019998	125.946	90.389	133.119	66.498	137.55	79.296
Alg5	NM_025442	404.198	306.156	279.225	243.828	385.14	348.904
Alg6	NM_001081264	207.957	271.167	159.093	139.33	192.57	219.387
Alg8	NM_199035	207.957	151.62	113.638	113.997	140.607	150.663
Alg9	NM_133981	222.602	221.599	155.847	142.497	137.55	161.236
Alkbh1	NM_001102565	237.247	300.325	175.327	240.661	189.513	264.321
Alkbh3	NM_026944	456.92	346.977	275.978	281.827	351.516	380.622
Alkbh4	NM_028070	202.099	131.21	191.561	269.161	158.947	174.452
Alkbh5	NM_172943	319.258	346.977	399.357	468.656	455.443	417.627
Alkbh6	NM_198027	181.596	160.368	152.6	170.996	275.1	222.03
Alkbh7	NM_025538	38.077	46.652	12.987	9.5	30.567	23.789
Alkbh8	NM_026303	17.574	8.747	16.234	19	3.057	15.859
Alox15	NM_009660	0	0	0	9.5	0	10.573
Alox5	NM_009662	292.897	268.251	337.668	196.329	229.25	306.612
Alox5ap	NM_009663	3286.31	3111.13	3081.22	3400.92	3441.8	3227.36
Aloxe3	NM_011786	0	52.484	6.494	19	9.17	26.432
Alpl	NM_001287172	0	2.916	12.987	0	3.057	0
Als2	NM_001159948	102.514	96.221	94.157	110.831	67.247	171.809
Als2cl	NM_146228	61.508	2.916	29.221	37.999	33.623	18.502
Alyref	NM_011568	125.946	154.536	168.834	136.164	113.097	148.02
Alyref2	NM_019484	70.295	61.231	142.859	117.164	131.437	100.442
Amacr	NM_008537	93.727	40.821	214.289	110.831	125.323	150.663
Ambra1	NM_001080754	263.608	192.441	133.119	227.995	275.1	163.879
Amdhd2	NM_172935	199.17	236.178	191.561	351.492	256.76	158.593
Amer2	NM_028113	35.148	26.242	29.221	28.499	42.793	15.859
Amer3	NM_213727	0	0	0	0	0	0
Amfr	NM_011787	1367.83	1145.9	1129.89	1060.81	1091.23	985.918
Amica1	NM_001005421	0	40.821	3.247	28.499	27.51	18.502
Amigo1	NM_001004293	32.219	2.916	38.962	9.5	18.34	15.859
Amigo2	NM_178114	0	0	6.494	0	0	10.573
Amigo3	NM_177275	29.29	32.074	12.987	44.332	3.057	13.216
Ammecr1l	NM_001242430	486.21	591.902	483.774	471.823	583.823	557.718
Amn1	NM_001113424	41.006	61.231	29.221	19	33.623	26.432
Amot	NM_153319	0	0	0	6.333	0	0
Amotl1	NM_001081395	289.968	326.567	412.344	335.659	458.5	407.055
Amotl2	NM_019764	0	0	9.74	0	0	7.93
Ampd2	NM_028779	336.832	349.893	324.68	319.826	180.343	367.406
Ampd3	NM_009667	205.028	172.031	162.34	120.331	155.89	227.316
Amph	NM_175007	0	0	0	15.833	0	2.643
Amz1	NM_173405	582.866	481.103	597.412	642.819	599.106	499.567
Amz2	NM_001252193	190.383	186.61	149.353	101.331	131.437	171.809
Anapc1	NM_008569	363.193	218.683	262.991	307.16	241.476	174.452
Anapc11	NM_025389	805.468	836.827	746.765	813.815	1088.17	827.325
Anapc13	NM_181394	120.088	55.4	90.911	63.332	91.7	103.085
Anapc15	NM_027532	278.252	311.988	191.561	411.657	345.403	214.1
Anapc16	NM_025514	500.854	603.565	717.544	417.99	666.353	589.436
Anapc2	NM_175300	442.275	419.872	461.046	576.32	379.026	412.341
Anapc4	NM_024213	87.869	72.894	68.183	75.998	58.077	97.799
Anapc5	NM_021505	166.951	113.715	139.613	158.33	158.947	169.166
Anapc7	NM_019805	266.537	253.672	285.719	411.657	268.986	348.904
Ang	NM_007447	998.78	988.448	1224.05	823.314	843.639	734.813
Angel1	NM_144524	52.722	64.147	42.208	110.831	119.21	100.442
Angel2	NM_001199020	1036.86	1011.77	740.271	962.645	1161.53	666.089
Angptl4	NM_020581	0	0	6.494	0	6.113	0
Angptl7	NM_001039554	58.579	69.979	68.183	145.663	79.473	95.156
Ank	NM_020332	374.909	314.904	327.927	405.324	385.14	237.889
Ank1	NM_001110783	0	5.832	0	6.333	12.227	29.075
Ank2	NM_001034168	79.082	61.231	84.417	132.997	165.06	121.588
Ank3	NM_170687	8.787	17.495	22.728	19	6.113	23.789
Ankdd1b	NM_001042714	67.366	69.979	74.676	44.332	64.19	34.362
Ankfy1	NM_009671	928.484	816.417	597.412	772.649	706.089	869.616
Ankhd1	NM_175375	58.579	78.726	45.455	53.832	48.907	58.151
Ankib1	NM_001003909	207.957	131.21	168.834	218.495	146.72	158.593
Ankle1	NM_172756	11.716	11.663	0	9.5	15.283	10.573
Ankle2	NM_001253814	289.968	335.314	448.059	411.657	443.216	253.748
Ankmy2	NM_146033	43.935	61.231	55.196	117.164	82.53	50.221
Ankra2	NM_001271388	213.815	239.094	240.263	221.662	220.08	256.391
Ankrd10	NM_001281975	1438.13	1379.16	1233.79	1168.47	1381.61	1252.88
Ankrd12	NM_001025572	257.75	215.767	243.51	256.494	201.74	150.663
Ankrd13a	NM_026718	864.047	775.596	798.714	1193.81	1051.49	940.983
Ankrd13b	NM_172945	149.378	134.126	139.613	269.161	198.683	161.236
Ankrd13c	NM_001013806	23.432	58.315	48.702	25.333	12.227	66.08
Ankrd13d	NM_026720	49.793	78.726	110.391	129.83	73.36	100.442
Ankrd16	NM_177268	594.582	524.839	519.489	493.989	513.52	560.361
Ankrd17	NM_030886	342.69	291.577	318.187	205.829	201.74	203.527
Ankrd22	NM_024204	0	0	0	22.166	0	0
Ankrd24	NM_027480	120.088	93.305	139.613	142.497	125.323	60.794
Ankrd27	NM_145633	316.329	163.283	204.549	186.829	213.967	158.593
Ankrd28	NM_001024604	5.858	0	19.481	12.666	21.397	0
Ankrd29	NM_001190371	0	2.916	0	3.167	0	0
Ankrd32	NM_134071	87.869	102.052	87.664	75.998	55.02	84.583
Ankrd33b	NM_027496	0	0	0	12.666	12.227	2.643
Ankrd34a	NM_001024851	0	0	0	0	0	0
Ankrd34b	NM_175455	2.929	5.832	0	0	0	0
Ankrd35	NM_001081139	0	0	0	0	0	0
Ankrd37	NM_001039562	26.361	78.726	29.221	47.499	58.077	42.291
Ankrd39	NM_026241	29.29	113.715	77.923	123.497	85.587	63.437
Ankrd40	NM_027799	518.428	460.692	620.14	512.988	507.406	478.421
Ankrd44	NM_001081433	656.09	516.092	584.425	528.821	574.653	451.989
Ankrd45	NM_028664	0	0	0	0	0	0
Ankrd46	NM_175134	377.838	367.388	405.85	490.822	302.61	296.04
Ankrd49	NM_019683	82.011	93.305	107.145	79.165	48.907	87.226
Ankrd50	NM_001167883	55.65	69.979	74.676	101.331	88.643	42.291
Ankrd52	NM_172790	23.432	0	0	9.5	0	0
Ankrd54	NM_144849	90.798	189.525	120.132	246.994	189.513	76.653
Ankrd6	NM_001012451	0	0	3.247	3.167	0	0
Ankrd63	NM_001081971	0	0	0	0	0	0
Ankrd9	NM_175207	2.929	0	0	3.167	0	5.286
Anks1	NM_001286041	445.204	344.061	525.982	326.159	360.686	372.693
Anks1b	NM_001177397	0	2.916	0	6.333	0	2.643
Anks3	NM_028301	618.013	562.745	743.518	595.32	592.993	644.944
Anks6	NM_001024136	32.219	107.884	84.417	47.499	61.133	39.648
Ankzf1	NM_026187	275.323	242.009	217.536	291.327	207.853	222.03
Anln	NM_028390	5.858	0	3.247	22.166	18.34	7.93
Ano10	NM_001271873	105.443	192.441	159.093	129.83	165.06	74.01
Ano3	NM_001128103	0	0	0	0	0	0
Ano4	NM_001277188	0	0	0	0	0	0
Ano6	NM_175344	878.692	976.785	1003.26	826.481	687.75	856.4
Ano7	NM_207031	134.733	61.231	100.651	85.498	106.983	39.648
Ano8	NM_001164679	333.903	288.662	191.561	240.661	345.403	269.608
Anp32a	NM_009672	866.976	807.67	860.403	664.985	874.206	803.536
Anp32b	NM_130889	181.596	189.525	175.327	227.995	177.287	235.246
Anp32e	NM_023210	269.466	440.282	383.123	329.326	421.82	380.622
Anpep	NM_008486	0	0	0	0	0	5.286
Antxr1	NM_054041	0	0	0	0	0	0
Antxr2	NM_133738	35.148	23.326	45.455	22.166	33.623	37.005
Anxa1	NM_010730	0	23.326	0	50.666	30.567	18.502
Anxa2	NM_007585	23.432	58.315	71.43	139.33	131.437	140.09
Anxa3	NM_013470	4323.16	4370.75	3909.15	4901.89	5107.69	4987.74
Anxa4	NM_013471	102.514	49.568	110.391	158.33	204.797	219.387
Anxa5	NM_009673	468.636	431.535	331.174	715.65	816.129	560.361
Anxa6	NM_013472	248.963	139.957	220.783	186.829	204.797	264.321
Anxa7	NM_009674	588.724	425.703	525.982	604.819	614.39	647.587
Anxa9	NM_023628	32.219	40.821	74.676	79.165	48.907	58.151
Aoah	NM_012054	23.432	8.747	35.715	41.166	64.19	68.723
Ap1ar	NM_145964	73.224	34.989	48.702	37.999	39.737	29.075
Ap1b1	NM_001243044	1089.58	1052.6	1288.98	1399.63	1415.24	1652.01
Ap1g1	NM_009677	629.729	519.008	574.684	541.488	635.786	650.23
Ap1g2	NM_007455	248.963	131.21	224.029	224.828	192.57	208.814
Ap1m1	NM_007456	667.806	752.27	675.335	861.314	537.973	737.456
Ap1s1	NM_007457	205.028	536.503	542.216	531.988	449.33	377.979
Ap1s2	NM_026887	0	8.747	6.494	12.666	3.057	21.146
Ap1s3	NM_183027	0	0	16.234	6.333	0	0
Ap2a1	NM_007458	196.241	201.188	246.757	189.996	158.947	153.306
Ap2a2	NM_007459	363.193	411.124	314.94	294.493	259.816	224.673
Ap2b1	NM_001035854	415.914	300.325	227.276	354.659	290.383	348.904
Ap2m1	NM_009679	424.701	600.65	461.046	424.324	379.026	504.853
Ap2s1	NM_198613	656.09	638.555	717.544	756.816	831.413	732.169
Ap3b1	NM_009680	556.505	548.166	500.008	411.657	461.556	372.693
Ap3b2	NM_021492	17.574	8.747	0	0	0	0
Ap3d1	NM_007460	998.78	944.711	850.663	1038.64	849.753	1046.71
Ap3m1	NM_018829	243.105	174.946	181.821	183.662	180.343	166.522
Ap3m2	NM_001122820	207.957	218.683	233.77	189.996	174.23	153.306
Ap3s1	NM_009681	35.148	26.242	19.481	31.666	21.397	15.859
Ap3s2	NM_009682	166.951	218.683	233.77	199.495	155.89	224.673
Ap4b1	NM_026193	166.951	72.894	110.391	177.329	183.4	111.015
Ap4e1	NM_175550	187.454	134.126	139.613	155.163	155.89	206.17
Ap4m1	NM_021392	11.716	23.326	71.43	72.832	24.453	47.578
Ap4s1	NM_021710	503.783	495.682	522.735	487.656	351.516	420.271
Ap5m1	NM_144535	61.508	96.221	84.417	148.83	100.87	76.653
Ap5s1	NM_027129	196.241	154.536	126.625	322.993	290.383	132.161
Ap5z1	NM_172725	477.423	338.23	376.629	367.325	327.063	311.899
Apaf1	NM_009684	199.17	116.631	129.872	82.331	195.627	89.869
Apba1	NM_177034	140.591	172.031	224.029	307.16	146.72	145.377
Apba2	NM_007461	17.574	5.832	3.247	3.167	0	0
Apbb1	NM_001253885	46.864	14.579	64.936	113.997	85.587	44.935
Apbb1ip	NM_019456	4695.14	4224.96	3457.85	2970.26	3313.42	3354.24
Apbb2	NM_001201413	383.695	329.483	467.54	512.988	449.33	185.025
Apbb3	NM_146085	351.477	326.567	230.523	186.829	232.306	227.316
Apc	NM_007462	275.323	236.178	301.953	208.995	250.646	192.954
Apc2	NM_011789	0	0	12.987	0	3.057	21.146
Apeh	NM_146226	158.165	99.136	107.145	72.832	125.323	124.231
Apex1	NM_009687	272.394	367.388	266.238	202.662	198.683	311.899
Apex2	NM_029943	46.864	58.315	58.442	85.498	67.247	79.296
Aph1a	NM_146104	237.247	253.672	168.834	218.495	241.476	298.683
Aph1b	NM_177583	5.858	5.832	0	22.166	48.907	10.573
Aph1c	NM_026674	35.148	43.737	58.442	44.332	67.247	52.864
Api5	NM_007466	248.963	282.83	350.655	329.326	311.78	269.608
Apitd1	NM_027263	11.716	8.747	19.481	15.833	12.227	0
Apln	NM_013912	8.787	11.663	3.247	19	18.34	7.93
Aplp1	NM_007467	20.503	29.158	16.234	53.832	55.02	50.221
Aplp2	NM_001102456	600.439	571.492	538.969	851.814	742.769	594.723
Apmap	NM_027977	243.105	207.02	152.6	170.996	220.08	240.532
Apob	NM_009693	0	0	6.494	0	0	0
Apobec1	NM_001134391	1130.58	1032.18	1217.55	1130.47	1072.89	1575.35
Apobec2	NM_009694	32.219	52.484	45.455	88.665	94.757	7.93
Apobec3	NM_001160415	1918.48	2113.94	2123.41	2539.61	2313.89	2846.74
Apobr	NM_138310	330.974	224.515	243.51	265.994	272.043	229.959
Apoc2	NM_001277944	8.787	8.747	9.74	60.165	39.737	97.799
Apod	NM_007470	20.503	8.747	22.728	12.666	3.057	2.643
Apoe	NM_009696	4484.26	3819.66	4815.01	9480.78	11517.5	13705
Apold1	NM_001109914	0	0	9.74	3.167	0	0
Apopt1	NM_026511	310.471	198.273	243.51	322.993	327.063	282.824
App	NM_001198824	1051.5	956.374	1045.47	1044.98	1027.04	1403.55
Appbp2	NM_025825	246.034	207.02	272.732	177.329	186.457	240.532
Appl1	NM_145221	146.449	180.778	165.587	164.663	158.947	179.738
Appl2	NM_145220	831.828	635.639	753.258	886.646	758.053	671.376
Aprt	NM_009698	404.198	276.999	334.421	566.82	327.063	507.497
Aptx	NM_001025445	152.307	134.126	113.638	63.332	79.473	60.794
Aqp11	NM_175105	0	0	12.987	0	0	0
Aqp4	NM_009700	14.645	8.747	35.715	34.833	15.283	5.286
Aqp9	NM_022026	0	17.495	3.247	0	0	0
Aqr	NM_009702	254.821	195.357	74.676	101.331	165.06	140.09
Ar	NM_013476	0	0	0	0	0	0
Araf	NM_001159645	424.701	396.545	285.719	218.495	391.253	280.18
Arap1	NM_001040112	1186.23	1352.92	1240.28	1127.31	1134.02	1123.37
Arap2	NM_178407	41.006	43.737	32.468	34.833	58.077	18.502
Arap3	NM_139206	2469.12	2000.22	2279.26	1820.79	1451.92	1075.79
Arc	NM_018790	8.787	2.916	0	0	12.227	10.573
Arcn1	NM_145985	773.249	521.924	623.386	503.488	614.39	518.069
Arel1	NM_178065	225.531	297.409	305.2	265.994	174.23	264.321
Arf1	NM_007476	1473.27	1495.79	1415.61	1393.3	1604.75	1493.41
Arf2	NM_007477	298.755	495.682	490.267	481.322	476.84	584.15
Arf3	NM_007478	565.292	521.924	568.191	772.649	669.41	618.511
Arf4	NM_007479	1259.46	1632.83	1587.69	1915.79	1720.9	1786.81
Arf5	NM_007480	345.619	495.682	409.097	497.155	443.216	414.984
Arf6	NM_007481	295.826	425.703	551.957	433.823	397.366	467.848
Arfgap1	NM_001177709	407.127	402.377	366.889	440.157	388.196	399.125
Arfgap2	NM_001166024	325.116	376.135	262.991	395.824	302.61	216.743
Arfgap3	NM_025445	190.383	131.21	217.536	234.328	217.023	177.095
Arfgef1	NM_001102430	456.92	361.556	279.225	300.826	327.063	354.19
Arfgef2	NM_001085495	143.52	180.778	149.353	234.328	210.91	171.809
Arfip1	NM_001081093	76.153	87.473	58.442	75.998	85.587	74.01
Arfip2	NM_029802	287.039	285.746	250.004	338.826	235.363	306.612
Arfrp1	NM_001165991	418.843	510.261	675.335	560.487	528.803	557.718
Arg1	NM_007482	0	0	0	0	0	0
Arg2	NM_009705	2.929	2.916	3.247	12.666	6.113	2.643
Arglu1	NM_176849	1195.02	1163.39	1256.51	1098.81	1124.85	1046.71
Arhgap1	NM_001145902	295.826	285.746	415.591	490.822	379.026	364.763
Arhgap10	NM_030113	11.716	0	3.247	12.666	3.057	0
Arhgap11a	NM_181416	134.733	93.305	136.366	117.164	155.89	153.306
Arhgap12	NM_001039692	158.165	361.556	256.498	240.661	375.97	224.673
Arhgap15	NM_153820	5.858	0	3.247	60.165	15.283	13.216
Arhgap17	NM_001122640	2176.23	2029.38	1704.57	2010.79	2112.16	1670.51
Arhgap18	NM_176837	70.295	84.557	55.196	41.166	64.19	60.794
Arhgap19	NM_001163495	172.809	125.378	87.664	129.83	134.493	134.804
Arhgap20	NM_175535	0	0	0	0	0	0
Arhgap21	NM_001128084	96.656	67.063	97.404	47.499	110.04	76.653
Arhgap22	NM_153800	1757.38	1253.78	1561.71	1523.13	1421.35	1295.17
Arhgap23	NM_021493	23.432	61.231	55.196	85.498	51.963	39.648
Arhgap24	NM_001286468	55.65	137.041	38.962	56.999	64.19	118.945
Arhgap25	NM_001037727	1142.3	1093.42	993.522	972.144	1173.76	1411.47
Arhgap26	NM_175164	26.361	14.579	6.494	31.666	24.453	10.573
Arhgap27	NM_001205236	2211.38	2064.37	1951.33	2077.29	1824.83	1694.3
Arhgap29	NM_172525	102.514	64.147	90.911	25.333	30.567	66.08
Arhgap30	NM_001005508	755.675	559.829	561.697	721.983	748.883	697.808
Arhgap31	NM_020260	415.914	326.567	295.459	167.829	220.08	224.673
Arhgap32	NM_001195632	5.858	0	0	0	0	0
Arhgap33	NM_178252	29.29	8.747	16.234	6.333	33.623	15.859
Arhgap39	NM_001168288	1233.1	1250.87	1386.38	1022.81	745.826	700.451
Arhgap4	NM_001162424	1476.2	1230.46	1464.31	1500.97	1265.46	1398.26
Arhgap44	NM_175003	0	2.916	32.468	12.666	0	18.502
Arhgap5	NM_009706	35.148	26.242	3.247	6.333	55.02	23.789
Arhgap6	NM_001287530	0	0	0	9.5	0	7.93
Arhgap9	NM_146011	486.21	414.04	506.501	379.991	492.123	335.688
Arhgdia	NM_133796	2685.87	3119.88	3480.57	3625.75	2995.53	3779.79
Arhgdib	NM_007486	2129.36	2186.83	2139.64	2283.11	2310.84	2558.63
Arhgdig	NM_008113	0	0	0	3.167	0	0
Arhgef1	NM_001130152	1174.52	1839.85	1701.33	1795.46	1323.54	1168.3
Arhgef10	NM_001037736	14.645	8.747	12.987	12.666	0	34.362
Arhgef10l	NM_001112723	275.323	166.199	233.77	234.328	186.457	187.668
Arhgef11	NM_001003912	275.323	311.988	266.238	231.161	253.703	272.251
Arhgef12	NM_027144	480.352	323.651	353.902	288.16	348.46	356.834
Arhgef15	NM_177566	0	0	0	0	0	0
Arhgef17	NM_001081116	0	14.579	3.247	6.333	0	0
Arhgef18	NM_133962	287.039	247.841	211.042	246.994	207.853	190.311
Arhgef19	NM_172520	0	0	0	0	0	0
Arhgef2	NM_001198912	1769.1	1180.89	1220.8	1314.14	1234.89	1493.41
Arhgef25	NM_028027	84.94	17.495	48.702	44.332	67.247	31.719
Arhgef26	NM_001081295	0	0	12.987	0	0	0
Arhgef28	NM_012026	0	0	0	0	0	0
Arhgef3	NM_027871	120.088	49.568	94.157	170.996	48.907	113.658
Arhgef39	NM_001013377	43.935	23.326	29.221	34.833	100.87	47.578
Arhgef4	NM_183019	105.443	64.147	90.911	82.331	97.813	29.075
Arhgef40	NM_198249	1534.78	1335.42	1500.02	1348.97	1265.46	1329.54
Arhgef6	NM_152801	266.537	486.934	409.097	484.489	516.576	364.763
Arhgef7	NM_017402	468.636	233.262	389.616	389.491	259.816	269.608
Arhgef9	NM_001033329	8.787	5.832	6.494	19	0	7.93
Arid1a	NM_001080819	1159.87	1017.61	1097.42	839.147	754.996	689.878
Arid1b	NM_001085355	389.553	157.452	149.353	170.996	213.967	177.095
Arid2	NM_175251	492.067	358.64	243.51	218.495	324.006	227.316
Arid3a	NM_001288625	623.871	355.725	428.578	392.658	324.006	481.064
Arid3b	NM_019689	632.658	673.544	685.076	699.817	537.973	486.351
Arid4a	NM_001081195	541.86	384.882	344.161	462.323	464.613	544.501
Arid4b	NM_198122	134.733	212.852	185.068	101.331	204.797	140.09
Arid5a	NM_001172206	292.897	297.409	344.161	357.825	290.383	549.788
Arid5b	NM_023598	35.148	11.663	16.234	28.499	33.623	44.935
Arih1	NM_019927	345.619	399.461	262.991	281.827	333.176	444.059
Arih2	NM_011790	679.522	411.124	574.684	566.82	574.653	372.693
Arl11	NM_177337	512.57	647.302	785.727	934.145	770.279	681.948
Arl13b	NM_026577	73.224	61.231	61.689	132.997	64.19	105.728
Arl14ep	NM_173750	544.789	489.85	418.838	512.988	342.346	444.059
Arl15	NM_172595	67.366	125.378	77.923	75.998	73.36	63.437
Arl16	NM_197995	193.312	227.43	288.966	145.663	195.627	187.668
Arl2	NM_019722	193.312	317.819	383.123	269.161	272.043	216.743
Arl2bp	NM_024269	199.17	218.683	272.732	221.662	320.95	150.663
Arl3	NM_019718	125.946	227.43	224.029	129.83	265.93	208.814
Arl4a	NM_007487	35.148	26.242	61.689	69.665	42.793	21.146
Arl4c	NM_177305	1458.63	1594.93	1428.59	1459.8	1409.12	1636.15
Arl4d	NM_025404	11.716	23.326	32.468	9.5	3.057	0
Arl5a	NM_182994	46.864	72.894	45.455	56.999	79.473	50.221
Arl5b	NM_029466	8.787	14.579	12.987	28.499	24.453	21.146
Arl5c	NM_207231	237.247	224.515	152.6	427.49	290.383	356.834
Arl6	NM_019665	93.727	69.979	29.221	94.998	58.077	55.507
Arl6ip1	NM_019419	1446.91	2455.08	2253.28	1985.45	2301.67	1903.11
Arl6ip4	NM_144509	105.443	134.126	155.847	167.829	134.493	163.879
Arl6ip5	NM_022992	905.053	994.279	980.535	877.147	1033.15	972.702
Arl6ip6	NM_022989	304.613	282.83	389.616	291.327	363.743	391.195
Arl8a	NM_026823	893.337	813.501	808.454	1048.14	1091.23	1059.93
Arl8b	NM_026011	506.712	906.806	821.441	816.981	993.416	896.049
Armc1	NM_028840	289.968	291.577	311.693	253.328	262.873	280.18
Armc10	NM_026034	254.821	300.325	275.978	297.66	284.27	301.326
Armc2	NM_001034858	0	0	22.728	0	0	0
Armc3	NM_001271565	202.099	84.557	77.923	79.165	162.003	76.653
Armc5	NM_146205	1013.42	647.302	548.71	696.651	754.996	1014.99
Armc6	NM_133972	161.094	61.231	81.17	110.831	82.53	76.653
Armc7	NM_177778	275.323	207.02	350.655	224.828	247.59	200.884
Armc8	NM_028768	536.002	553.997	418.838	535.154	455.443	610.582
Armcx1	NM_030066	0	0	0	0	12.227	0
Armcx2	NM_001166397	76.153	72.894	81.17	25.333	64.19	37.005
Armcx3	NM_027870	41.006	37.905	61.689	41.166	42.793	29.075
Armcx4	NM_001202500	0	0	0	3.167	0	0
Armcx5	NM_001009575	46.864	61.231	51.949	50.666	36.68	31.719
Arnt	NM_001037737	360.264	253.672	321.434	262.827	256.76	216.743
Arnt2	NM_007488	5.858	11.663	0	9.5	3.057	0
Arntl	NM_001243048	128.875	75.81	35.715	37.999	122.267	60.794
Arpc1a	NM_019767	541.86	451.945	435.072	557.321	599.106	446.703
Arpc1b	NM_023142	5494.75	5190.08	5233.85	5237.55	6110.27	5719.91
Arpc2	NM_029711	3582.13	3635.97	3694.86	3277.43	3646.6	3753.36
Arpc3	NM_019824	1400.05	1341.26	1233.79	1298.3	1467.2	1215.88
Arpc4	NM_001170486	1402.98	1207.13	1422.1	1364.8	1351.05	1255.53
Arpc5	NM_026369	1405.91	1787.37	1558.47	1782.79	1534.45	1929.54
Arpc5l	NM_028809	834.757	728.944	688.322	801.148	519.633	520.713
Arpp19	NM_021548	99.585	69.979	120.132	82.331	82.53	121.588
Arpp21	NM_001177620	2.929	8.747	12.987	12.666	12.227	2.643
Arrb1	NM_177231	682.451	565.66	694.816	607.986	501.293	541.858
Arrb2	NM_145429	5506.47	4930.57	5386.45	5256.55	4319.07	4771
Arrdc1	NM_178408	430.559	632.723	662.348	763.149	718.316	491.637
Arrdc2	NM_027560	149.378	104.968	103.898	123.497	140.607	227.316
Arrdc3	NM_001042591	169.88	183.694	185.068	113.997	143.663	150.663
Arrdc4	NM_001042592	64.437	61.231	38.962	47.499	51.963	63.437
Arsa	NM_009713	676.593	486.934	678.582	655.485	589.936	666.089
Arsb	NM_009712	3380.03	3096.55	3220.83	2720.1	2381.14	2468.76
Arsg	NM_001166177	202.099	521.924	279.225	512.988	562.426	393.838
Arsk	NM_029847	533.073	571.492	503.255	351.492	418.763	507.497
Arv1	NM_026855	76.153	67.063	84.417	180.496	94.757	116.301
Arvcf	NM_001272028	1238.96	816.417	987.028	785.315	932.283	782.391
Arx	NM_007492	0	0	0	0	0	0
Arxes1	NM_029541	0	0	0	0	0	0
Arxes2	NM_029823	8.787	14.579	3.247	0	3.057	2.643
As3mt	NM_020577	492.067	361.556	444.812	592.153	541.03	383.266
Asah1	NM_019734	3649.5	4166.64	4019.54	4116.57	4291.56	4760.42
Asah2	NM_018830	64.437	84.557	51.949	44.332	45.85	74.01
Asap1	NM_001276462	492.067	344.061	438.319	341.992	317.893	359.477
Asap2	NM_001004364	29.29	29.158	32.468	85.498	45.85	23.789
Asap3	NM_001008232	354.406	344.061	308.446	332.492	324.006	338.331
Asb1	NM_001039126	120.088	75.81	107.145	53.832	39.737	60.794
Asb10	NM_080444	207.957	250.757	172.081	250.161	210.91	142.733
Asb13	NM_001267724	313.4	271.167	243.51	281.827	406.536	266.964
Asb2	NM_023049	790.823	775.596	957.807	753.649	754.996	615.868
Asb3	NM_023906	55.65	180.778	123.379	117.164	64.19	87.226
Asb6	NM_133346	471.565	457.777	535.723	478.156	391.253	483.708
Asb7	NM_080443	125.946	166.199	321.434	142.497	171.173	150.663
Asb8	NM_001170710	287.039	183.694	292.212	227.995	244.533	245.819
Ascc1	NM_026937	84.94	90.389	149.353	151.997	85.587	100.442
Ascc2	NM_029291	49.793	34.989	58.442	183.662	67.247	140.09
Ascc3	NM_198007	35.148	8.747	25.974	28.499	12.227	44.935
Ascl1	NM_008553	0	0	0	0	0	0
Ascl2	NM_008554	43.935	20.41	51.949	60.165	27.51	23.789
Asf1a	NM_025541	272.394	282.83	288.966	177.329	308.723	190.311
Asf1b	NM_024184	29.29	0	32.468	44.332	82.53	71.367
Asgr2	NM_007493	29.29	67.063	42.208	91.831	82.53	116.301
Ash1l	NM_138679	483.281	530.671	863.65	430.657	519.633	589.436
Ash2l	NM_001080793	210.886	137.041	214.289	155.163	207.853	203.527
Asic1	NM_009597	0	0	0	0	0	5.286
Asic2	NM_007384	0	0	0	0	0	0
Asic4	NM_183022	2.929	0	0	0	0	0
Asna1	NM_019652	225.531	244.925	204.549	174.163	259.816	272.251
Asns	NM_012055	5.858	8.747	9.74	0	12.227	29.075
Aspa	NM_023113	2.929	0	0	0	0	0
Asph	NM_001177851	1294.61	1157.56	1172.1	937.312	1027.04	943.626
Asphd1	NM_001039645	0	0	0	0	0	0
Asphd2	NM_028386	2.929	0	6.494	0	0	0
Aspm	NM_009791	14.645	0	0	3.167	18.34	5.286
Asprv1	NM_026414	0	0	0	0	0	0
Asrgl1	NM_025610	5.858	46.652	19.481	34.833	36.68	39.648
Ass1	NM_007494	5.858	0	16.234	19	30.567	21.146
Astn1	NM_001205204	0	0	12.987	0	0	0
Asun	NM_138757	166.951	104.968	152.6	155.163	177.287	126.874
Asxl1	NM_001039939	272.394	189.525	129.872	170.996	162.003	105.728
Asxl2	NM_172421	659.019	454.861	529.229	395.824	522.69	541.858
Asxl3	NM_001167777	0	0	0	0	0	0
Atad1	NM_026487	161.094	230.346	253.251	183.662	244.533	251.105
Atad2	NM_027435	82.011	40.821	48.702	91.831	70.303	84.583
Atad2b	NM_001099628	125.946	72.894	116.885	136.164	171.173	161.236
Atad3a	NM_179203	538.931	402.377	295.459	398.991	498.236	478.421
Atat1	NM_028476	5.858	8.747	0	25.333	48.907	26.432
Atcay	NM_178662	0	0	0	0	15.283	0
Ate1	NM_001271343	240.176	233.262	327.927	253.328	171.173	232.603
Atf1	NM_007497	295.826	475.271	402.604	360.992	446.273	459.919
Atf2	NM_001284374	105.443	297.409	230.523	158.33	201.74	179.738
Atf3	NM_007498	164.022	183.694	136.366	294.493	220.08	235.246
Atf4	NM_001287180	158.165	145.789	126.625	129.83	143.663	140.09
Atf5	NM_030693	164.022	198.273	129.872	155.163	198.683	153.306
Atf6	NM_001081304	764.462	568.576	548.71	465.489	525.746	726.883
Atf6b	NM_017406	398.34	626.892	376.629	554.154	571.596	650.23
Atf7	NM_146065	17.574	14.579	22.728	56.999	51.963	37.005
Atf7ip	NM_019426	108.372	49.568	97.404	82.331	122.267	111.015
Atf7ip2	NM_153123	0	0	0	0	0	0
Atg10	NM_025770	84.94	116.631	68.183	82.331	82.53	52.864
Atg12	NM_026217	404.198	376.135	314.94	316.659	305.666	280.18
Atg13	NM_145528	287.039	207.02	288.966	360.992	235.363	200.884
Atg14	NM_172599	251.892	195.357	233.77	161.496	204.797	169.166
Atg16l1	NM_001205391	427.63	373.219	370.136	433.823	406.536	383.266
Atg16l2	NM_001111111	64.437	14.579	48.702	31.666	88.643	66.08
Atg2a	NM_194348	79.082	58.315	168.834	167.829	128.38	121.588
Atg2b	NM_029654	310.471	323.651	246.757	208.995	241.476	179.738
Atg3	NM_026402	248.963	233.262	360.395	262.827	320.95	251.105
Atg4b	NM_174874	342.69	361.556	308.446	307.16	437.103	327.758
Atg4c	NM_175029	169.88	242.009	185.068	240.661	149.777	232.603
Atg4d	NM_153583	404.198	521.924	659.101	611.153	583.823	592.079
Atg5	NM_053069	638.516	600.65	678.582	449.656	620.503	610.582
Atg7	NM_001253717	298.755	303.241	389.616	478.156	293.44	370.05
Atg9a	NM_001288613	301.684	201.188	308.446	395.824	238.42	208.814
Atg9b	NM_001002897	0	0	6.494	0	0	0
Athl1	NM_145387	29.29	46.652	74.676	79.165	33.623	63.437
Atic	NM_026195	166.951	177.862	211.042	272.327	238.42	177.095
Atl1	NM_178628	52.722	34.989	35.715	66.498	24.453	47.578
Atl2	NM_001286647	117.159	186.61	204.549	161.496	116.153	148.02
Atl3	NM_001163505	58.579	75.81	35.715	123.497	119.21	95.156
Atm	NM_007499	187.454	113.715	110.391	85.498	152.833	155.949
Atmin	NM_177700	448.133	443.198	500.008	370.492	464.613	282.824
Atn1	NM_007881	363.193	244.925	224.029	310.326	268.986	211.457
Atoh8	NM_153778	2.929	0	0	0	0	0
Atox1	NM_009720	518.428	513.176	272.732	326.159	421.82	689.878
Atp10a	NM_009728	0	8.747	3.247	12.666	0	18.502
Atp10d	NM_153389	99.585	84.557	51.949	66.498	113.097	63.437
Atp11a	NM_015804	187.454	78.726	116.885	129.83	113.097	124.231
Atp11b	NM_029570	134.733	189.525	113.638	123.497	201.74	192.954
Atp11c	NM_001037863	43.935	55.4	45.455	31.666	100.87	63.437
Atp13a1	NM_133224	811.326	632.723	678.582	756.816	706.089	734.813
Atp13a2	NM_001164366	1742.74	1446.22	1461.06	1662.46	1268.52	1604.43
Atp13a3	NM_001128096	377.838	603.565	480.527	462.323	357.63	306.612
Atp13a4	NM_001164612	0	2.916	0	9.5	0	0
Atp13a5	NM_175650	0	0	0	0	0	0
Atp1a1	NM_144900	864.047	874.732	948.067	1057.64	956.736	956.842
Atp1a2	NM_178405	222.602	521.924	438.319	354.659	357.63	206.17
Atp1a3	NM_144921	20.503	49.568	9.74	28.499	39.737	31.719
Atp1b1	NM_009721	64.437	11.663	45.455	56.999	24.453	18.502
Atp1b2	NM_013415	67.366	81.642	94.157	69.665	67.247	42.291
Atp1b3	NM_007502	2442.76	2318.04	2431.86	2058.29	2313.89	2373.6
Atp2a2	NM_009722	205.028	256.588	253.251	199.495	278.156	314.542
Atp2a3	NM_001163337	5.858	11.663	3.247	6.333	9.17	29.075
Atp2b1	NM_026482	890.408	1046.76	1061.7	877.147	1045.38	1020.28
Atp2b2	NM_009723	23.432	8.747	19.481	37.999	9.17	2.643
Atp2b3	NM_177236	0	0	0	0	0	0
Atp2b4	NM_001167949	2.929	5.832	22.728	0	0	0
Atp2c1	NM_001253834	389.553	504.429	532.476	516.155	559.37	563.004
Atp5a1	NM_007505	1244.81	1157.56	1211.06	1399.63	1393.84	1493.41
Atp5b	NM_016774	694.167	656.049	633.127	747.316	678.58	753.315
Atp5c1	NM_020615	216.744	201.188	178.574	246.994	229.25	251.105
Atp5d	NM_025313	1531.85	1594.93	1451.32	2039.29	1812.6	1815.89
Atp5e	NM_025983	260.679	376.135	327.927	398.991	522.69	420.271
Atp5f1	NM_009725	776.178	667.712	983.782	810.648	724.429	697.808
Atp5g1	NM_007506	8.787	34.989	32.468	50.666	6.113	26.432
Atp5g3	NM_175015	448.133	571.492	548.71	588.987	519.633	536.572
Atp5j2	NM_020582	357.335	352.809	366.889	307.16	388.196	404.411
Atp5s	NM_026536	143.52	122.463	90.911	205.829	149.777	95.156
Atp5sl	NM_025504	536.002	282.83	337.668	471.823	482.953	412.341
Atp6ap1	NM_018794	2208.45	2125.6	1954.58	2314.78	2109.1	2368.32
Atp6ap2	NM_027439	1569.93	1880.67	1675.35	1459.8	1561.96	1601.79
Atp6v0a1	NM_001243051	1417.62	1554.11	1029.24	1276.14	929.226	1126.01
Atp6v0a2	NM_011596	1880.4	1871.93	1863.66	1586.46	1488.6	2275.8
Atp6v0b	NM_033617	1830.61	1927.33	1866.91	1763.79	1708.67	1776.24
Atp6v0c	NM_009729	319.258	387.798	266.238	411.657	372.913	293.396
Atp6v0d1	NM_013477	1209.67	959.29	1074.69	1462.97	1412.18	1223.81
Atp6v0e	NM_025272	1154.02	933.048	935.08	1228.64	959.793	1194.73
Atp6v0e2	NM_133764	8.787	32.074	0	0	9.17	0
Atp6v1a	NM_007508	764.462	874.732	782.48	965.811	950.623	771.818
Atp6v1b2	NM_007509	462.778	376.135	415.591	579.487	544.086	449.346
Atp6v1c1	NM_025494	1054.43	1282.94	931.833	1431.3	1152.36	1200.02
Atp6v1d	NM_023721	984.135	848.491	909.105	1168.47	907.829	970.058
Atp6v1e1	NM_007510	966.561	973.869	870.143	1006.98	1072.89	1094.29
Atp6v1f	NM_025381	1364.9	1253.78	1165.6	1260.3	1341.88	1091.65
Atp6v1g1	NM_024173	471.565	440.282	516.242	611.153	715.259	687.235
Atp6v1g2	NM_023179	46.864	93.305	42.208	142.497	103.927	74.01
Atp6v1h	NM_133826	298.755	282.83	357.148	291.327	372.913	354.19
Atp7a	NM_009726	541.86	612.313	474.033	503.488	531.86	552.431
Atp8a1	NM_009727	1320.97	1099.25	1191.58	1358.47	1112.63	2037.92
Atp8a2	NM_015803	55.65	72.894	35.715	60.165	33.623	60.794
Atp8b2	NM_001081182	102.514	55.4	74.676	72.832	103.927	47.578
Atp8b4	NM_001080944	11.716	2.916	0	28.499	39.737	34.362
Atp8b5	NM_177195	2.929	0	0	6.333	0	0
Atp9a	NM_015731	0	0	6.494	22.166	12.227	5.286
Atp9b	NM_001201569	410.056	376.135	422.085	509.822	366.8	362.12
Atpaf2	NM_145427	237.247	169.115	220.783	208.995	165.06	137.447
Atpif1	NM_007512	248.963	250.757	181.821	196.329	192.57	319.829
Atraid	NM_212470	1121.8	1635.75	1772.76	1735.29	1433.58	1382.4
Atrn	NM_009730	161.094	192.441	194.808	151.997	158.947	169.166
Atrnl1	NM_181415	5.858	2.916	19.481	9.5	12.227	23.789
Atrx	NM_009530	87.869	195.357	220.783	208.995	223.137	261.678
Atxn1	NM_001199304	269.466	338.23	340.914	117.164	210.91	296.04
Atxn10	NM_016843	574.079	702.702	590.918	937.312	589.936	560.361
Atxn1l	NM_001080930	398.34	311.988	321.434	208.995	232.306	155.949
Atxn2	NM_009125	714.669	396.545	470.787	481.322	467.67	512.783
Atxn2l	NM_183020	1827.68	1507.46	1727.3	1447.13	1607.81	1781.52
Atxn3	NM_029705	322.187	244.925	227.276	158.33	149.777	248.462
Atxn7	NM_139227	383.695	326.567	308.446	357.825	256.76	451.989
Atxn7l1	NM_028139	205.028	221.599	237.017	218.495	165.06	203.527
Atxn7l2	NM_175183	11.716	37.905	42.208	50.666	42.793	7.93
Atxn7l3	NM_001098836	410.056	262.42	376.629	478.156	244.533	335.688
Atxn7l3b	NM_001033474	1344.4	1110.91	1396.13	940.478	1069.83	946.27
AU019823	NM_212449	202.099	230.346	139.613	215.328	235.363	232.603
AU022252	NM_001012400	29.29	58.315	32.468	22.166	36.68	37.005
AU040320	NM_133886	565.292	510.261	409.097	446.49	400.423	549.788
Auh	NM_016709	254.821	230.346	259.744	231.161	299.553	245.819
Aup1	NM_007517	937.271	833.912	827.935	1044.98	923.113	1001.78
Aurka	NM_011497	14.645	2.916	3.247	41.166	15.283	15.859
Aurkb	NM_011496	38.077	5.832	9.74	53.832	58.077	15.859
Auts2	NM_177047	0	8.747	0	15.833	0	0
Aven	NM_028844	96.656	116.631	94.157	110.831	162.003	142.733
Avl9	NM_030235	254.821	242.009	181.821	202.662	192.57	182.382
Avpi1	NM_027106	41.006	26.242	22.728	37.999	39.737	42.291
AW146154	NM_001033530	46.864	43.737	61.689	44.332	61.133	52.864
AW209491	NM_001104646	58.579	55.4	116.885	85.498	110.04	39.648
AW549877	NM_145930	131.804	250.757	337.668	215.328	330.12	229.959
AW551984	NM_001199556	0	0	0	0	0	0
AW554918	NM_001033532	49.793	64.147	29.221	91.831	64.19	29.075
Axin1	NM_009733	330.974	186.61	240.263	288.16	293.44	163.879
Axin2	NM_015732	0	0	0	3.167	0	0
Axl	NM_001190975	536.002	463.608	379.876	2017.12	1063.72	1189.44
Azi1	NM_009734	8.787	23.326	19.481	50.666	33.623	13.216
Azi2	NM_001286508	257.75	233.262	207.795	196.329	232.306	243.175
Azin1	NM_001102458	439.346	597.734	431.825	512.988	657.183	586.793
B230217C12Rik	NM_001080935	14.645	2.916	12.987	44.332	6.113	13.216
B230219D22Rik	NM_181278	688.309	930.132	1038.98	721.983	968.963	748.029
B2m	NM_009735	25994.6	15386.5	11383.3	17447.9	18847.4	19121
B3galnt1	NM_020026	752.746	746.438	1198.07	816.981	999.529	729.526
B3galnt2	NM_178640	421.772	236.178	308.446	297.66	305.666	266.964
B3galt1	NM_020283	0	0	0	0	0	0
B3galt2	NM_020025	0	0	0	0	0	0
B3galt4	NM_019420	322.187	253.672	168.834	193.162	207.853	296.04
B3galt5	NM_033149	371.98	440.282	262.991	269.161	400.423	317.185
B3galt6	NM_080445	108.372	215.767	149.353	177.329	213.967	111.015
B3galtl	NM_001081204	105.443	163.283	185.068	117.164	106.983	179.738
B3gat1	NM_029792	0	0	0	0	0	0
B3gat2	NM_172124	339.761	323.651	321.434	288.16	305.666	309.256
B3gat3	NM_024256	336.832	387.798	269.485	462.323	351.516	417.627
B3gnt1	NM_175383	254.821	376.135	314.94	395.824	305.666	280.18
B3gnt2	NM_001169114	272.394	463.608	373.382	389.491	467.67	393.838
B3gnt4	NM_198611	64.437	32.074	84.417	41.166	45.85	47.578
B3gnt7	NM_145222	26.361	5.832	6.494	37.999	15.283	42.291
B3gnt8	NM_146184	8.787	2.916	29.221	31.666	67.247	13.216
B3gnt9	NM_001271915	407.127	341.146	334.421	379.991	443.216	309.256
B3gntl1	NM_178664	287.039	183.694	159.093	189.996	186.457	203.527
B430306N03Rik	NM_177083	108.372	104.968	116.885	231.161	140.607	306.612
B4galnt1	NM_008080	184.525	195.357	155.847	265.994	223.137	322.472
B4galt1	NM_022305	984.135	1064.26	1019.5	712.484	990.359	1052
B4galt2	NM_017377	0	0	0	0	3.057	0
B4galt3	NM_020579	518.428	790.175	727.284	845.481	696.919	557.718
B4galt4	NM_001285793	969.49	1014.69	818.195	892.98	972.019	771.818
B4galt5	NM_019835	322.187	294.493	246.757	351.492	268.986	346.261
B4galt6	NM_019737	878.692	755.186	756.505	813.815	703.033	734.813
B630005N14Rik	NM_175312	345.619	320.735	383.123	246.994	434.046	285.467
B930041F14Rik	NM_178699	102.514	58.315	84.417	117.164	103.927	50.221
B9d2	NM_172148	178.667	192.441	253.251	151.997	284.27	248.462
Baalc	NM_080640	38.077	49.568	48.702	63.332	39.737	18.502
Babam1	NM_026636	114.23	192.441	110.391	215.328	162.003	163.879
Bace1	NM_011792	169.88	314.904	412.344	212.162	238.42	171.809
Bach1	NM_007520	377.838	405.293	340.914	332.492	467.67	364.763
Bach2	NM_001109661	629.729	755.186	616.893	623.819	449.33	446.703
Bad	NM_007522	123.017	151.62	178.574	189.996	198.683	153.306
Bag1	NM_009736	237.247	262.42	198.055	310.326	259.816	285.467
Bag2	NM_145392	2.929	23.326	19.481	15.833	6.113	5.286
Bag3	NM_013863	284.11	233.262	262.991	208.995	238.42	346.261
Bag4	NM_026121	49.793	58.315	42.208	37.999	76.417	71.367
Bag5	NM_027404	172.809	169.115	243.51	202.662	268.986	224.673
Bag6	NM_001252468	23.432	40.821	32.468	25.333	48.907	37.005
Bahcc1	NM_198423	67.366	32.074	64.936	37.999	18.34	26.432
Bahd1	NM_001045523	248.963	221.599	272.732	474.989	192.57	253.748
Bai1	NM_174991	2.929	0	19.481	0	0	2.643
Bai2	NM_173071	0	5.832	42.208	3.167	3.057	0
Bai3	NM_175642	0	0	0	0	0	0
Baiap2	NM_130862	175.738	189.525	123.379	202.662	97.813	161.236
Baiap2l1	NM_025833	84.94	40.821	42.208	66.498	48.907	89.869
Baiap3	NM_001163270	99.585	122.463	97.404	88.665	67.247	92.512
Bak1	NM_007523	158.165	224.515	269.485	265.994	238.42	161.236
Bambi	NM_026505	23.432	32.074	22.728	31.666	0	26.432
Banf1	NM_011793	497.925	536.503	441.565	512.988	440.16	409.698
Bank1	NM_001033350	231.389	128.294	172.081	101.331	113.097	87.226
Banp	NM_001110100	497.925	469.44	561.697	664.985	568.54	462.562
Bap1	NM_027088	196.241	309.072	314.94	297.66	275.1	301.326
Bard1	NM_007525	14.645	20.41	19.481	50.666	55.02	31.719
Basp1	NM_027395	14161.6	17961.2	18071.7	15810.8	17637	14952.6
Batf	NM_016767	196.241	189.525	301.953	215.328	195.627	430.843
Batf2	NM_028967	20.503	23.326	9.74	34.833	9.17	50.221
Batf3	NM_030060	840.615	787.259	659.101	696.651	718.316	684.592
Bax	NM_007527	609.226	615.229	792.22	759.983	748.883	570.934
Baz1a	NM_013815	93.727	93.305	87.664	113.997	88.643	103.085
Baz1b	NM_011714	541.86	466.524	425.331	519.321	559.37	446.703
Baz2a	NM_054078	371.98	236.178	298.706	288.16	265.93	309.256
Baz2b	NM_001001182	342.69	285.746	327.927	250.161	250.646	346.261
Bbc3	NM_133234	322.187	180.778	256.498	265.994	244.533	243.175
Bbip1	NM_001195348	178.667	131.21	181.821	123.497	125.323	129.517
Bbs1	NM_001033128	46.864	8.747	48.702	19	21.397	34.362
Bbs12	NM_001255992	73.224	58.315	55.196	79.165	58.077	66.08
Bbs2	NM_026116	155.236	137.041	81.17	107.664	213.967	142.733
Bbs4	NM_175325	87.869	107.884	97.404	50.666	165.06	105.728
Bbs5	NM_028284	20.503	90.389	64.936	47.499	42.793	87.226
Bbs7	NM_027810	114.23	69.979	32.468	37.999	91.7	26.432
Bbs9	NM_178415	925.555	865.985	678.582	778.982	981.189	615.868
Bbx	NM_027444	228.46	221.599	175.327	174.163	186.457	277.537
BC003331	NM_001077237	720.527	868.901	853.909	775.816	834.469	769.174
BC003965	NM_183150	574.079	495.682	551.957	573.154	476.84	473.135
BC004004	NM_030561	76.153	84.557	100.651	50.666	91.7	63.437
BC005537	NM_024473	41.006	40.821	32.468	60.165	61.133	26.432
BC005624	NM_144885	161.094	116.631	155.847	104.498	162.003	187.668
BC005764	NM_001170935	5.858	2.916	3.247	9.5	24.453	0
BC016423	NM_134063	73.224	102.052	61.689	91.831	42.793	76.653
BC017158	NM_145590	143.52	119.547	152.6	180.496	82.53	185.025
BC017643	NM_001254735	831.828	935.964	1194.82	1057.64	935.339	1400.9
BC018242	NM_144935	0	0	0	0	0	0
BC018507	NM_144837	357.335	221.599	350.655	259.661	204.797	240.532
BC022687	NM_145450	38.077	61.231	0	9.5	21.397	18.502
BC023829	NM_001033328	29.29	29.158	32.468	34.833	12.227	21.146
BC026590	NM_001081420	134.733	87.473	68.183	177.329	137.55	129.517
BC027231	NM_145972	134.733	90.389	84.417	110.831	149.777	140.09
BC029214	NM_153557	84.94	119.547	188.315	167.829	122.267	76.653
BC030336	NM_001164580	196.241	276.999	214.289	221.662	183.4	235.246
BC030499	NM_001287206	2.929	0	0	0	0	21.146
BC030500	NM_173411	0	0	0	0	0	0
BC030867	NM_153544	5.858	0	0	0	27.51	0
BC031181	NM_001001181	837.686	1075.92	847.416	1060.81	1228.78	988.561
BC035044	NM_001254946	1069.08	1137.15	996.769	820.148	1112.63	962.129
BC037034	NM_153161	2726.87	3087.81	2701.34	3587.75	2729.6	2830.88
BC048403	NM_173022	152.307	122.463	74.676	44.332	55.02	42.291
BC049352	NM_001198971	35.148	14.579	42.208	15.833	70.303	13.216
BC049730	NM_199150	0	0	0	3.167	6.113	0
BC051142	NM_001163855	67.366	67.063	9.74	104.498	88.643	76.653
BC052040	NM_207264	17.574	58.315	35.715	19	21.397	29.075
BC056474	NM_001001493	82.011	151.62	110.391	107.664	134.493	111.015
BC068157	NM_207203	0	5.832	0	0	0	29.075
BC094916	NM_001024721	0	0	0	0	0	5.286
Bcam	NM_020486	0	0	0	0	0	2.643
Bcan	NM_007529	5.858	26.242	0	28.499	30.567	5.286
Bcap29	NM_001164090	295.826	212.852	139.613	186.829	189.513	163.879
Bcap31	NM_012060	1361.97	1259.62	1240.28	1105.14	1201.27	1358.61
Bcar1	NM_001198839	0	0	0	0	6.113	0
Bcar3	NM_013867	2.929	8.747	12.987	9.5	64.19	21.146
Bcas1	NM_029815	96.656	107.884	94.157	170.996	122.267	55.507
Bcas2	NM_026602	626.8	516.092	672.088	696.651	641.9	647.587
Bcas3	NM_001166643	205.028	192.441	178.574	110.831	210.91	84.583
Bcat1	NM_007532	0	8.747	22.728	0	18.34	0
Bcat2	NM_001243052	35.148	46.652	32.468	25.333	51.963	13.216
Bccip	NM_025392	568.221	399.461	448.059	402.157	382.083	462.562
Bcdin3d	NM_029236	205.028	344.061	301.953	237.495	333.176	325.115
Bckdha	NM_007533	536.002	486.934	594.165	465.489	501.293	385.909
Bckdhb	NM_199195	193.312	72.894	136.366	189.996	143.663	118.945
Bckdk	NM_009739	319.258	207.02	250.004	376.825	244.533	259.035
Bcl10	NM_009740	811.326	854.322	850.663	753.649	840.583	713.667
Bcl11a	NM_016707	0	5.832	0	9.5	0	7.93
Bcl11b	NM_001079883	0	14.579	3.247	6.333	12.227	58.151
Bcl2	NM_009741	175.738	172.031	133.119	113.997	198.683	137.447
Bcl2a1a	NM_009742	76.153	55.4	32.468	53.832	91.7	84.583
Bcl2l1	NM_009743	975.348	938.88	574.684	1301.47	797.789	652.873
Bcl2l11	NM_207680	571.15	542.334	500.008	497.155	651.07	359.477
Bcl2l13	NM_153516	137.662	230.346	146.106	155.163	177.287	161.236
Bcl2l2	NM_007537	146.449	99.136	107.145	85.498	122.267	121.588
Bcl3	NM_033601	35.148	75.81	74.676	120.331	116.153	436.13
Bcl6	NM_009744	99.585	78.726	129.872	110.831	140.607	256.391
Bcl7a	NM_029850	207.957	212.852	165.587	196.329	183.4	158.593
Bcl7b	NM_009745	582.866	536.503	542.216	478.156	391.253	451.989
Bcl9	NM_029933	284.11	224.515	175.327	145.663	140.607	222.03
Bcl9l	NM_030256	934.342	854.322	1123.39	503.488	770.279	388.552
Bclaf1	NM_153787	287.039	329.483	428.578	269.161	336.233	367.406
Bco2	NM_133217	609.226	524.839	701.31	478.156	418.763	488.994
Bcor	NM_175044	298.755	253.672	240.263	202.662	180.343	237.889
Bcr	NM_001081412	76.153	40.821	84.417	91.831	119.21	84.583
Bdh1	NM_001122683	0	2.916	29.221	0	12.227	7.93
Bdnf	NM_001285421	0	0	0	6.333	0	0
Bdp1	NM_001081061	46.864	96.221	74.676	82.331	58.077	68.723
Bean1	NM_001141924	0	0	6.494	0	0	2.643
Becn1	NM_019584	494.996	621.06	542.216	588.987	617.446	753.315
Begain	NM_001163175	0	0	9.74	0	0	7.93
Bend3	NM_199028	73.224	90.389	55.196	28.499	18.34	50.221
Bend4	NM_001164806	5.858	0	3.247	15.833	0	0
Bend6	NM_177235	205.028	201.188	103.898	126.664	100.87	55.507
Best1	NM_011913	14.645	5.832	9.74	9.5	27.51	23.789
Bet1	NM_009748	436.417	276.999	376.629	288.16	339.29	240.532
Bet1l	NM_018742	275.323	294.493	237.017	326.159	213.967	253.748
Bex1	NM_009052	0	0	0	0	15.283	0
Bex2	NM_009749	11.716	2.916	6.494	0	9.17	7.93
Bex4	NM_212457	0	0	0	0	0	0
Bfar	NM_025976	940.2	1000.11	935.08	1044.98	1014.81	919.837
Bgn	NM_007542	0	0	0	0	0	0
Bhlhb9	NM_001098222	87.869	67.063	103.898	56.999	67.247	100.442
Bhlhe22	NM_021560	0	5.832	0	0	3.057	0
Bhlhe40	NM_011498	17.574	2.916	16.234	41.166	33.623	44.935
Bhlhe41	NM_001271768	685.38	766.849	1000.02	1117.81	1094.29	1244.95
Bicd1	NM_009753	0	0	0	0	0	0
Bicd2	NM_001039179	931.413	900.974	818.195	845.481	739.713	745.386
Bid	NM_007544	814.254	769.765	597.412	579.487	596.05	488.994
Bik	NM_007546	35.148	14.579	12.987	37.999	58.077	81.94
Bin1	NM_009668	10181.1	9175.94	10058.6	10525.8	8353.86	8045.94
Bin2	NM_001270537	2600.93	2271.39	2188.35	2257.78	2264.99	3058.2
Bin3	NM_021328	313.4	288.662	188.315	297.66	180.343	282.824
Birc2	NM_007465	193.312	294.493	256.498	250.161	272.043	224.673
Birc3	NM_007464	181.596	256.588	220.783	224.828	238.42	251.105
Birc5	NM_001012273	11.716	0	0	63.332	24.453	31.719
Birc6	NM_007566	172.809	259.504	250.004	281.827	281.213	237.889
Bivm	NM_144558	14.645	29.158	45.455	34.833	45.85	31.719
Blcap	NM_016916	272.394	204.104	259.744	278.66	247.59	253.748
Blmh	NM_178645	556.505	393.63	461.046	497.155	455.443	444.059
Blnk	NM_008528	1959.48	2081.86	2042.24	2077.29	2011.29	1400.9
Bloc1s2	NM_028607	64.437	81.642	94.157	82.331	51.963	84.583
Bloc1s3	NM_177692	193.312	180.778	126.625	177.329	91.7	155.949
Bloc1s4	NM_133724	295.826	323.651	396.11	392.658	366.8	407.055
Bloc1s5	NM_139063	55.65	110.799	110.391	82.331	88.643	76.653
Bloc1s6	NM_019788	254.821	387.798	259.744	288.16	388.196	235.246
Blvra	NM_026678	26.361	43.737	64.936	44.332	70.303	76.653
Blvrb	NM_144923	90.798	72.894	64.936	110.831	103.927	129.517
Blzf1	NM_001160208	84.94	49.568	74.676	107.664	73.36	63.437
Bmf	NM_138313	1048.57	1075.92	1256.51	1095.64	1072.89	1017.64
Bmi1	NM_007552	357.335	244.925	168.834	341.992	443.216	298.683
Bmp1	NM_009755	137.662	142.873	175.327	19	18.34	13.216
Bmp2k	NM_080708	374.909	545.25	548.71	335.659	415.706	570.934
Bmp7	NM_007557	0	0	3.247	0	12.227	0
Bmp8a	NM_001256019	0	0	0	0	0	0
Bmper	NM_028472	0	0	0	0	0	0
Bmpr1a	NM_009758	231.389	207.02	217.536	177.329	256.76	235.246
Bmpr1b	NM_007560	0	0	0	0	0	0
Bmpr2	NM_007561	99.585	259.504	139.613	107.664	189.513	169.166
Bms1	NM_194339	149.378	151.62	94.157	129.83	146.72	116.301
Bmx	NM_009759	5.858	0	0	0	0	2.643
Bmyc	NM_023326	2410.55	1819.44	2448.09	2235.62	2396.43	1784.17
Bnip1	NM_172149	442.275	440.282	279.225	398.991	262.873	438.773
Bnip2	NM_016787	966.561	906.806	879.884	937.312	944.509	896.049
Bnip3	NM_009760	123.017	195.357	181.821	243.828	226.193	208.814
Bnip3l	NM_009761	114.23	186.61	191.561	177.329	247.59	179.738
Boc	NM_172506	5.858	0	0	0	0	0
Bod1	NM_001024919	199.17	131.21	230.523	205.829	192.57	174.452
Bod1l	NM_001081422	196.241	204.104	211.042	180.496	165.06	161.236
Bok	NM_016778	5.858	5.832	3.247	6.333	0	0
Bola1	NM_026975	70.295	55.4	42.208	22.166	45.85	34.362
Bola3	NM_175277	52.722	75.81	51.949	101.331	106.983	134.804
Bop1	NM_013481	152.307	172.031	279.225	237.495	177.287	245.819
Bpgm	NM_007563	143.52	128.294	152.6	186.829	143.663	192.954
Bphl	NM_026512	178.667	215.767	185.068	132.997	229.25	142.733
Bpifa1	NM_011126	0	0	0	0	0	0
Bpnt1	NM_011794	164.022	96.221	120.132	148.83	152.833	155.949
Bptf	NM_176850	620.942	498.598	512.995	389.491	412.65	478.421
Braf	NM_139294	155.236	128.294	230.523	224.828	152.833	81.94
Brap	NM_028227	389.553	387.798	441.565	370.492	427.933	372.693
Brat1	NM_181066	366.122	311.988	337.668	430.657	348.46	306.612
Brca1	NM_009764	14.645	0	0	12.666	18.34	5.286
Brca2	NM_009765	82.011	137.041	71.43	44.332	76.417	58.151
Brd1	NM_001033274	442.275	309.072	383.123	373.658	268.986	399.125
Brd2	NM_010238	1072	842.659	1211.06	1013.31	889.489	896.049
Brd3	NM_001113573	858.189	1017.61	961.054	889.813	810.016	729.526
Brd4	NM_020508	688.309	588.987	698.063	639.652	648.013	766.531
Brd7	NM_012047	205.028	192.441	292.212	174.163	198.683	237.889
Brd8	NM_030147	433.488	440.282	386.37	402.157	437.103	428.2
Brd9	NM_001024508	603.368	454.861	668.842	592.153	415.706	568.29
Brdt	NM_054054	2.929	8.747	22.728	0	0	15.859
Bre	NM_181281	161.094	113.715	113.638	186.829	76.417	148.02
Brf1	NM_028193	395.411	236.178	350.655	405.324	360.686	420.271
Bri3	NM_001163709	70.295	125.378	48.702	63.332	82.53	21.146
Bri3bp	NM_029752	207.957	268.251	262.991	246.994	348.46	314.542
Brinp1	NM_019967	0	0	0	0	0	0
Brinp2	NM_207583	0	2.916	0	0	0	0
Brinp3	NM_001145807	0	0	0	6.333	0	0
Brix1	NM_026396	111.301	139.957	129.872	72.832	143.663	121.588
Brk1	NM_133937	2164.51	2606.7	2675.37	3033.6	2781.57	2410.61
Brms1	NM_134155	190.383	157.452	207.795	265.994	180.343	208.814
Brms1l	NM_001037756	166.951	107.884	165.587	117.164	119.21	145.377
Brpf1	NM_001282128	852.331	801.838	915.599	778.982	965.906	792.963
Brpf3	NM_001081315	427.63	242.009	298.706	253.328	397.366	325.115
Brsk1	NM_001003920	5.858	8.747	9.74	9.5	3.057	18.502
Brsk2	NM_001009930	0	0	9.74	0	21.397	7.93
Brwd1	NM_176928	67.366	137.041	201.302	85.498	85.587	108.372
Bscl2	NM_001136064	61.508	201.188	123.379	53.832	61.133	121.588
Bsdc1	NM_133889	579.937	495.682	431.825	468.656	385.14	393.838
Bsg	NM_009768	2155.72	2458	2610.43	2568.11	2521.75	2326.03
Bsn	NM_007567	143.52	87.473	123.379	94.998	110.04	87.226
Bst1	NM_009763	0	2.916	0	25.333	24.453	29.075
Bst2	NM_198095	937.271	1317.93	1058.46	2058.29	1696.45	1704.87
Btaf1	NM_001080706	377.838	268.251	376.629	322.993	320.95	364.763
Btbd1	NM_146193	251.892	166.199	168.834	155.163	198.683	124.231
Btbd10	NM_133700	108.372	134.126	133.119	148.83	116.153	163.879
Btbd11	NM_028709	0	0	0	12.666	3.057	5.286
Btbd17	NM_028055	17.574	5.832	22.728	9.5	24.453	0
Btbd2	NM_145361	219.673	204.104	129.872	221.662	134.493	174.452
Btbd3	NM_001025431	64.437	43.737	45.455	63.332	30.567	58.151
Btbd6	NM_001145900	246.034	163.283	181.821	148.83	223.137	200.884
Btbd7	NM_172806	8.787	20.41	32.468	22.166	15.283	21.146
Btbd9	NM_027060	492.067	673.544	529.229	484.489	522.69	539.215
Btd	NM_025295	149.378	139.957	185.068	126.664	143.663	137.447
Btf3l4	NM_027453	52.722	107.884	87.664	69.665	55.02	76.653
Btg1	NM_007569	246.034	276.999	340.914	250.161	403.48	388.552
Btg2	NM_007570	1306.32	1670.74	2318.22	1785.96	1742.3	1644.08
Btk	NM_013482	442.275	408.208	405.85	557.321	596.05	523.356
Btrc	NM_001037758	70.295	72.894	123.379	117.164	33.623	100.442
Bub1b	NM_009773	23.432	14.579	0	19	45.85	26.432
Bub3	NM_009774	597.51	600.65	483.774	614.319	608.276	613.225
Bud13	NM_146000	76.153	107.884	74.676	129.83	70.303	145.377
Bud31	NM_001008705	213.815	174.946	188.315	205.829	162.003	171.809
Bysl	NM_016859	515.499	370.303	441.565	563.654	492.123	446.703
Bzrap1	NM_172449	5.858	2.916	16.234	0	3.057	5.286
Bzw1	NM_025824	146.449	131.21	116.885	117.164	113.097	60.794
Bzw2	NM_025840	161.094	110.799	68.183	107.664	158.947	118.945
C030006K11Rik	NM_176828	178.667	148.705	84.417	136.164	229.25	153.306
C030039L03Rik	NM_198417	0	8.747	9.74	19	0	31.719
C030046E11Rik	NM_001081319	20.503	26.242	16.234	22.166	30.567	18.502
C130026I21Rik	NM_175219	8.787	5.832	12.987	41.166	9.17	23.789
C130050O18Rik	NM_177000	125.946	96.221	45.455	88.665	106.983	134.804
C130074G19Rik	NM_178692	0	0	3.247	3.167	0	0
C1d	NM_020558	93.727	81.642	94.157	72.832	82.53	50.221
C1galt1c1	NM_021550	222.602	113.715	107.145	174.163	146.72	206.17
C1qa	NM_007572	50231.9	59633.4	57763.9	65149.5	61921.9	70468
C1qb	NM_009777	24515.5	30848.9	36984.3	36900.3	32834.7	42035
C1qbp	NM_007573	494.996	530.671	525.982	668.151	721.373	578.863
C1qc	NM_007574	47885.8	62353.8	57348.3	62616.2	40931.8	50033.3
C1ql1	NM_011795	0	0	12.987	0	0	0
C1ql2	NM_207233	0	0	0	0	0	0
C1ql3	NM_153155	0	5.832	3.247	19	0	0
C1qtnf1	NM_001204129	0	2.916	0	0	0	5.286
C1qtnf4	NM_026161	0	0	12.987	12.666	12.227	0
C1qtnf5	NM_001190319	0	0	0	9.5	12.227	0
C1qtnf6	NM_001204153	0	0	0	0	0	0
C1rl	NM_181344	263.608	177.862	194.808	139.33	155.89	245.819
C2	NM_013484	17.574	11.663	12.987	34.833	12.227	5.286
C230052I12Rik	NM_178643	125.946	81.642	81.17	50.666	143.663	87.226
C2cd2	NM_174847	108.372	78.726	146.106	123.497	106.983	129.517
C2cd2l	NM_027909	336.832	344.061	237.017	243.828	320.95	319.829
C2cd3	NM_001017985	175.738	209.936	201.302	199.495	262.873	158.593
C2cd4b	NM_001081314	0	0	0	0	0	0
C2cd4c	NM_001168624	0	0	0	0	0	0
C2cd5	NM_029897	108.372	67.063	58.442	113.997	106.983	113.658
C330006A16Rik	NM_001256521	418.843	559.829	396.11	455.99	482.953	444.059
C330007P06Rik	NM_029951	41.006	49.568	84.417	53.832	61.133	47.578
C330018D20Rik	NM_029909	181.596	49.568	113.638	104.498	168.117	174.452
C3ar1	NM_009779	667.806	833.912	866.897	845.481	916.999	835.255
C4b	NM_009780	52.722	34.989	12.987	145.663	128.38	380.622
C530008M17Rik	NM_001163793	0	0	6.494	15.833	0	0
C5ar1	NM_007577	93.727	139.957	181.821	120.331	287.326	243.175
C5ar2	NM_176912	738.101	749.354	642.867	436.99	577.71	721.597
C77080	NM_001033189	0	34.989	6.494	3.167	6.113	26.432
C77370	NM_001077354	0	0	0	0	0	0
C87436	NM_001243742	117.159	154.536	214.289	212.162	213.967	200.884
Caap1	NM_026368	225.531	128.294	110.391	91.831	140.607	153.306
Cab39	NM_133781	606.297	682.291	568.191	440.157	614.39	557.718
Cab39l	NM_026908	93.727	177.862	152.6	85.498	143.663	116.301
Cabin1	NM_172549	1148.16	1078.84	948.067	1355.3	1106.51	753.315
Cables1	NM_022021	987.064	796.007	762.999	921.479	748.883	531.285
Cables2	NM_145851	228.46	125.378	71.43	196.329	171.173	166.522
Cabp1	NM_013879	8.787	0	3.247	12.666	0	2.643
Cabyr	NM_027687	17.574	0	3.247	15.833	0	2.643
Cacfd1	NM_029862	67.366	110.799	45.455	110.831	76.417	95.156
Cachd1	NM_198037	0	0	0	0	0	0
Cacna1a	NM_001252061	251.892	180.778	204.549	246.994	220.08	158.593
Cacna1b	NM_001042528	0	0	0	0	0	0
Cacna1c	NM_001159535	0	0	0	0	12.227	0
Cacna1d	NM_001083616	289.968	157.452	168.834	316.659	192.57	200.884
Cacna1e	NM_009782	0	0	0	0	0	0
Cacna1g	NM_001112813	0	0	0	0	0	0
Cacna1h	NM_001163691	0	0	0	0	0	0
Cacna1i	NM_001044308	0	0	0	0	3.057	0
Cacna1s	NM_014193	73.224	87.473	48.702	158.33	165.06	74.01
Cacna2d1	NM_001110844	0	0	0	0	0	0
Cacna2d2	NM_020263	0	0	3.247	0	0	7.93
Cacna2d3	NM_009785	0	0	0	6.333	6.113	5.286
Cacnb1	NM_145121	14.645	8.747	16.234	12.666	18.34	13.216
Cacnb2	NM_023116	70.295	78.726	48.702	63.332	51.963	42.291
Cacnb3	NM_007581	2.929	0	16.234	0	0	0
Cacnb4	NM_001285427	8.787	8.747	12.987	22.166	3.057	15.859
Cacng2	NM_007583	0	0	29.221	0	6.113	2.643
Cacng3	NM_019430	0	2.916	0	0	3.057	26.432
Cacng4	NM_019431	5.858	0	3.247	0	0	0
Cacng5	NM_080644	0	0	0	0	0	0
Cactin	NM_027381	225.531	151.62	178.574	338.826	122.267	155.949
Cacul1	NM_030197	128.875	125.378	191.561	259.661	302.61	185.025
Cacybp	NM_009786	439.346	574.408	649.361	718.817	690.806	729.526
Cad	NM_023525	166.951	119.547	201.302	183.662	207.853	155.949
Cadm1	NM_207675	1031	1157.56	1282.49	1266.64	1516.11	898.692
Cadm2	NM_001145977	0	0	0	0	0	0
Cadm3	NM_053199	0	2.916	6.494	0	18.34	0
Cadm4	NM_153112	23.432	23.326	35.715	15.833	39.737	26.432
Cadps	NM_012061	0	0	6.494	0	0	0
Cadps2	NM_001252105	0	0	9.74	0	0	0
Calb1	NM_009788	0	0	0	3.167	6.113	0
Calb2	NM_007586	0	0	0	9.5	0	5.286
Calcoco1	NM_026192	93.727	87.473	81.17	69.665	64.19	42.291
Calcrl	NM_018782	46.864	125.378	142.859	72.832	76.417	103.085
Cald1	NM_145575	0	0	0	0	0	0
Calhm2	NM_133746	360.264	708.533	860.403	696.651	724.429	576.22
Calm1	NM_009790	1874.54	2090.61	1993.54	1849.29	2142.72	2267.88
Calm2	NM_007589	4208.93	3790.51	3831.23	3350.26	3668	3261.72
Calm3	NM_007590	342.69	463.608	344.161	446.49	437.103	496.924
Caln1	NM_181045	0	0	12.987	9.5	0	0
Calr	NM_007591	5242.86	5595.37	4957.87	5354.71	4536.09	7371.92
Calu	NM_001285412	316.329	274.083	321.434	177.329	213.967	243.175
Caly	NM_001190385	0	0	0	3.167	0	0
Camk1	NM_133926	1971.2	2087.7	1831.2	2074.12	1876.79	1498.7
Camk1d	NM_177343	916.769	848.491	1094.17	839.147	999.529	1030.85
Camk1g	NM_144817	0	0	0	0	0	0
Camk2a	NM_001286809	38.077	104.968	94.157	85.498	85.587	81.94
Camk2b	NM_007595	67.366	67.063	58.442	37.999	48.907	5.286
Camk2d	NM_001025438	260.679	311.988	386.37	319.826	287.326	327.758
Camk2g	NM_001039138	814.254	699.786	753.258	772.649	718.316	829.968
Camk2n1	NM_025451	784.965	874.732	866.897	826.481	733.599	1165.66
Camk2n2	NM_028420	43.935	61.231	94.157	88.665	51.963	39.648
Camk4	NM_009793	0	0	25.974	3.167	0	7.93
Camkk1	NM_018883	114.23	110.799	77.923	107.664	67.247	240.532
Camkk2	NM_145358	723.456	746.438	1058.46	975.311	1179.87	1133.94
Camkmt	NM_028576	46.864	23.326	71.43	15.833	15.283	42.291
Camkv	NM_145621	0	17.495	0	3.167	12.227	0
Caml	NM_007596	664.877	822.249	857.156	604.819	592.993	753.315
Camp	NM_009921	0	0	0	12.666	15.283	0
Camsap1	NM_001276359	451.062	726.028	633.127	573.154	556.313	388.552
Camsap2	NM_001081360	58.579	78.726	55.196	53.832	85.587	58.151
Camsap3	NM_027171	0	0	0	0	0	0
Camta1	NM_001081557	0	2.916	12.987	31.666	9.17	10.573
Camta2	NM_178116	1452.77	1484.13	1652.62	1998.12	1623.09	1517.2
Cand1	NM_027994	345.619	285.746	314.94	246.994	241.476	272.251
Cand2	NM_025958	172.809	61.231	77.923	72.832	79.473	37.005
Cant1	NM_001267592	931.413	705.618	629.88	744.15	623.56	703.094
Canx	NM_007597	1323.9	1854.43	1490.28	1925.29	1586.41	1720.73
Cap1	NM_007598	5.858	14.579	6.494	37.999	27.51	39.648
Cap2	NM_026056	0	2.916	6.494	0	15.283	21.146
Capg	NM_001271415	79.082	104.968	139.613	221.662	168.117	124.231
Capn1	NM_001110504	46.864	17.495	71.43	72.832	27.51	66.08
Capn10	NM_011796	108.372	87.473	71.43	145.663	100.87	116.301
Capn12	NM_001110807	363.193	291.577	337.668	237.495	333.176	285.467
Capn2	NM_009794	61.508	32.074	97.404	82.331	110.04	68.723
Capn3	NM_001109761	2000.49	1661.99	1746.78	2080.45	1580.3	2085.49
Capn5	NM_007602	0	8.747	0	6.333	0	5.286
Capn7	NM_009796	231.389	314.904	347.408	310.326	244.533	261.678
Capns1	NM_009795	1487.92	1676.57	1503.27	1732.13	1803.43	1657.29
Capns2	NM_027112	23.432	32.074	51.949	37.999	33.623	26.432
Caprin1	NM_001111289	169.88	198.273	198.055	196.329	165.06	174.452
Caprin2	NM_181541	58.579	64.147	32.468	50.666	9.17	15.859
Capza1	NM_009797	216.744	236.178	246.757	297.66	296.496	274.894
Capza2	NM_007604	694.167	667.712	600.659	744.15	620.503	668.732
Capzb	NM_001037761	3538.2	3982.95	3831.23	3758.75	3732.19	3444.1
Car10	NM_028296	0	8.747	0	0	0	0
Car11	NM_009800	5.858	14.579	0	0	3.057	15.859
Car12	NM_178396	0	0	0	0	6.113	0
Car13	NM_024495	8.787	0	3.247	12.666	0	0
Car14	NM_011797	93.727	96.221	55.196	60.165	58.077	103.085
Car2	NM_009801	73.224	49.568	191.561	148.83	70.303	103.085
Car4	NM_007607	0	0	0	0	3.057	0
Car7	NM_053070	14.645	23.326	6.494	3.167	0	5.286
Car8	NM_007592	8.787	2.916	32.468	0	12.227	0
Car9	NM_139305	20.503	32.074	6.494	31.666	24.453	39.648
Card10	NM_130859	0	17.495	9.74	6.333	36.68	5.286
Card11	NM_175362	55.65	17.495	12.987	47.499	27.51	39.648
Card6	NM_001163138	410.056	428.619	529.229	481.322	317.893	325.115
Carf	NM_001285473	111.301	69.979	107.145	91.831	91.7	50.221
Carhsp1	NM_025821	79.082	61.231	81.17	120.331	94.757	108.372
Carkd	NM_026995	407.127	545.25	477.28	440.157	547.143	325.115
Carm1	NM_153141	471.565	501.513	318.187	443.323	391.253	367.406
Carns1	NM_134148	14.645	17.495	25.974	66.498	21.397	26.432
Cars	NM_001252593	143.52	134.126	126.625	107.664	106.983	134.804
Cartpt	NM_001081493	2.929	0	0	0	0	0
Casc3	NM_138660	972.419	1169.23	1211.06	1260.3	1014.81	959.486
Casc4	NM_001205371	26.361	34.989	42.208	37.999	79.473	39.648
Casd1	NM_145398	371.98	524.839	399.357	313.493	311.78	404.411
Cask	NM_009806	568.221	463.608	461.046	341.992	415.706	317.185
Caskin1	NM_027937	14.645	52.484	29.221	63.332	33.623	37.005
Caskin2	NM_080643	0	0	0	0	21.397	7.93
Casp2	NM_007610	158.165	247.841	188.315	161.496	174.23	200.884
Casp3	NM_009810	755.675	693.954	912.352	661.818	654.126	576.22
Casp4	NM_007609	143.52	78.726	51.949	126.664	106.983	198.241
Casp6	NM_009811	369.051	341.146	298.706	259.661	369.856	380.622
Casp7	NM_007611	58.579	58.315	61.689	79.165	39.737	63.437
Casp8	NM_001277926	1233.1	1145.9	1217.55	905.646	1216.55	991.204
Casp8ap2	NM_011997	76.153	37.905	97.404	82.331	55.02	89.869
Casp9	NM_001277932	166.951	148.705	155.847	243.828	165.06	177.095
Cass4	NM_001276422	278.252	180.778	110.391	177.329	134.493	126.874
Cast	NM_009817	20.503	23.326	16.234	44.332	6.113	21.146
Casz1	NM_001159344	46.864	148.705	100.651	177.329	103.927	105.728
Cat	NM_009804	114.23	137.041	178.574	237.495	192.57	169.166
Cav1	NM_001243064	14.645	20.41	0	12.666	6.113	0
Cav2	NM_016900	82.011	119.547	55.196	113.997	137.55	55.507
Cbfa2t2	NM_172860	263.608	247.841	308.446	205.829	284.27	203.527
Cbfa2t3	NM_009824	1546.5	1285.86	1285.73	1630.8	1720.9	1242.31
Cbfb	NM_001161458	477.423	609.397	649.361	658.652	617.446	790.32
Cbl	NM_007619	348.548	451.945	431.825	433.823	320.95	396.482
Cblb	NM_001033238	46.864	49.568	90.911	69.665	79.473	84.583
Cbll1	NM_134048	205.028	239.094	383.123	386.324	241.476	303.969
Cbln1	NM_019626	0	2.916	0	6.333	0	5.286
Cbln2	NM_172633	0	0	0	0	0	0
Cbln4	NM_175631	0	0	0	0	0	0
Cbr1	NM_007620	120.088	64.147	61.689	72.832	106.983	111.015
Cbr2	NM_007621	348.548	268.251	243.51	411.657	443.216	372.693
Cbr3	NM_173047	149.378	61.231	48.702	82.331	91.7	111.015
Cbr4	NM_145595	152.307	134.126	116.885	101.331	204.797	100.442
Cbs	NM_001271353	8.787	29.158	0	47.499	0	10.573
Cbx2	NM_007623	0	32.074	77.923	25.333	9.17	5.286
Cbx3	NM_007624	11.716	26.242	35.715	44.332	18.34	50.221
Cbx4	NM_007625	424.701	349.893	399.357	310.326	268.986	375.336
Cbx5	NM_007626	193.312	139.957	113.638	155.163	106.983	68.723
Cbx6	NM_028763	480.352	475.271	603.906	512.988	528.803	391.195
Cbx7	NM_144811	407.127	466.524	402.604	367.325	492.123	515.426
Cbx8	NM_013926	102.514	96.221	48.702	126.664	113.097	58.151
Cby1	NM_028634	82.011	40.821	32.468	63.332	55.02	55.507
Cc2d1a	NM_145970	155.236	104.968	152.6	212.162	140.607	92.512
Cc2d1b	NM_177045	902.124	705.618	827.935	766.316	733.599	539.215
Ccar1	NM_026201	73.224	102.052	139.613	231.161	134.493	129.517
Ccar2	NM_146055	32.219	26.242	9.74	44.332	39.737	39.648
Ccbe1	NM_178793	0	0	0	0	0	0
Ccbl1	NM_172404	73.224	128.294	90.911	63.332	82.53	92.512
Ccdc102a	NM_001033533	58.579	34.989	38.962	63.332	61.133	74.01
Ccdc104	NM_025740	73.224	55.4	58.442	44.332	88.643	37.005
Ccdc106	NM_146178	210.886	139.957	198.055	231.161	149.777	148.02
Ccdc109b	NM_025779	0	2.916	9.74	12.666	18.34	13.216
Ccdc112	NM_001160399	49.793	78.726	55.196	34.833	70.303	63.437
Ccdc114	NM_001033243	11.716	29.158	16.234	9.5	12.227	18.502
Ccdc115	NM_027159	670.735	720.196	555.203	440.157	495.18	407.055
Ccdc117	NM_134033	295.826	288.662	311.693	297.66	317.893	285.467
Ccdc12	NM_028312	492.067	504.429	428.578	579.487	568.54	518.069
Ccdc120	NM_207202	11.716	0	0	0	24.453	0
Ccdc122	NM_175369	35.148	17.495	3.247	56.999	24.453	52.864
Ccdc124	NM_026964	181.596	274.083	266.238	297.66	189.513	198.241
Ccdc125	NM_001168386	96.656	110.799	116.885	79.165	82.53	58.151
Ccdc126	NM_175098	184.525	163.283	136.366	142.497	162.003	113.658
Ccdc127	NM_001168659	257.75	233.262	207.795	243.828	238.42	185.025
Ccdc13	NM_028384	11.716	0	0	0	0	0
Ccdc130	NM_026350	114.23	119.547	107.145	117.164	61.133	95.156
Ccdc132	NM_001167750	181.596	227.43	214.289	231.161	174.23	134.804
Ccdc134	NM_172428	225.531	247.841	250.004	193.162	204.797	272.251
Ccdc136	NM_145574	2.929	0	0	6.333	0	0
Ccdc137	NM_152807	181.596	148.705	178.574	132.997	180.343	76.653
Ccdc141	NM_001025576	0	0	0	0	0	0
Ccdc148	NM_001001178	0	2.916	0	0	0	0
Ccdc149	NM_001256059	11.716	46.652	3.247	12.666	0	0
Ccdc151	NM_001163787	0	0	0	0	0	0
Ccdc157	NM_001164620	169.88	113.715	103.898	126.664	70.303	158.593
Ccdc163	NM_026714	134.733	84.557	129.872	85.498	134.493	124.231
Ccdc166	NM_001163518	87.869	55.4	152.6	63.332	100.87	113.658
Ccdc167	NM_001163741	38.077	64.147	38.962	53.832	42.793	15.859
Ccdc174	NM_172730	131.804	93.305	87.664	88.665	125.323	52.864
Ccdc175	NM_028687	35.148	61.231	16.234	22.166	42.793	5.286
Ccdc177	NM_001008423	0	0	0	0	0	0
Ccdc181	NM_029115	90.798	49.568	42.208	41.166	79.473	44.935
Ccdc22	NM_138603	248.963	297.409	266.238	303.993	314.836	322.472
Ccdc23	NM_024462	661.948	597.734	623.386	639.652	571.596	491.637
Ccdc28a	NM_144820	152.307	172.031	139.613	281.827	143.663	89.869
Ccdc28b	NM_025455	99.585	87.473	68.183	104.498	134.493	116.301
Ccdc3	NM_028804	0	0	0	0	0	0
Ccdc32	NM_199310	210.886	215.767	233.77	218.495	259.816	301.326
Ccdc34	NM_026613	99.585	55.4	71.43	47.499	82.53	81.94
Ccdc38	NM_175488	108.372	69.979	58.442	66.498	61.133	134.804
Ccdc39	NM_026222	70.295	96.221	42.208	139.33	97.813	60.794
Ccdc41	NM_029852	55.65	61.231	61.689	79.165	76.417	87.226
Ccdc43	NM_025918	61.508	90.389	58.442	88.665	67.247	118.945
Ccdc47	NM_026009	723.456	810.585	795.467	550.987	794.733	824.682
Ccdc50	NM_026202	1159.87	1000.11	1045.47	1127.31	920.056	819.395
Ccdc51	NM_025689	79.082	102.052	64.936	50.666	70.303	74.01
Ccdc53	NM_026070	210.886	134.126	214.289	196.329	177.287	132.161
Ccdc55	NM_001012309	240.176	244.925	337.668	269.161	262.873	309.256
Ccdc58	NM_001159421	114.23	75.81	68.183	79.165	79.473	66.08
Ccdc59	NM_025602	23.432	34.989	12.987	25.333	30.567	23.789
Ccdc6	NM_001111121	281.181	335.314	376.629	275.494	220.08	264.321
Ccdc61	NM_001033314	67.366	75.81	51.949	44.332	51.963	55.507
Ccdc62	NM_001134767	96.656	151.62	100.651	148.83	91.7	84.583
Ccdc69	NM_177471	2.929	34.989	25.974	12.666	18.34	55.507
Ccdc71	NM_133744	392.482	291.577	386.37	345.159	320.95	385.909
Ccdc71l	NM_001162903	219.673	271.167	392.863	259.661	204.797	269.608
Ccdc73	NM_177600	52.722	61.231	61.689	47.499	64.19	71.367
Ccdc74a	NM_001166164	0	0	0	0	0	0
Ccdc77	NM_026028	284.11	116.631	126.625	167.829	287.326	105.728
Ccdc84	NM_201372	82.011	107.884	113.638	56.999	70.303	34.362
Ccdc85a	NM_181577	0	0	0	0	6.113	0
Ccdc85b	NM_001243307	328.045	358.64	275.978	531.988	418.763	454.632
Ccdc86	NM_023731	442.275	414.04	487.021	452.823	406.536	533.929
Ccdc88a	NM_176841	20.503	40.821	100.651	47.499	36.68	71.367
Ccdc88b	NM_001081291	1839.39	1860.26	1668.86	1773.29	1925.7	1556.85
Ccdc9	NM_172297	240.176	268.251	211.042	341.992	302.61	356.834
Ccdc90b	NM_025515	515.499	346.977	321.434	310.326	311.78	269.608
Ccdc91	NM_025911	55.65	107.884	90.911	98.164	70.303	74.01
Ccdc92	NM_144819	14.645	2.916	6.494	0	0	0
Ccdc93	NM_029955	673.664	623.976	542.216	462.323	489.066	478.421
Ccdc94	NM_028381	82.011	122.463	107.145	85.498	143.663	108.372
Ccdc97	NM_028771	412.985	364.472	402.604	455.99	241.476	367.406
Cchcr1	NM_146248	14.645	43.737	29.221	9.5	3.057	18.502
Cck	NM_001284508	17.574	11.663	22.728	41.166	45.85	7.93
Cckbr	NM_007627	0	0	0	0	0	0
Ccl12	NM_011331	266.537	271.167	253.251	471.823	632.73	1675.8
Ccl2	NM_011333	351.477	110.799	292.212	284.993	302.61	393.838
Ccl22	NM_009137	0	11.663	0	0	0	10.573
Ccl24	NM_019577	96.656	55.4	48.702	88.665	67.247	21.146
Ccl25	NM_009138	8.787	23.326	6.494	63.332	12.227	7.93
Ccl3	NM_011337	1004.64	1245.04	1224.05	1466.13	2078.53	2019.41
Ccl4	NM_013652	465.707	635.639	584.425	968.978	1192.1	933.054
Ccl5	NM_013653	149.378	349.893	155.847	421.157	644.956	388.552
Ccl6	NM_009139	1347.33	1454.97	1311.71	1763.79	1901.24	1482.84
Ccl7	NM_013654	61.508	11.663	9.74	53.832	100.87	44.935
Ccl8	NM_021443	14.645	0	0	15.833	36.68	34.362
Ccl9	NM_011338	1473.27	1714.48	1461.06	1171.64	1296.03	985.918
Ccm2	NM_001190344	1080.79	632.723	1000.02	734.65	791.676	732.169
Ccm2l	NM_145536	0	0	12.987	0	15.283	0
Ccna2	NM_009828	248.963	271.167	126.625	227.995	177.287	269.608
Ccnb1	NM_172301	0	2.916	0	15.833	18.34	10.573
Ccnb2	NM_007630	14.645	5.832	22.728	34.833	42.793	34.362
Ccnc	NM_001122982	82.011	75.81	81.17	104.498	21.397	76.653
Ccnd1	NM_007631	1089.58	1233.37	892.871	1105.14	883.376	1025.57
Ccnd2	NM_009829	35.148	26.242	55.196	44.332	110.04	118.945
Ccnd3	NM_001081635	404.198	262.42	318.187	446.49	369.856	311.899
Ccndbp1	NM_010761	342.69	332.398	337.668	408.491	394.31	309.256
Ccne1	NM_007633	8.787	5.832	6.494	22.166	3.057	26.432
Ccne2	NM_001282943	52.722	81.642	45.455	107.664	94.757	103.085
Ccnf	NM_007634	2.929	8.747	0	31.666	21.397	0
Ccng1	NM_009831	166.951	276.999	198.055	240.661	348.46	322.472
Ccng2	NM_007635	1215.52	1527.87	1633.14	1158.97	1326.59	909.265
Ccnh	NM_023243	134.733	189.525	204.549	113.997	149.777	103.085
Ccni	NM_017367	1801.32	2146.01	1905.87	2137.45	2191.63	1770.95
Ccnj	NM_172839	41.006	49.568	12.987	79.165	21.397	26.432
Ccnjl	NM_001045530	20.503	0	0	0	0	0
Ccnk	NM_009832	861.118	746.438	769.493	744.15	742.769	663.446
Ccnl1	NM_019937	1031	1049.68	1149.37	718.817	1109.57	777.104
Ccnl2	NM_207678	1411.77	1390.83	1324.7	1434.47	1231.84	1583.28
Ccno	NM_001081062	0	0	0	0	0	0
Ccnt1	NM_009833	336.832	311.988	327.927	348.325	241.476	251.105
Ccnt2	NM_028399	169.88	169.115	237.017	224.828	149.777	288.11
Ccny	NM_026484	96.656	186.61	116.885	136.164	116.153	108.372
Ccnyl1	NM_001097644	76.153	84.557	77.923	85.498	82.53	100.442
Ccp110	NM_182995	41.006	46.652	48.702	56.999	33.623	37.005
Ccpg1	NM_001114328	424.701	358.64	392.863	395.824	388.196	531.285
Ccr1	NM_009912	5.858	0	0	0	9.17	7.93
Ccr2	NM_009915	55.65	52.484	29.221	41.166	103.927	137.447
Ccr5	NM_009917	2934.83	2985.75	3214.34	2694.77	2732.66	3859.09
Ccr7	NM_007719	0	0	0	3.167	0	7.93
Ccrl2	NM_017466	20.503	58.315	29.221	50.666	36.68	52.864
Ccrn4l	NM_009834	5.858	11.663	12.987	0	21.397	7.93
Ccs	NM_016892	166.951	276.999	246.757	246.994	241.476	253.748
Ccsap	NM_028536	0	5.832	16.234	19	18.34	34.362
Ccser2	NM_027045	146.449	96.221	77.923	72.832	106.983	81.94
Cct2	NM_007636	1180.38	979.7	1159.11	1048.14	1054.55	1239.67
Cct3	NM_009836	468.636	562.745	642.867	645.985	528.803	594.723
Cct4	NM_009837	219.673	250.757	233.77	234.328	268.986	219.387
Cct5	NM_007637	11.716	5.832	9.74	9.5	18.34	13.216
Cct6a	NM_009838	1072	976.785	1165.6	883.48	1213.5	1044.07
Cct7	NM_007638	140.591	78.726	129.872	110.831	162.003	195.598
Cct8	NM_009840	366.122	265.336	250.004	329.326	293.44	380.622
Ccz1	NM_177682	890.408	661.881	675.335	645.985	788.619	705.737
Cd101	NM_001167906	11.716	29.158	16.234	34.833	27.51	34.362
Cd14	NM_009841	3875.03	3968.37	4720.85	4981.05	4251.82	4305.79
Cd151	NM_001111050	1019.28	947.627	1120.15	1111.47	861.979	999.134
Cd163	NM_053094	205.028	239.094	185.068	284.993	232.306	290.753
Cd164	NM_016898	4109.35	5335.87	4581.24	3198.26	3936.98	2944.54
Cd177	NM_026862	0	0	3.247	28.499	42.793	0
Cd1d1	NM_007639	125.946	174.946	175.327	110.831	100.87	76.653
Cd200	NM_010818	0	0	0	0	0	0
Cd200r1	NM_021325	152.307	166.199	185.068	183.662	171.173	166.522
Cd200r4	NM_207244	0	5.832	9.74	66.498	42.793	44.935
Cd209a	NM_133238	64.437	37.905	29.221	69.665	91.7	42.291
Cd209f	NM_026956	87.869	134.126	113.638	231.161	85.587	68.723
Cd209g	NM_027343	55.65	0	16.234	123.497	42.793	13.216
Cd22	NM_009845	120.088	189.525	61.689	332.492	400.423	396.482
Cd244	NM_018729	20.503	0	16.234	22.166	67.247	145.377
Cd24a	NM_009846	2.929	8.747	16.234	12.666	18.34	23.789
Cd274	NM_021893	93.727	81.642	64.936	161.496	128.38	137.447
Cd276	NM_133983	322.187	239.094	282.472	240.661	244.533	95.156
Cd2ap	NM_009847	196.241	309.072	311.693	189.996	305.666	243.175
Cd2bp2	NM_001285906	222.602	285.746	272.732	364.158	247.59	317.185
Cd300a	NM_170758	1470.34	1554.11	1191.58	1111.47	1137.08	1070.5
Cd300e	NM_172050	17.574	2.916	0	41.166	113.097	29.075
Cd300lb	NM_199221	23.432	37.905	25.974	28.499	73.36	47.578
Cd300ld	NM_145437	35.148	17.495	0	34.833	24.453	44.935
Cd300lf	NM_001169153	11.716	14.579	35.715	88.665	85.587	103.085
Cd300lg	NM_001160712	0	0	0	3.167	3.057	0
Cd302	NM_025422	957.774	752.27	902.611	607.986	672.466	848.471
Cd320	NM_019421	111.301	87.473	100.651	79.165	100.87	84.583
Cd33	NM_021293	1394.19	1326.68	1146.12	1985.45	1519.16	1371.83
Cd34	NM_001111059	1997.56	2603.79	2308.48	2770.77	2148.84	2651.14
Cd36	NM_007643	29.29	34.989	16.234	91.831	94.757	31.719
Cd37	NM_007645	2360.75	2944.93	2610.43	3451.59	2588.99	2645.85
Cd38	NM_007646	17.574	37.905	16.234	12.666	39.737	31.719
Cd3e	NM_007648	0	5.832	45.455	9.5	33.623	31.719
Cd3eap	NM_145822	632.658	419.872	470.787	569.987	467.67	528.642
Cd3g	NM_009850	0	0	0	3.167	18.34	10.573
Cd4	NM_013488	23.432	40.821	9.74	28.499	27.51	0
Cd40	NM_170704	29.29	2.916	25.974	120.331	39.737	52.864
Cd44	NM_001177785	29.29	20.41	12.987	69.665	76.417	26.432
Cd47	NM_010581	1124.73	1189.64	1224.05	1371.13	1152.36	1366.54
Cd48	NM_007649	90.798	244.925	139.613	240.661	394.31	317.185
Cd52	NM_013706	1004.64	769.765	821.441	1390.13	1225.72	1400.9
Cd53	NM_007651	205.028	387.798	532.476	231.161	421.82	224.673
Cd55	NM_010016	2.929	0	0	3.167	6.113	2.643
Cd59a	NM_001111060	0	0	0	0	0	0
Cd5l	NM_009690	0	17.495	3.247	0	18.34	21.146
Cd6	NM_001037801	0	0	9.74	15.833	6.113	10.573
Cd63	NM_007653	105.443	99.136	58.442	107.664	152.833	126.874
Cd68	NM_009853	1590.43	1673.65	1454.57	1728.96	1876.79	1411.47
Cd69	NM_001033122	5.858	8.747	12.987	22.166	15.283	13.216
Cd7	NM_009854	2.929	0	0	9.5	15.283	0
Cd72	NM_001110321	650.232	658.965	788.973	1212.81	929.226	1281.96
Cd74	NM_010545	2267.03	1749.46	2087.7	4072.24	4734.77	4118.12
Cd79b	NM_008339	415.914	329.483	314.94	367.325	360.686	314.542
Cd80	NM_009855	38.077	34.989	42.208	34.833	27.51	34.362
Cd81	NM_133655	14721	15514.8	14906.1	16441	14085.1	18359.7
Cd82	NM_001271431	1335.61	2297.63	2061.72	1998.12	1907.36	1720.73
Cd83	NM_009856	957.774	1265.45	1201.32	1944.29	1940.98	1448.48
Cd84	NM_001252472	1066.15	1253.78	1574.7	921.479	1335.76	1321.61
Cd86	NM_019388	453.991	591.902	350.655	550.987	363.743	457.276
Cd8a	NM_001081110	17.574	8.747	3.247	50.666	149.777	26.432
Cd8b1	NM_009858	14.645	40.821	16.234	28.499	76.417	89.869
Cd9	NM_007657	9202.83	9522.92	7269.59	9221.12	10716.7	6790.41
Cd93	NM_010740	61.508	23.326	64.936	170.996	134.493	105.728
Cd97	NM_001163029	67.366	72.894	38.962	132.997	268.986	264.321
Cd99l2	NM_001199349	289.968	259.504	162.34	351.492	317.893	232.603
Cdadc1	NM_001168538	108.372	32.074	32.468	28.499	45.85	26.432
Cdan1	NM_026891	773.249	551.081	574.684	607.986	547.143	433.487
Cdc123	NM_133837	597.51	341.146	496.761	497.155	440.16	430.843
Cdc14a	NM_001080818	117.159	110.799	191.561	136.164	119.21	140.09
Cdc14b	NM_172587	87.869	34.989	55.196	120.331	113.097	121.588
Cdc16	NM_027276	319.258	218.683	227.276	310.326	327.063	182.382
Cdc23	NM_178347	161.094	224.515	142.859	164.663	152.833	140.09
Cdc25a	NM_007658	166.951	131.21	107.145	98.164	244.533	132.161
Cdc25b	NM_023117	5.858	26.242	22.728	41.166	15.283	23.789
Cdc26	NM_139291	55.65	69.979	64.936	44.332	55.02	60.794
Cdc27	NM_145436	76.153	125.378	103.898	53.832	88.643	89.869
Cdc34	NM_177613	363.193	341.146	389.616	329.326	403.48	364.763
Cdc37	NM_016742	582.866	682.291	600.659	655.485	764.166	676.662
Cdc37l1	NM_025950	184.525	239.094	45.455	50.666	158.947	87.226
Cdc40	NM_027879	366.122	253.672	250.004	208.995	265.93	187.668
Cdc42	NM_009861	4244.08	4245.37	3639.67	4186.24	3811.66	3549.83
Cdc42bpa	NM_001033285	61.508	52.484	38.962	37.999	79.473	52.864
Cdc42bpb	NM_183016	571.15	405.293	402.604	484.489	379.026	496.924
Cdc42ep1	NM_027219	11.716	11.663	0	19	12.227	0
Cdc42ep2	NM_026772	14.645	29.158	19.481	19	0	34.362
Cdc42ep3	NM_026514	152.307	99.136	175.327	117.164	229.25	290.753
Cdc42ep4	NM_020006	289.968	244.925	227.276	326.159	247.59	248.462
Cdc42se1	NM_172395	1051.5	1055.51	1133.13	1057.64	895.603	922.481
Cdc42se2	NM_178626	407.127	291.577	350.655	281.827	372.913	322.472
Cdc5l	NM_152810	120.088	78.726	87.664	75.998	128.38	121.588
Cdc7	NM_001271566	11.716	5.832	9.74	3.167	55.02	44.935
Cdc73	NM_145991	79.082	151.62	126.625	69.665	131.437	134.804
Cdca2	NM_001110162	0	2.916	0	9.5	0	7.93
Cdca3	NM_013538	2.929	0	0	41.166	33.623	23.789
Cdca4	NM_028023	427.63	317.819	383.123	367.325	220.08	243.175
Cdca5	NM_026410	17.574	20.41	0	12.666	9.17	10.573
Cdca7	NM_025866	143.52	163.283	120.132	79.165	110.04	113.658
Cdca7l	NM_146040	0	0	0	19	3.057	5.286
Cdca8	NM_026560	8.787	14.579	9.74	34.833	100.87	21.146
Cdh10	NM_009865	0	0	0	0	0	0
Cdh11	NM_009866	0	2.916	0	0	0	0
Cdh12	NM_001008420	0	0	0	0	0	0
Cdh2	NM_007664	0	0	0	0	6.113	0
Cdh20	NM_011800	0	0	0	0	0	0
Cdh22	NM_174988	0	0	0	0	9.17	0
Cdh23	NM_001252635	146.449	236.178	211.042	227.995	152.833	161.236
Cdh4	NM_009867	0	0	6.494	6.333	0	0
Cdh5	NM_009868	0	11.663	3.247	15.833	15.283	5.286
Cdh8	NM_007667	0	0	0	0	0	0
Cdip1	NM_025670	1815.96	1481.21	1496.78	2032.95	1815.66	1585.93
Cdipt	NM_026638	1048.57	1265.45	1129.89	1171.64	1189.04	1178.87
Cdk1	NM_007659	26.361	8.747	35.715	69.665	45.85	13.216
Cdk10	NM_194446	887.479	895.143	720.79	877.147	901.716	800.893
Cdk11b	NM_007661	102.514	72.894	123.379	72.832	94.757	137.447
Cdk12	NM_001109628	55.65	43.737	77.923	37.999	85.587	50.221
Cdk13	NM_027118	169.88	169.115	178.574	132.997	122.267	153.306
Cdk14	NM_011074	152.307	107.884	152.6	69.665	76.417	74.01
Cdk16	NM_011049	635.587	376.135	538.969	484.489	589.936	581.506
Cdk17	NM_146239	140.591	174.946	181.821	120.331	171.173	192.954
Cdk18	NM_008795	64.437	81.642	77.923	69.665	73.36	31.719
Cdk19	NM_001168304	533.073	519.008	493.514	446.49	516.576	393.838
Cdk2	NM_183417	76.153	90.389	123.379	69.665	91.7	103.085
Cdk20	NM_053180	123.017	119.547	142.859	183.662	110.04	293.396
Cdk2ap1	NM_013812	697.096	1003.03	1097.42	1184.31	721.373	541.858
Cdk2ap2	NM_026373	603.368	699.786	642.867	639.652	574.653	750.672
Cdk4	NM_009870	752.746	653.134	597.412	744.15	663.296	563.004
Cdk5	NM_007668	251.892	475.271	454.553	440.157	541.03	441.416
Cdk5r1	NM_009871	1807.18	1519.12	1441.58	1285.64	1115.68	1152.44
Cdk5r2	NM_009872	2.929	5.832	9.74	63.332	39.737	7.93
Cdk5rap1	NM_025876	32.219	46.652	29.221	53.832	51.963	31.719
Cdk5rap3	NM_030248	199.17	259.504	275.978	351.492	324.006	340.974
Cdk7	NM_009874	395.411	297.409	386.37	253.328	336.233	338.331
Cdk8	NM_153599	96.656	119.547	103.898	75.998	106.983	111.015
Cdk9	NM_130860	401.269	364.472	314.94	326.159	293.44	274.894
Cdkal1	NM_144536	38.077	75.81	68.183	56.999	9.17	113.658
Cdkl2	NM_016912	0	0	6.494	3.167	0	0
Cdkl4	NM_001033443	8.787	8.747	16.234	12.666	9.17	5.286
Cdkn1a	NM_001111099	278.252	384.882	402.604	804.315	742.769	679.305
Cdkn1b	NM_009875	128.875	221.599	321.434	303.993	287.326	259.035
Cdkn1c	NM_009876	199.17	119.547	113.638	72.832	143.663	76.653
Cdkn2a	NM_009877	20.503	0	0	9.5	24.453	34.362
Cdkn2aip	NM_172407	82.011	163.283	233.77	167.829	85.587	111.015
Cdkn2aipnl	NM_029976	500.854	524.839	461.046	493.989	489.066	438.773
Cdkn2b	NM_007670	5.858	5.832	0	6.333	0	0
Cdkn2c	NM_007671	49.793	40.821	22.728	47.499	70.303	42.291
Cdkn2d	NM_009878	8.787	2.916	6.494	9.5	15.283	7.93
Cdo1	NM_033037	5.858	11.663	3.247	9.5	12.227	15.859
Cdpf1	NM_197998	257.75	250.757	334.421	256.494	296.496	259.035
Cdr1	NM_001166658	0	0	0	0	0	0
Cdr2	NM_007672	2.929	11.663	29.221	6.333	27.51	13.216
Cdr2l	NM_001080929	11.716	11.663	0	0	0	5.286
Cds1	NM_173370	1367.83	1195.47	1032.48	1108.31	1152.36	811.466
Cds2	NM_138651	1690.02	1320.85	1253.27	1361.64	1347.99	1321.61
Cdt1	NM_026014	114.23	145.789	126.625	205.829	103.927	174.452
Cdv3	NM_001134426	93.727	134.126	120.132	155.163	119.21	118.945
Cdyl	NM_009881	105.443	110.799	149.353	72.832	106.983	84.583
Cdyl2	NM_029441	125.946	67.063	74.676	75.998	119.21	116.301
Ceacam1	NM_001039187	278.252	250.757	353.902	288.16	385.14	372.693
Ceacam10	NM_007675	0	0	0	0	0	0
Ceacam18	NM_028236	17.574	17.495	38.962	12.666	12.227	10.573
Ceacam2	NM_007543	73.224	69.979	61.689	50.666	73.36	68.723
Cebpa	NM_001287521	1602.15	2006.05	2224.06	2232.45	1858.45	1636.15
Cebpb	NM_001287738	1684.16	2312.21	2480.56	2235.62	2668.47	3071.41
Cebpd	NM_007679	1452.77	1559.94	2162.37	1405.97	1742.3	2238.8
Cebpe	NM_207131	8.787	0	3.247	34.833	12.227	0
Cebpg	NM_009884	2293.39	2717.5	2581.21	2286.28	2537.03	2088.14
Cebpz	NM_001024806	298.755	209.936	237.017	158.33	158.947	200.884
Cecr5	NM_144815	38.077	8.747	94.157	44.332	58.077	44.935
Cecr6	NM_033567	0	0	0	0	0	0
Cela1	NM_033612	5.858	14.579	16.234	15.833	12.227	39.648
Celf1	NM_001244903	2111.79	2355.95	2201.33	1817.62	1956.27	1985.05
Celf2	NM_010160	2463.27	2717.5	2879.91	2305.28	2692.92	2542.77
Celf3	NM_172434	0	0	0	0	0	5.286
Celf4	NM_001146292	184.525	218.683	159.093	265.994	189.513	103.085
Celf5	NM_176954	0	0	0	9.5	0	0
Celf6	NM_175235	0	0	25.974	0	0	0
Celsr1	NM_009886	2.929	5.832	25.974	19	6.113	7.93
Celsr2	NM_017392	2.929	5.832	3.247	12.666	0	21.146
Celsr3	NM_080437	0	2.916	9.74	9.5	3.057	0
Cend1	NM_021316	5.858	20.41	12.987	15.833	3.057	2.643
Cenpa	NM_007681	111.301	55.4	159.093	63.332	106.983	129.517
Cenpb	NM_007682	380.766	384.882	340.914	554.154	498.236	401.768
Cenpc1	NM_007683	73.224	40.821	35.715	12.666	79.473	26.432
Cenpe	NM_173762	0	2.916	0	0	9.17	0
Cenpf	NM_001081363	14.645	17.495	25.974	15.833	21.397	47.578
Cenph	NM_021886	11.716	8.747	3.247	15.833	21.397	5.286
Cenpi	NM_145924	0	0	0	0	0	10.573
Cenpl	NM_027429	35.148	34.989	71.43	123.497	76.417	50.221
Cenpm	NM_001080158	11.716	2.916	0	12.666	3.057	31.719
Cenpn	NM_028131	14.645	55.4	9.74	41.166	3.057	15.859
Cenpo	NM_134046	181.596	221.599	87.664	177.329	180.343	111.015
Cenpq	NM_031863	5.858	20.41	9.74	3.167	18.34	0
Cenpt	NM_177150	87.869	96.221	162.34	98.164	85.587	182.382
Cenpu	NM_027973	64.437	64.147	22.728	41.166	42.793	37.005
Cenpv	NM_028448	196.241	192.441	224.029	269.161	168.117	185.025
Cep110	NM_030000	492.067	300.325	353.902	376.825	385.14	364.763
Cep112	NM_029586	17.574	14.579	19.481	3.167	24.453	15.859
Cep120	NM_178686	134.733	244.925	211.042	288.16	192.57	142.733
Cep128	NM_181815	14.645	0	0	12.666	12.227	21.146
Cep135	NM_199032	64.437	102.052	81.17	72.832	42.793	71.367
Cep152	NM_001081091	451.062	419.872	555.203	557.321	430.99	420.271
Cep170	NM_001099637	354.406	344.061	327.927	265.994	296.496	251.105
Cep170b	NM_001024602	11.716	2.916	6.494	0	0	5.286
Cep19	NM_025892	32.219	17.495	19.481	66.498	21.397	60.794
Cep192	NM_027556	199.17	285.746	269.485	281.827	223.137	319.829
Cep250	NM_001130000	468.636	513.176	415.591	408.491	458.5	592.079
Cep350	NM_001039184	202.099	166.199	295.459	221.662	207.853	182.382
Cep41	NM_031998	20.503	58.315	32.468	44.332	48.907	42.291
Cep44	NM_001009951	32.219	81.642	61.689	69.665	33.623	60.794
Cep55	NM_001164362	0	0	3.247	12.666	3.057	10.573
Cep57	NM_026665	105.443	67.063	94.157	75.998	51.963	55.507
Cep57l1	NM_026643	38.077	55.4	51.949	98.164	82.53	42.291
Cep63	NM_001081122	289.968	177.862	149.353	246.994	180.343	137.447
Cep68	NM_172260	626.8	466.524	529.229	329.326	375.97	605.295
Cep70	NM_023873	55.65	93.305	35.715	66.498	58.077	95.156
Cep85	NM_144527	146.449	72.894	126.625	72.832	110.04	121.588
Cep97	NM_028815	79.082	43.737	116.885	186.829	94.757	116.301
Cept1	NM_133869	169.88	157.452	113.638	139.33	165.06	314.542
Cercam	NM_207298	17.574	14.579	3.247	25.333	6.113	10.573
Cerk	NM_145475	1760.31	1288.77	1594.18	1241.31	1384.67	1506.63
Cers1	NM_138647	0	34.989	35.715	22.166	24.453	34.362
Cers2	NM_029789	1350.26	1737.8	1801.98	1716.29	1727.02	1710.16
Cers4	NM_026058	23.432	5.832	25.974	183.662	106.983	105.728
Cers5	NM_028015	427.63	309.072	324.68	341.992	501.293	467.848
Cers6	NM_172856	11.716	0	0	3.167	9.17	23.789
Cetn2	NM_019405	114.23	40.821	25.974	63.332	48.907	84.583
Cetn3	NM_007684	389.553	265.336	233.77	180.496	223.137	306.612
Cfb	NM_001142706	0	8.747	9.74	3.167	3.057	18.502
Cfdp1	NM_011801	108.372	174.946	327.927	215.328	244.533	182.382
Cfh	NM_009888	339.761	851.406	412.344	630.152	712.203	933.054
Cfl1	NM_007687	8701.98	9767.85	9539.11	9930.44	10924.5	11479.5
Cfl2	NM_007688	190.383	276.999	363.642	196.329	204.797	208.814
Cflar	NM_207653	1124.73	1134.24	1090.93	918.312	981.189	985.918
Cfp	NM_008823	2.929	5.832	0	3.167	15.283	2.643
Cggbp1	NM_178647	149.378	387.798	275.978	132.997	265.93	256.391
Cgref1	NM_026770	0	0	0	0	0	0
Cgrrf1	NM_026832	328.045	204.104	207.795	259.661	278.156	240.532
Ch25h	NM_009890	26.361	20.41	25.974	307.16	259.816	200.884
Chac1	NM_026929	0	0	6.494	0	3.057	0
Chac2	NM_026527	26.361	61.231	42.208	50.666	36.68	76.653
Chadl	NM_001164320	11.716	29.158	0	3.167	0	0
Chaf1a	NM_013733	14.645	11.663	6.494	12.666	24.453	5.286
Champ1	NM_181854	410.056	320.735	233.77	316.659	333.176	288.11
Chchd1	NM_025366	181.596	110.799	120.132	145.663	79.473	208.814
Chchd10	NM_175329	11.716	40.821	19.481	50.666	45.85	31.719
Chchd2	NM_024166	1145.23	1312.1	1746.78	1592.8	1626.14	1617.64
Chchd3	NM_025336	380.766	449.029	392.863	462.323	547.143	504.853
Chchd4	NM_133928	222.602	186.61	246.757	186.829	177.287	219.387
Chchd5	NM_025395	184.525	195.357	142.859	183.662	94.757	177.095
Chchd6	NM_001167736	46.864	23.326	35.715	41.166	33.623	50.221
Chd1	NM_007690	178.667	160.368	253.251	161.496	232.306	224.673
Chd1l	NM_026539	102.514	122.463	120.132	60.165	125.323	108.372
Chd2	NM_001081345	477.423	434.45	503.255	383.158	562.426	425.557
Chd3	NM_146019	647.303	533.587	532.476	550.987	629.673	459.919
Chd4	NM_145979	1332.68	1154.65	1324.7	1355.3	1308.25	1448.48
Chd5	NM_029216	2.929	0	12.987	0	15.283	0
Chd6	NM_173368	313.4	244.925	292.212	234.328	354.573	229.959
Chd7	NM_001277149	155.236	151.62	181.821	132.997	284.27	100.442
Chd8	NM_201637	533.073	434.45	477.28	582.653	458.5	536.572
Chd9	NM_177224	105.443	169.115	155.847	167.829	149.777	137.447
Chdh	NM_001136240	181.596	102.052	103.898	256.494	152.833	137.447
Chek2	NM_016681	172.809	113.715	126.625	212.162	195.627	134.804
Cherp	NM_138585	787.894	699.786	753.258	1006.98	623.56	671.376
Chfr	NM_172717	345.619	242.009	243.51	272.327	186.457	335.688
Chga	NM_007693	5.858	0	0	0	0	0
Chgb	NM_007694	8.787	0	6.494	3.167	3.057	0
Chic1	NM_009767	11.716	20.41	0	53.832	30.567	18.502
Chic2	NM_028850	459.849	548.166	568.191	446.49	617.446	581.506
Chid1	NM_026522	1663.66	1731.97	1571.45	1608.63	1516.11	1514.56
Chil1	NM_007695	2.929	2.916	22.728	12.666	48.907	2.643
Chil3	NM_009892	20.503	0	3.247	66.498	189.513	23.789
Chka	NM_013490	307.542	274.083	409.097	335.659	327.063	385.909
Chkb	NM_007692	989.993	1609.51	1772.76	1966.45	1176.82	1459.05
[truncated: 9,724 more rows]
