# Supplementary material for: Mef2C restrains microglial inflammatory response and is lost in brain ageing in an IFN-I-dependent manner
Source: Nat Commun. 2017 Sep 28;8:717. doi: 10.1038/s41467-017-00769-0 (PMC5620041; doi:10.1038/s41467-017-00769-0)
Supplement: Supplementary file 5 — Supplementary Dataset 2 [file 41467_2017_769_MOESM5_ESM.xlsx]

## Sheet: Sheet1
Supplementary Dataset 2. Transcriptional profiling of microglia of untreated young mice (3 month-old) and aged (22 month-old) mice treated with anti-IFNAR or isotype control (IgG) antibodies 2, 7 or 14 days after the treatment.
				day 2					day 7				day 14
		Young		anti-IFNAR			IgG		anti-IFNAR		IgG		anti-IFNAR		IgG
Annotation Divergence	Transcript RepeatID	1	2	1	2	3	1	2	1	2	1	2	1	2	1	2
0610007P14Rik	NM_021446	283.081	128.203	46.476	189.553	111.649	198.983	229.999	188.507	340.67	128.75	262.647	182.95	248.053	143.409	247.815
0610009B22Rik	NM_025319	187.495	92.425	23.238	83.403	167.473	124.365	186.19	135.901	141.946	107.292	47.754	115.338	108.305	88.777	70.367
0610009D07Rik	NM_025323	44.116	41.74	23.238	15.164	63.799	6.218	10.952	21.919	79.49	137.334	71.631	67.612	48.912	34.145	52.011
0610009O20Rik	NM_024179	80.88	116.277	185.903	68.239	95.699	31.091	87.619	43.839	73.812	64.375	57.305	119.315	115.292	85.363	82.605
0610010F05Rik	NM_027860	11.029	5.963	0	0	39.875	31.091	0	4.384	0	17.167	14.326	11.932	17.469	6.829	18.357
0610010K14Rik	NM_001177607	845.566	840.771	1045.71	568.66	677.868	889.207	624.283	622.512	698.374	433.459	663.781	616.463	803.554	764.85	722.029
0610011F06Rik	NM_026686	51.469	23.852	139.428	0	47.849	55.964	10.952	4.384	34.067	34.333	42.979	27.84	41.925	34.145	33.654
0610030E20Rik	NM_026696	444.841	581.384	69.714	439.763	454.57	491.24	284.761	775.948	391.771	905.544	510.968	449.421	461.17	604.368	703.672
0610031J06Rik	NM_020003	2007.3	1738.19	3044.17	2721.98	2440.32	3295.66	2321.9	1503.67	1674.96	1214.55	1905.39	1920.98	2092.73	1953.1	1802.01
0610037L13Rik	NM_028754	492.634	491.941	511.234	341.196	303.047	323.348	240.951	464.692	329.314	261.792	343.829	425.558	436.714	389.254	446.679
0610040J01Rik	NM_029554	1794.07	1490.73	557.71	1152.48	933.065	820.806	854.282	1188.03	738.118	489.251	558.722	1395.99	1596.63	1181.42	1370.63
1100001G20Rik	NM_183249	275.728	202.739	92.952	0	15.95	31.091	98.571	920.617	635.917	3051.38	768.84	167.042	632.362	163.896	229.458
1110001A16Rik	NM_001177403	569.838	471.07	627.424	758.213	677.868	516.113	580.474	324.408	669.984	343.334	458.439	576.691	723.198	577.052	731.208
1110004E09Rik	NM_026502	29.411	8.944	23.238	0	15.95	6.218	0	0	5.678	4.292	14.326	7.954	6.987	10.244	6.119
1110004F10Rik	NM_019772	661.747	724.494	92.952	356.36	287.097	254.947	251.904	385.782	425.838	412.001	448.888	596.577	607.906	457.544	676.137
1110007C09Rik	NM_026738	213.23	160.999	209.141	204.717	135.574	143.019	76.666	140.284	244.147	206.001	186.241	147.156	272.509	116.093	128.497
1110008F13Rik	NM_026124	1264.67	1425.14	2347.03	1865.2	2105.38	1877.9	1785.23	1582.58	1572.76	2811.05	2177.58	1356.22	1446.4	1311.17	1385.93
1110008J03Rik	NM_029096	22.058	26.833	0	121.314	23.925	37.309	43.809	26.303	22.711	21.458	19.102	47.726	31.443	47.803	36.713
1110008P14Rik	NM_198001	106.615	143.11	0	166.807	15.95	62.182	65.714	341.943	278.214	622.293	276.973	55.681	178.179	153.653	171.329
1110012L19Rik	NM_026787	117.644	38.759	116.19	128.896	39.875	161.674	32.857	105.213	79.49	90.125	76.406	71.589	139.748	51.218	64.248
1110032A03Rik	NM_023483	25.735	59.629	0	22.746	71.774	24.873	54.762	61.374	11.356	25.75	52.529	11.932	59.393	54.632	104.021
1110032F04Rik	NM_001167996	0	0	0	0	0	0	0	0	0	0	0	0	0	6.829	0
1110034G24Rik	NM_028637	194.848	199.758	46.476	68.239	159.498	74.619	87.619	223.578	107.879	103	76.406	246.585	153.723	119.508	165.21
1110037F02Rik	NM_001081183	172.789	169.943	232.379	106.15	239.247	167.892	76.666	144.668	119.235	244.626	176.69	242.608	220.104	116.093	195.805
1110038F14Rik	NM_054099	305.139	319.016	673.9	492.838	231.273	124.365	273.808	284.953	249.825	218.876	296.075	330.106	276.003	375.596	385.49
1110051M20Rik	NM_175123	124.997	137.147	0	22.746	159.498	205.202	32.857	61.374	90.845	64.375	42.979	103.407	52.406	92.192	94.843
1110057K04Rik	NM_001167767	404.401	319.016	441.521	197.135	263.172	143.019	186.19	306.872	329.314	270.376	210.118	349.992	300.459	382.425	290.647
1110058L19Rik	NM_026503	69.851	89.444	185.903	37.911	47.849	155.456	76.666	39.455	85.168	55.792	95.508	43.749	55.899	61.461	15.297
1110059E24Rik	NM_025423	172.789	125.221	0	37.911	63.799	62.182	43.809	105.213	124.912	47.208	85.957	55.681	104.811	102.435	125.437
1110059G10Rik	NM_025419	139.702	220.628	255.617	280.539	167.473	37.309	65.714	135.901	56.778	72.959	181.465	127.27	244.56	102.435	174.388
1110065P20Rik	NM_001142727	268.375	172.925	116.19	189.553	239.247	155.456	131.428	78.91	340.67	141.625	109.834	127.27	153.723	143.409	131.556
1190002N15Rik	NM_001033145	102.938	53.666	69.714	60.657	95.699	93.273	43.809	52.607	170.335	85.834	128.936	111.361	136.255	78.534	128.497
1190005I06Rik	NM_197988	7.353	0	0	0	0	31.091	0	0	34.067	12.875	0	0	0	17.073	3.059
1190007I07Rik	NM_001135569	77.204	80.499	23.238	60.657	15.95	49.746	54.762	43.839	34.067	30.042	47.754	55.681	59.393	40.974	36.713
1200014J11Rik	NM_025818	371.314	295.164	232.379	356.36	167.473	298.475	383.332	236.73	323.637	253.209	296.075	298.289	317.928	235.601	336.539
1500009L16Rik	NM_001145198	0	2.981	0	0	0	6.218	0	0	5.678	0	0	11.932	0	0	0
1600002H07Rik	NM_028056	84.557	68.574	232.379	136.478	47.849	180.329	65.714	127.133	73.812	85.834	85.957	83.521	125.774	116.093	73.427
1600002K03Rik	NM_027207	187.495	89.444	139.428	128.896	175.448	68.401	186.19	179.739	130.59	197.417	157.588	155.11	118.786	279.99	235.577
1600012H06Rik	NM_026451	452.194	751.328	139.428	879.527	877.241	565.859	427.141	464.692	579.139	592.252	611.252	572.714	663.805	594.124	565.997
1600014C10Rik	NM_028166	536.75	518.774	1324.56	621.734	933.065	1032.23	898.092	609.36	828.964	781.085	1222.5	548.851	520.563	798.995	1046.33
1700001C19Rik	NM_001172091	55.146	41.74	0	15.164	23.925	37.309	0	8.768	0	4.292	9.551	11.932	31.443	27.316	12.238
1700001L19Rik	NM_027035	0	8.944	0	0	23.925	0	0	0	11.356	0	0	0	0	0	0
1700009P17Rik	NM_001081275	14.705	20.87	0	30.329	15.95	0	0	21.919	17.034	4.292	23.877	31.817	17.469	58.047	24.476
1700017B05Rik	NM_028820	1757.31	1147.86	1208.37	1516.43	1180.29	1231.21	1193.81	767.18	783.541	446.334	506.193	1368.15	1635.06	1164.35	1483.83
1700019D03Rik	NM_144953	7.353	20.87	0	0	0	12.436	0	17.536	0	0	0	0	13.975	0	0
1700019L03Rik	NM_025619	0	14.907	139.428	45.493	0	24.873	32.857	0	5.678	0	14.326	23.863	3.494	3.415	6.119
1700020L24Rik	NM_025492	22.058	26.833	0	0	15.95	0	0	188.507	45.423	437.751	176.69	7.954	90.836	13.658	21.416
1700021K19Rik	NM_172615	422.783	313.053	302.093	363.942	470.52	497.458	383.332	245.498	170.335	248.917	176.69	365.901	338.89	228.772	406.906
1700025G04Rik	NM_197990	51.469	32.796	209.141	37.911	15.95	111.928	87.619	122.749	198.724	171.667	167.139	63.635	52.406	44.389	134.616
1700028K03Rik	NM_175241	44.116	29.815	0	37.911	23.925	6.218	21.905	13.152	11.356	34.333	42.979	23.863	101.318	47.803	39.773
1700030K09Rik	NM_028170	183.819	119.258	511.234	83.403	127.599	180.329	98.571	175.356	141.946	47.208	85.957	167.042	111.799	136.58	128.497
1700037C18Rik	NM_028484	147.055	140.129	0	45.493	87.724	87.055	120.476	61.374	176.013	30.042	138.487	107.384	59.393	105.85	73.427
1700037H04Rik	NM_026091	161.76	62.611	139.428	45.493	167.473	124.365	87.619	214.811	153.302	690.96	358.155	298.289	139.748	85.363	250.875
1700052N19Rik	NM_024261	113.968	65.592	69.714	166.807	39.875	49.746	164.285	118.365	181.691	197.417	128.936	111.361	122.28	81.948	159.091
1700066M21Rik	NM_028546	25.735	41.74	0	0	15.95	6.218	0	30.687	39.745	47.208	28.652	31.817	55.899	34.145	55.07
1700088E04Rik	NM_138581	0	0	0	0	0	0	0	0	5.678	4.292	4.775	0	0	0	24.476
1700094D03Rik	NM_028567	198.524	253.424	302.093	159.225	127.599	279.82	273.808	206.043	210.08	197.417	148.038	210.791	262.028	191.212	321.242
1700123O20Rik	NM_021437	356.608	399.515	278.855	333.614	223.298	354.439	547.617	324.408	329.314	399.126	343.829	282.38	433.22	259.503	290.647
1810009A15Rik	NM_025463	165.437	110.314	46.476	151.643	231.273	155.456	153.333	227.962	323.637	210.292	276.973	198.859	195.648	174.14	281.469
1810010H24Rik	NM_001163473	55.146	11.926	0	7.582	23.925	37.309	21.905	0	56.778	8.583	0	0	20.962	10.244	12.238
1810011H11Rik	NM_001163616	812.478	673.81	813.327	697.556	773.567	671.569	744.759	517.299	573.461	300.417	482.316	664.189	691.755	850.212	786.278
1810011O10Rik	NM_026931	150.731	110.314	92.952	151.643	215.323	43.528	87.619	192.891	102.201	38.625	57.305	147.156	181.673	143.409	131.556
1810013L24Rik	NM_001081400	187.495	187.832	511.234	90.986	191.398	105.71	131.428	267.417	153.302	240.334	181.465	174.996	199.142	174.14	217.221
1810026J23Rik	NM_178619	132.349	143.11	185.903	166.807	103.674	230.074	186.19	74.526	102.201	115.875	90.733	107.384	132.761	116.093	104.021
1810030O07Rik	NM_175141	257.346	313.053	348.569	106.15	167.473	130.583	208.094	179.739	255.503	244.626	343.829	210.791	345.877	180.969	287.588
1810033B17Rik	NM_026985	268.375	158.017	0	30.329	15.95	111.928	98.571	789.1	533.716	2600.76	969.407	143.178	345.877	218.528	232.518
1810037I17Rik	NM_024461	488.957	468.089	557.71	341.196	318.997	391.748	251.904	653.199	709.729	939.877	644.679	425.558	552.006	505.347	388.55
1810041L15Rik	NM_001163145	0	2.981	0	0	0	6.218	0	4.384	28.389	0	0	0	0	0	0
1810043G02Rik	NM_026431	172.789	178.888	116.19	197.135	271.147	379.312	43.809	109.597	124.912	133.042	195.792	218.745	241.066	160.482	214.161
1810043H04Rik	NM_001110242	249.993	211.684	185.903	219.882	79.749	161.674	120.476	206.043	340.67	248.917	296.075	182.95	286.484	225.357	284.528
1810055G02Rik	NM_028077	55.146	17.889	0	22.746	23.925	6.218	0	35.071	39.745	107.292	90.733	15.909	20.962	10.244	42.832
2010002M12Rik	NM_053217	14.705	14.907	0	0	0	18.655	0	56.991	56.778	180.25	90.733	3.977	48.912	6.829	9.178
2010012O05Rik	NM_025563	180.142	220.628	23.238	272.957	239.247	254.947	240.951	184.123	181.691	137.334	186.241	194.882	206.129	153.653	159.091
2010015L04Rik	NM_177674	172.789	134.166	278.855	37.911	143.548	80.837	43.809	131.517	45.423	60.083	90.733	182.95	48.912	150.238	110.14
2010107E04Rik	NM_027360	14.705	11.926	23.238	22.746	23.925	24.873	21.905	8.768	5.678	12.875	28.652	15.909	24.456	13.658	15.297
2010107G23Rik	NM_027251	0	0	92.952	0	0	0	0	13.152	62.456	0	0	19.886	20.962	0	3.059
2010109I03Rik	NM_025929	18.382	59.629	0	189.553	15.95	49.746	65.714	26.303	11.356	21.458	42.979	27.84	13.975	20.487	18.357
2010111I01Rik	NM_028079	0	23.852	23.238	98.568	79.749	49.746	0	70.142	39.745	12.875	81.182	27.84	20.962	13.658	24.476
2010300C02Rik	NM_028096	18.382	26.833	92.952	15.164	39.875	12.436	10.952	4.384	34.067	8.583	4.775	19.886	6.987	3.415	3.059
2210013O21Rik	NM_027327	44.116	80.499	46.476	75.821	127.599	242.511	54.762	56.991	90.845	34.333	42.979	63.635	55.899	54.632	64.248
2210016F16Rik	NM_027335	66.175	83.481	232.379	98.568	127.599	24.873	98.571	83.294	119.235	60.083	100.283	63.635	55.899	99.021	131.556
2210016L21Rik	NM_028211	183.819	271.313	371.807	212.3	279.122	242.511	284.761	289.337	255.503	206.001	262.647	174.996	310.94	297.062	394.668
2210018M11Rik	NM_172280	25.735	29.815	116.19	30.329	7.975	93.273	21.905	30.687	51.101	42.917	42.979	31.817	62.887	23.902	48.951
2310003H01Rik	NM_027980	158.084	143.11	325.331	197.135	103.674	124.365	87.619	78.91	119.235	94.417	90.733	246.585	164.204	105.85	119.318
2310011J03Rik	NM_025521	463.223	491.941	673.9	272.957	167.473	292.257	558.569	377.014	437.193	626.585	630.353	473.284	454.182	529.249	416.085
2310022A10Rik	NM_175107	249.993	190.813	0	106.15	71.774	93.273	21.905	105.213	198.724	133.042	176.69	250.562	125.774	204.87	195.805
2310022B05Rik	NM_175149	95.586	101.37	371.807	166.807	95.699	143.019	98.571	92.062	90.845	60.083	85.957	47.726	122.28	47.803	58.129
2310033P09Rik	NM_024210	224.259	116.277	371.807	128.896	87.724	80.837	175.237	201.659	68.134	167.375	66.856	131.247	111.799	99.021	146.853
2310035C23Rik	NM_173187	165.437	187.832	0	106.15	191.398	143.019	273.808	131.517	90.845	175.959	90.733	119.315	111.799	204.87	134.616
2310036O22Rik	NM_026760	1988.92	1612.97	1254.85	1402.69	1020.79	1187.68	1358.09	1420.38	1964.53	1944.13	1924.49	1658.48	1746.86	1423.85	1710.23
2310039H08Rik	NM_025966	33.087	44.722	46.476	53.075	87.724	105.71	76.666	87.678	119.235	60.083	81.182	67.612	76.862	81.948	55.07
2310042D19Rik	NM_172417	7.353	0	116.19	37.911	0	0	0	0	0	0	4.775	0	0	6.829	0
2310044G17Rik	NM_173735	183.819	131.184	0	60.657	87.724	236.293	131.428	109.597	119.235	103	105.059	222.722	230.585	112.679	131.556
2310045N01Rik	NM_001145552	55.146	38.759	0	53.075	55.824	111.928	87.619	52.607	68.134	90.125	57.305	47.726	80.355	30.731	36.713
2310047M10Rik	NM_028005	511.016	477.033	185.903	310.867	422.67	385.53	394.284	464.692	528.039	549.335	286.524	306.243	436.714	351.694	425.263
2310057M21Rik	NM_026655	58.822	50.685	0	60.657	47.849	74.619	32.857	56.991	113.557	42.917	62.08	47.726	69.874	40.974	55.07
2310061I04Rik	NM_001033630	198.524	134.166	185.903	310.867	279.122	205.202	284.761	153.436	210.08	158.792	109.834	151.133	139.748	208.285	140.734
2310067B10Rik	NM_028014	44.116	62.611	0	37.911	47.849	6.218	32.857	100.829	17.034	34.333	33.428	43.749	97.824	81.948	91.783
2410002F23Rik	NM_025880	180.142	205.721	0	106.15	103.674	93.273	109.523	109.597	147.624	103	133.711	167.042	136.255	170.725	275.35
2410004B18Rik	NM_025555	360.284	399.515	0	424.599	414.696	485.022	514.76	267.417	295.247	248.917	233.995	242.608	380.814	334.622	315.123
2410015M20Rik	NM_153152	69.851	95.407	92.952	98.568	111.649	87.055	54.762	30.687	113.557	60.083	81.182	59.658	87.343	44.389	76.486
2410016O06Rik	NM_023633	360.284	196.776	0	265.374	247.222	186.547	262.856	276.185	164.657	347.626	233.995	278.403	206.129	245.845	269.231
2410089E03Rik	NM_001162906	95.586	113.295	302.093	98.568	39.875	105.71	54.762	61.374	90.845	115.875	33.428	79.544	90.836	92.192	125.437
2410131K14Rik	NM_001081236	62.498	74.536	209.141	83.403	79.749	49.746	0	56.991	34.067	68.667	66.856	91.475	69.874	92.192	100.962
2510002D24Rik	NM_001033164	426.459	503.867	139.428	409.435	239.247	186.547	284.761	359.479	380.415	317.584	463.214	429.535	593.931	563.394	523.165
2510003E04Rik	NM_028197	415.43	345.849	92.952	235.046	159.498	391.748	262.856	254.266	391.771	244.626	205.342	357.946	478.638	423.399	312.063
2510009E07Rik	NM_001001881	386.019	402.497	209.141	636.899	311.022	540.986	339.522	508.531	505.327	133.042	214.893	513.056	454.182	341.451	461.976
2510039O18Rik	NM_029841	922.769	638.032	371.807	553.495	414.696	416.621	449.046	622.512	613.206	416.293	563.498	592.6	789.579	519.005	584.354
2610002J02Rik	NM_001190445	533.074	542.625	371.807	470.092	582.169	466.367	613.331	631.28	681.34	497.835	506.193	513.056	646.337	618.026	657.781
2610002M06Rik	NM_025921	69.851	38.759	0	68.239	39.875	87.055	76.666	70.142	73.812	90.125	62.08	23.863	41.925	30.731	85.664
2610008E11Rik	NM_001004362	80.88	247.461	0	45.493	127.599	62.182	43.809	48.223	187.369	51.5	76.406	139.201	76.862	112.679	211.102
2610015P09Rik	NM_027801	29.411	44.722	0	75.821	15.95	12.436	32.857	48.223	56.778	21.458	57.305	35.795	59.393	61.461	24.476
2610018G03Rik	NM_133729	29.411	23.852	0	15.164	0	31.091	0	39.455	5.678	206.001	71.631	27.84	0	0	9.178
2610020H08Rik	NM_028129	62.498	107.333	46.476	22.746	55.824	74.619	120.476	35.071	34.067	30.042	62.08	15.909	83.849	54.632	70.367
2610034B18Rik	NM_027420	0	5.963	0	0	0	6.218	0	21.919	34.067	0	9.551	0	13.975	0	15.297
2610044O15Rik8	NM_153780	73.527	56.648	0	37.911	55.824	18.655	98.571	21.919	39.745	42.917	4.775	67.612	38.431	30.731	104.021
2610301B20Rik	NM_026005	55.146	101.37	185.903	90.986	55.824	43.528	32.857	105.213	102.201	85.834	90.733	99.43	73.368	95.606	119.318
2610507B11Rik	NM_001002004	455.87	605.236	720.376	530.749	518.369	690.223	240.951	398.934	397.448	356.209	515.744	493.17	558.994	450.715	452.798
2610524H06Rik	NM_181075	3.676	17.889	23.238	7.582	0	12.436	21.905	13.152	17.034	4.292	19.102	11.932	17.469	30.731	18.357
2610528A11Rik	NM_001206684	106.615	152.054	0	37.911	143.548	174.11	54.762	188.507	176.013	77.25	128.936	365.901	230.585	225.357	201.923
2700049A03Rik	NM_029818	47.793	14.907	69.714	37.911	23.925	24.873	87.619	21.919	22.711	34.333	38.203	19.886	27.95	20.487	36.713
2700050L05Rik	NM_178115	194.848	146.091	69.714	75.821	143.548	124.365	43.809	87.678	45.423	137.334	95.508	119.315	66.381	78.534	107.081
2700060E02Rik	NM_026528	459.546	381.627	69.714	219.882	119.624	211.42	175.237	192.891	210.08	171.667	195.792	198.859	282.991	269.746	208.042
2700062C07Rik	NM_026529	224.259	181.869	209.141	106.15	191.398	111.928	98.571	105.213	261.18	94.417	133.711	282.38	220.104	348.28	143.794
2700081O15Rik	NM_175381	205.877	149.073	302.093	151.643	63.799	55.964	43.809	109.597	73.812	30.042	19.102	103.407	73.368	71.705	64.248
2700089E24Rik	NM_001163445	301.462	438.274	325.331	235.046	111.649	143.019	87.619	315.64	306.603	184.542	210.118	210.791	324.915	259.503	272.291
2700094K13Rik	NM_001033166	73.527	74.536	511.234	151.643	119.624	254.947	131.428	131.517	147.624	197.417	210.118	71.589	94.33	92.192	110.14
2810004N23Rik	NM_025615	62.498	74.536	46.476	136.478	87.724	31.091	76.666	131.517	119.235	90.125	100.283	123.293	69.874	102.435	122.378
2810006K23Rik	NM_001134717	161.76	193.795	69.714	37.911	167.473	80.837	98.571	153.436	198.724	68.667	114.61	174.996	118.786	184.383	183.567
2810021J22Rik	NM_172403	62.498	74.536	0	15.164	63.799	43.528	10.952	65.758	39.745	38.625	95.508	111.361	69.874	68.29	79.546
2810403A07Rik	NM_028814	386.019	351.812	162.665	250.21	255.197	286.039	164.285	271.801	346.348	360.501	186.241	286.357	342.384	259.503	229.458
2810408M09Rik	NM_001007581	286.757	298.146	116.19	280.539	111.649	161.674	219.047	263.033	147.624	141.625	157.588	234.654	324.915	385.839	370.193
2810417H13Rik	NM_026515	44.116	59.629	185.903	30.329	15.95	180.329	65.714	350.711	107.879	802.544	171.915	39.772	80.355	68.29	70.367
2810428I15Rik	NM_025577	121.32	205.721	302.093	151.643	95.699	130.583	109.523	92.062	272.536	227.459	143.262	167.042	118.786	99.021	149.913
2810459M11Rik	NM_001144993	0	0	0	0	0	0	0	0	11.356	0	0	0	0	0	0
2810474O19Rik	NM_026054	286.757	223.609	0	333.614	215.323	143.019	131.428	276.185	255.503	326.168	286.524	202.836	234.079	249.259	272.291
2900011O08Rik	NM_144518	0	0	0	0	0	0	21.905	0	11.356	4.292	4.775	7.954	0	0	0
2900026A02Rik	NM_172884	40.44	131.184	0	75.821	79.749	55.964	43.809	52.607	39.745	42.917	176.69	99.43	80.355	116.093	58.129
3110002H16Rik	NM_029623	198.524	110.314	23.238	136.478	71.774	62.182	186.19	135.901	51.101	90.125	128.936	135.224	199.142	136.58	238.637
3110021N24Rik	NM_001254730	0	2.981	0	45.493	0	0	10.952	4.384	11.356	0	0	0	3.494	10.244	21.416
3110035E14Rik	NM_178399	0	8.944	0	0	0	0	0	8.768	11.356	0	0	0	0	0	0
3110040N11Rik	NM_026077	55.146	86.462	23.238	68.239	31.9	87.055	43.809	140.284	130.59	60.083	66.856	67.612	76.862	64.876	94.843
3110043O21Rik	NM_001081343	165.437	50.685	348.569	189.553	111.649	87.055	328.57	100.829	51.101	68.667	42.979	87.498	115.292	61.461	76.486
3110047P20Rik	NM_177006	0	0	0	0	23.925	0	0	0	0	0	0	0	0	0	0
3110052M02Rik	NM_001166497	51.469	32.796	0	53.075	39.875	49.746	43.809	48.223	22.711	21.458	14.326	51.703	62.887	23.902	52.011
3110062M04Rik	NM_001135611	683.805	828.845	604.186	917.437	797.491	696.442	810.473	442.773	465.582	545.043	573.048	672.144	712.717	628.269	651.662
3110082I17Rik	NM_028469	84.557	65.592	162.665	174.389	151.523	180.329	87.619	65.758	96.523	111.584	191.016	107.384	38.431	44.389	30.594
3110082J24Rik	NM_001256263	0	11.926	0	0	0	0	0	0	28.389	4.292	0	0	0	0	0
3830406C13Rik	NM_146051	110.291	50.685	0	22.746	0	43.528	21.905	78.91	28.389	81.542	52.529	59.658	83.849	61.461	73.427
4632428N05Rik	NM_028732	16922.3	14546.5	14012.5	14360.5	13724.8	10166.8	12858	11100	9697.74	8896.65	7626.32	15037.7	14090.1	12794.2	13669.6
4833420G17Rik	NM_001113550	176.466	181.869	116.19	159.225	119.624	105.71	262.856	105.213	90.845	128.75	95.508	198.859	143.242	163.896	198.864
4833424O15Rik	NM_029425	0	0	0	0	0	0	0	0	0	0	0	0	0	0	0
4833439L19Rik	NM_001252646	540.427	485.978	1068.94	530.749	637.993	422.84	251.904	425.237	465.582	296.126	339.054	489.193	345.877	430.228	443.62
4921524J17Rik	NM_025722	117.644	74.536	0	53.075	71.774	31.091	54.762	61.374	68.134	175.959	71.631	67.612	87.343	40.974	67.308
4930402H24Rik	NM_029432	88.233	53.666	534.472	136.478	23.925	143.019	54.762	74.526	107.879	85.834	105.059	67.612	125.774	160.482	171.329
4930427A07Rik	NM_134041	3.676	20.87	0	98.568	0	68.401	54.762	13.152	11.356	51.5	14.326	23.863	17.469	10.244	3.059
4930430F08Rik	NM_175128	55.146	50.685	69.714	7.582	71.774	87.055	76.666	26.303	56.778	0	23.877	27.84	62.887	51.218	55.07
4930452B06Rik	NM_028934	0	0	0	0	0	0	0	4.384	0	0	0	0	0	0	0
4930453N24Rik	NM_026273	77.204	89.444	0	22.746	31.9	118.146	0	61.374	124.912	77.25	71.631	115.338	146.736	85.363	79.546
4930486L24Rik	NM_178098	11.029	17.889	0	45.493	31.9	74.619	109.523	8.768	5.678	4.292	14.326	15.909	38.431	27.316	27.535
4930506M07Rik	NM_175172	18.382	14.907	0	0	31.9	18.655	0	52.607	73.812	94.417	128.936	15.909	3.494	37.56	12.238
4930523C07Rik	NM_001162896	36.764	26.833	0	7.582	15.95	24.873	0	241.114	85.168	390.543	214.893	87.498	59.393	64.876	91.783
4930563E22Rik	NM_001163728	14.705	0	116.19	0	0	0	0	4.384	0	8.583	0	0	10.481	0	3.059
4930579G24Rik	NM_029482	33.087	44.722	0	98.568	23.925	62.182	10.952	87.678	51.101	150.209	33.428	31.817	20.962	23.902	18.357
4931406C07Rik	NM_001199485	426.459	405.478	162.665	561.077	550.269	385.53	251.904	271.801	295.247	175.959	310.401	481.239	443.701	430.228	471.155
4931406P16Rik	NM_172741	334.55	372.682	23.238	280.539	279.122	99.492	295.713	206.043	198.724	167.375	214.893	322.152	220.104	249.259	177.448
4931414P19Rik	NM_028890	69.851	56.648	0	7.582	23.925	43.528	21.905	17.536	22.711	17.167	33.428	51.703	48.912	92.192	15.297
4931428F04Rik	NM_001166394	80.88	38.759	0	37.911	0	24.873	21.905	52.607	45.423	60.083	14.326	79.544	27.95	20.487	39.773
4931440F15Rik	NM_176829	0	11.926	0	22.746	0	0	21.905	0	0	0	0	7.954	13.975	0	3.059
4932438A13Rik	NM_172679	102.938	110.314	23.238	113.732	143.548	43.528	32.857	61.374	85.168	124.459	138.487	151.133	45.418	75.119	107.081
4933411K20Rik	NM_025747	110.291	131.184	69.714	75.821	135.574	111.928	164.285	135.901	39.745	81.542	76.406	119.315	146.736	122.922	128.497
4933426M11Rik	NM_178682	363.961	548.588	69.714	265.374	311.022	472.585	602.379	346.327	397.448	360.501	434.562	485.216	398.283	324.378	376.312
4933427D14Rik	NM_028963	110.291	68.574	0	45.493	143.548	143.019	219.047	61.374	45.423	60.083	57.305	59.658	76.862	81.948	91.783
4933434E20Rik	NM_025762	444.841	372.682	627.424	470.092	430.645	298.475	449.046	337.559	329.314	261.792	415.46	417.604	461.17	437.057	370.193
5031414D18Rik	NM_198642	99.262	184.85	46.476	98.568	119.624	62.182	54.762	210.427	119.235	55.792	138.487	67.612	101.318	85.363	107.081
5031439G07Rik	NM_001033273	422.783	378.645	139.428	515.585	518.369	603.168	372.38	438.389	505.327	467.793	549.171	338.06	412.258	239.016	452.798
5330417C22Rik	NM_001033304	0	0	0	0	0	0	10.952	0	0	0	0	0	0	0	0
5430421N21Rik	NM_001201323	25.735	26.833	0	0	0	0	0	43.839	68.134	188.834	62.08	3.977	52.406	68.29	18.357
5430427O19Rik	NM_001163539	180.142	74.536	46.476	30.329	47.849	43.528	76.666	122.749	164.657	47.208	71.631	55.681	83.849	88.777	116.259
5430435G22Rik	NM_145509	73.527	137.147	325.331	432.181	382.796	621.823	164.285	249.882	414.482	227.459	873.899	127.27	122.28	232.187	333.48
5730409E04Rik	NM_001013755	132.349	107.333	0	136.478	55.824	180.329	43.809	122.749	130.59	42.917	119.385	131.247	178.179	187.798	149.913
5730455P16Rik	NM_027472	202.2	274.294	116.19	113.732	215.323	93.273	98.571	302.488	210.08	124.459	219.669	338.06	216.61	348.28	269.231
5730508B09Rik	NM_027482	106.615	137.147	0	22.746	119.624	80.837	21.905	302.488	198.724	553.626	253.096	47.726	101.318	109.264	159.091
6030419C18Rik	NM_176921	0	0	0	0	0	0	0	0	0	0	0	0	0	0	0
6030458C11Rik	NM_029998	209.553	184.85	116.19	83.403	167.473	143.019	109.523	153.436	119.235	81.542	152.813	171.019	108.305	218.528	156.032
6030468B19Rik	NM_029964	22.058	38.759	0	7.582	31.9	0	65.714	30.687	0	8.583	28.652	19.886	20.962	23.902	6.119
6330403A02Rik	NM_001081227	0	0	0	53.075	31.9	0	0	0	56.778	0	0	0	0	0	0
6330403K07Rik	NM_134022	14.705	26.833	0	0	0	0	0	0	107.879	4.292	14.326	7.954	13.975	6.829	9.178
6330408A02Rik	NM_177312	18.382	29.815	209.141	53.075	31.9	37.309	87.619	0	22.711	0	38.203	27.84	52.406	47.803	39.773
6330416G13Rik	NM_144905	602.925	491.941	604.186	583.824	614.068	746.187	536.665	302.488	505.327	373.376	463.214	501.125	527.55	604.368	504.809
6430548M08Rik	NM_001163760	224.259	175.906	46.476	98.568	175.448	236.293	372.38	648.815	386.093	982.794	453.663	131.247	366.84	256.088	315.123
6430573F11Rik	NM_176952	0	0	0	0	0	0	0	0	5.678	0	0	0	0	0	0
8430408G22Rik	NM_145980	0	0	0	0	0	0	0	0	0	0	9.551	0	0	0	0
8430419L09Rik	NM_028982	132.349	83.481	348.569	113.732	326.971	174.11	142.38	109.597	124.912	81.542	148.038	147.156	195.648	232.187	152.972
8430427H17Rik	NM_001001986	231.611	77.518	185.903	37.911	167.473	87.055	32.857	61.374	141.946	47.208	81.182	163.064	153.723	201.456	125.437
9030617O03Rik	NM_145448	216.906	199.758	441.521	174.389	183.423	136.801	273.808	175.356	90.845	98.709	85.957	151.133	230.585	139.995	220.28
9030624J02Rik	NM_027815	80.88	50.685	116.19	181.971	175.448	136.801	219.047	61.374	79.49	42.917	90.733	91.475	76.862	92.192	67.308
9130019O22Rik	NM_030226	55.146	38.759	116.19	15.164	23.925	12.436	0	48.223	28.389	25.75	33.428	47.726	52.406	58.047	42.832
9130023H24Rik	NM_177001	22.058	14.907	0	68.239	15.95	0	219.047	48.223	39.745	55.792	42.979	27.84	66.381	40.974	85.664
9130401M01Rik	NM_029418	7.353	17.889	0	15.164	23.925	18.655	10.952	13.152	11.356	0	9.551	7.954	3.494	3.415	9.178
9330159F19Rik	NM_001162537	7.353	5.963	0	0	0	18.655	0	4.384	0	4.292	0	3.977	0	3.415	0
9330182L06Rik	NM_172706	0	0	0	0	0	0	0	0	0	0	0	0	0	0	0
9430015G10Rik	NM_177205	165.437	220.628	92.952	90.986	95.699	273.602	76.666	197.275	153.302	145.917	148.038	270.448	188.66	218.528	201.923
9430016H08Rik	NM_001081181	84.557	38.759	23.238	37.911	55.824	55.964	32.857	43.839	39.745	47.208	71.631	55.681	38.431	88.777	88.724
9430020K01Rik	NM_001081963	0	0	0	0	0	0	0	0	17.034	4.292	0	0	0	0	0
9430023L20Rik	NM_026566	470.576	462.126	627.424	257.792	334.946	528.549	251.904	591.825	397.448	755.335	520.519	405.672	576.462	290.233	474.214
9430038I01Rik	NM_029886	58.822	80.499	0	68.239	143.548	124.365	32.857	87.678	96.523	85.834	52.529	55.681	59.393	78.534	82.605
9530068E07Rik	NM_153117	996.297	995.807	1185.13	871.945	1363.71	1529.68	1248.57	1052.13	1022.01	1343.3	1064.91	926.683	1299.66	986.793	945.369
9530077C05Rik	NM_026739	18.382	2.981	0	0	0	24.873	0	4.384	0	30.042	0	0	0	0	6.119
9630033F20Rik	NM_177003	29.411	41.74	23.238	75.821	79.749	55.964	32.857	56.991	90.845	30.042	47.754	59.658	45.418	68.29	58.129
9830107B12Rik	NM_001177896	40.44	20.87	0	0	0	0	0	201.659	17.034	236.042	33.428	19.886	118.786	6.829	30.594
9830147E19Rik	NM_001242388	47.793	74.536	0	60.657	31.9	43.528	120.476	17.536	68.134	60.083	62.08	63.635	52.406	51.218	107.081
9930012K11Rik	NM_001112735	14.705	32.796	0	144.06	31.9	12.436	43.809	13.152	11.356	8.583	28.652	43.749	6.987	17.073	55.07
9930013L23Rik	NM_030728	0	0	0	0	0	0	0	0	0	0	9.551	0	0	0	0
9930021J03Rik	NM_172836	55.146	62.611	69.714	83.403	55.824	24.873	98.571	26.303	34.067	21.458	0	11.932	66.381	0	64.248
9930104L06Rik	NM_177573	305.139	250.443	92.952	326.031	95.699	74.619	98.571	131.517	68.134	103	152.813	171.019	139.748	290.233	189.686
A130010J15Rik	NM_181048	220.582	324.979	92.952	151.643	135.574	242.511	175.237	214.811	158.979	296.126	205.342	246.585	269.016	327.793	223.34
A230046K03Rik	NM_001033375	860.271	614.18	813.327	538.331	502.42	366.875	372.38	710.19	726.763	759.627	539.621	787.482	915.352	816.067	777.099
A230050P20Rik	NM_175687	290.433	342.868	418.283	401.853	334.946	273.602	459.998	188.507	346.348	107.292	276.973	632.372	209.623	402.912	443.62
A330050F15Rik	NM_001145192	0	0	0	0	0	0	0	0	0	0	0	0	0	0	0
A430005L14Rik	NM_001163019	349.255	271.313	69.714	515.585	334.946	360.657	273.808	245.498	317.959	390.543	286.524	270.448	296.965	242.43	238.637
A430033K04Rik	NM_183025	11.029	29.815	23.238	0	71.774	18.655	87.619	17.536	0	8.583	9.551	35.795	38.431	6.829	27.535
A430105I19Rik	NM_001001982	36.764	0	0	30.329	79.749	37.309	0	0	11.356	4.292	9.551	0	10.481	30.731	33.654
A530032D15Rik	NM_213615	14.705	0	0	30.329	31.9	24.873	87.619	74.526	62.456	163.084	52.529	11.932	0	13.658	61.189
A530054K11Rik	NM_183146	7.353	17.889	0	90.986	71.774	31.091	87.619	30.687	22.711	21.458	47.754	23.863	10.481	27.316	27.535
A530064D06Rik	NM_178796	55.146	59.629	0	7.582	0	68.401	0	144.668	79.49	472.085	157.588	59.658	101.318	58.047	100.962
A630001G21Rik	NM_177055	1885.98	1607.01	952.755	1561.92	1491.31	1554.56	1423.8	1109.12	1118.53	922.711	1098.34	1662.46	1313.63	1386.29	1480.77
A630033H20Rik	NM_001122595	7.353	5.963	0	15.164	23.925	0	0	30.687	11.356	4.292	0	0	45.418	13.658	3.059
A730017C20Rik	NM_173759	0	0	0	0	0	0	0	0	0	0	4.775	0	0	0	0
A830010M20Rik	NM_001007574	44.116	38.759	0	83.403	7.975	55.964	10.952	21.919	11.356	12.875	14.326	31.817	34.937	47.803	9.178
A830018L16Rik	NM_001160370	0	0	0	0	0	0	0	4.384	0	0	0	0	0	0	0
A830080D01Rik	NM_001033472	36.764	17.889	0	30.329	7.975	6.218	0	21.919	22.711	21.458	19.102	19.886	24.456	10.244	18.357
AA415398	NM_001004178	33.087	17.889	0	45.493	95.699	74.619	0	4.384	5.678	8.583	19.102	39.772	24.456	61.461	27.535
AA467197	NM_001004174	11.029	35.778	0	0	7.975	0	10.952	105.213	39.745	133.042	128.936	19.886	73.368	34.145	39.773
AA987161	NM_001163246	14.705	11.926	0	106.15	0	0	109.523	13.152	11.356	34.333	33.428	31.817	38.431	30.731	33.654
Aacs	NM_030210	99.262	56.648	0	37.911	31.9	149.237	87.619	83.294	62.456	150.209	109.834	47.726	87.343	64.876	64.248
Aaed1	NM_025370	22.058	11.926	0	7.582	111.649	43.528	54.762	8.768	17.034	64.375	23.877	7.954	10.481	6.829	15.297
Aagab	NM_025857	1062.47	965.993	766.852	1000.84	1140.41	1405.32	974.758	758.413	709.729	828.294	845.246	1141.45	1034.14	1031.18	1043.27
Aak1	NM_177762	220.582	396.534	116.19	235.046	406.721	360.657	251.904	416.469	352.026	326.168	286.524	365.901	338.89	382.425	382.431
Aamdc	NM_001177946	136.026	146.091	69.714	166.807	151.523	68.401	76.666	100.829	141.946	115.875	85.957	163.064	87.343	64.876	107.081
Aamp	NM_146110	1319.82	891.456	836.565	1235.89	1555.11	982.48	1325.23	705.806	925.487	806.835	730.637	954.523	1250.75	857.041	887.239
Aar2	NM_026661	213.23	134.166	232.379	144.06	167.473	329.566	120.476	166.588	85.168	51.5	124.16	127.27	160.711	112.679	122.378
Aard	NM_175503	0	0	0	0	0	0	0	0	5.678	0	0	0	3.494	0	0
Aars	NM_146217	720.569	727.476	302.093	667.227	749.642	802.152	788.568	622.512	505.327	377.668	458.439	731.801	723.198	655.585	673.078
Aars2	NM_198608	121.32	193.795	0	106.15	15.95	273.602	10.952	105.213	73.812	128.75	76.406	111.361	104.811	218.528	140.734
Aasdhppt	NM_026276	136.026	169.943	0	37.911	95.699	87.055	43.809	92.062	158.979	64.375	47.754	87.498	108.305	95.606	94.843
Aatk	NM_001198787	95.586	59.629	69.714	75.821	47.849	24.873	65.714	83.294	96.523	64.375	85.957	87.498	20.962	58.047	100.962
AB124611	NM_206536	503.663	575.422	371.807	348.778	358.871	634.259	689.997	1635.19	1521.66	4510.55	2779.28	322.152	887.403	1184.83	1407.35
Abat	NM_172961	11.029	5.963	0	22.746	0	0	32.857	0	164.657	12.875	47.754	0	0	0	9.178
Abca1	NM_013454	522.045	405.478	255.617	826.452	717.742	963.825	1182.85	565.522	465.582	244.626	396.358	349.992	468.157	454.13	648.602
Abca13	NM_178259	7.353	29.815	0	0	0	18.655	0	56.991	17.034	158.792	23.877	15.909	10.481	30.731	6.119
Abca2	NM_007379	338.226	262.368	371.807	265.374	159.498	292.257	98.571	324.408	289.57	214.584	319.952	393.741	251.547	273.161	428.322
Abca3	NM_001039581	485.281	289.201	348.569	538.331	422.67	609.386	799.521	346.327	289.57	154.5	343.829	441.467	496.107	447.3	452.798
Abca5	NM_147219	0	2.981	0	7.582	0	24.873	0	0	11.356	4.292	0	7.954	3.494	0	6.119
Abca7	NM_013850	55.146	26.833	0	22.746	31.9	124.365	54.762	35.071	51.101	111.584	71.631	15.909	45.418	71.705	55.07
Abca8a	NM_153145	3.676	2.981	0	0	0	0	10.952	0	0	0	4.775	0	0	0	0
Abca9	NM_147220	1073.5	1234.32	278.855	765.795	558.244	360.657	481.903	995.143	760.83	437.751	482.316	1173.27	1236.77	1072.15	1184.01
Abcb10	NM_019552	91.909	134.166	0	151.643	79.749	136.801	32.857	118.365	39.745	111.584	90.733	178.973	125.774	143.409	113.199
Abcb1a	NM_011076	3.676	0	0	0	0	0	0	4.384	28.389	17.167	19.102	0	0	0	3.059
Abcb1b	NM_011075	165.437	193.795	92.952	242.628	366.846	286.039	164.285	192.891	227.113	107.292	152.813	242.608	230.585	184.383	165.21
Abcb6	NM_023732	33.087	38.759	69.714	0	119.624	49.746	65.714	30.687	34.067	21.458	0	31.817	13.975	34.145	36.713
Abcb7	NM_009592	51.469	14.907	209.141	136.478	7.975	74.619	142.38	70.142	22.711	85.834	57.305	0	62.887	20.487	39.773
Abcb8	NM_029020	110.291	140.129	69.714	174.389	311.022	441.494	317.618	78.91	107.879	120.167	152.813	174.996	76.862	146.824	100.962
Abcb9	NM_019875	18.382	14.907	0	22.746	151.523	12.436	0	0	34.067	12.875	14.326	0	45.418	17.073	0
Abcc1	NM_008576	305.139	333.923	139.428	212.3	247.222	267.384	153.333	197.275	124.912	158.792	181.465	246.585	122.28	129.751	159.091
Abcc10	NM_170680	110.291	146.091	278.855	22.746	63.799	130.583	76.666	35.071	62.456	8.583	33.428	107.384	59.393	68.29	64.248
Abcc3	NM_029600	676.452	608.218	790.089	492.838	630.018	354.439	427.141	504.147	363.381	107.292	233.995	707.938	548.513	471.202	422.203
Abcc4	NM_001033336	55.146	53.666	0	53.075	15.95	99.492	65.714	56.991	39.745	167.375	162.364	15.909	73.368	27.316	58.129
Abcc5	NM_013790	1095.56	742.383	790.089	849.198	925.09	895.425	1314.28	876.778	914.131	733.877	725.861	1034.07	828.01	1031.18	1012.68
Abcd1	NM_007435	441.165	292.183	185.903	242.628	111.649	248.729	317.618	311.256	329.314	300.417	195.792	441.467	380.814	314.135	428.322
Abcd2	NM_011994	569.838	646.977	999.231	598.988	821.416	478.804	481.903	718.958	471.26	656.627	639.904	636.349	702.236	693.145	728.148
Abcd3	NM_008991	213.23	277.276	0	227.464	111.649	273.602	208.094	201.659	261.18	180.25	124.16	139.201	195.648	163.896	186.626
Abcd4	NM_008992	220.582	223.609	0	424.599	542.294	230.074	503.808	140.284	244.147	171.667	248.321	278.403	248.053	262.917	253.934
Abce1	NM_015751	132.349	158.017	185.903	212.3	95.699	111.928	186.19	74.526	136.268	133.042	119.385	151.133	157.217	180.969	198.864
Abcf1	NM_013854	404.401	316.035	487.996	326.031	462.545	466.367	514.76	184.123	380.415	321.876	386.808	298.289	363.346	368.767	241.696
Abcf2	NM_013853	55.146	53.666	232.379	7.582	55.824	68.401	43.809	56.991	68.134	51.5	38.203	43.749	55.899	47.803	42.832
Abcf3	NM_013852	268.375	256.405	395.045	235.046	318.997	317.13	251.904	118.365	340.67	180.25	157.588	230.676	321.421	259.503	260.053
Abcg1	NM_009593	1860.24	2552.13	1951.99	2532.43	2831.09	2636.53	2759.99	1999.05	2572.06	1133	2058.2	1678.37	2473.55	1983.83	1808.13
Abcg3	NM_030239	47.793	44.722	92.952	0	23.925	87.055	54.762	52.607	79.49	60.083	19.102	79.544	62.887	99.021	79.546
Abcg4	NM_138955	0	0	0	0	0	0	0	0	5.678	0	4.775	0	0	23.902	0
Abhd10	NM_172511	88.233	140.129	69.714	37.911	23.925	55.964	120.476	87.678	130.59	98.709	119.385	123.293	73.368	99.021	79.546
Abhd11	NM_001190437	106.615	98.388	162.665	90.986	39.875	49.746	54.762	56.991	73.812	90.125	124.16	75.566	80.355	99.021	94.843
Abhd12	NM_024465	7856.41	5008.85	8853.65	7582.13	8469.36	11416.7	7491.4	4024.41	3514.58	2115.8	2870.02	7564.6	4398.58	5442.73	5149.05
Abhd13	NM_001081119	198.524	220.628	69.714	288.121	279.122	211.42	372.38	109.597	227.113	175.959	95.508	214.768	317.928	191.212	195.805
Abhd14a	NM_001110271	22.058	8.944	23.238	15.164	63.799	18.655	0	21.919	17.034	8.583	4.775	35.795	38.431	20.487	33.654
Abhd14b	NM_029631	183.819	163.98	650.662	303.285	334.946	317.13	197.142	43.839	158.979	47.208	100.283	286.357	255.041	150.238	186.626
Abhd15	NM_026185	955.857	733.439	1185.13	1425.44	1451.43	758.624	941.901	578.673	454.227	317.584	448.888	859.071	663.805	891.186	743.445
Abhd16a	NM_178592	959.533	1138.92	627.424	849.198	630.018	870.552	1095.23	758.413	794.897	540.751	463.214	958.501	918.846	997.036	985.141
Abhd17a	NM_145421	216.906	140.129	139.428	333.614	175.448	286.039	317.618	105.213	147.624	218.876	238.77	147.156	157.217	235.601	165.21
Abhd17b	NM_146096	283.081	316.035	418.283	477.674	295.072	323.348	240.951	328.792	352.026	399.126	291.3	349.992	363.346	235.601	299.826
Abhd17c	NM_133722	727.922	784.124	1045.71	470.092	757.617	516.113	700.95	565.522	584.817	489.251	515.744	616.463	782.591	624.855	550.7
Abhd3	NM_134130	77.204	95.407	46.476	151.643	111.649	12.436	87.619	56.991	124.912	51.5	57.305	47.726	69.874	51.218	82.605
Abhd4	NM_134076	555.132	497.904	1510.46	765.795	757.617	559.641	580.474	289.337	749.474	223.167	362.931	600.554	391.296	478.031	489.511
Abhd5	NM_026179	132.349	160.999	46.476	106.15	55.824	87.055	153.333	372.631	249.825	583.668	229.219	270.448	185.167	146.824	119.318
Abhd6	NM_025341	511.016	649.958	487.996	394.271	542.294	273.602	394.284	504.147	363.381	158.792	210.118	461.353	471.651	495.104	434.441
Abhd8	NM_022419	150.731	149.073	325.331	151.643	303.047	198.983	383.332	184.123	340.67	163.084	105.059	163.064	104.811	187.798	107.081
Abi1	NM_007380	1253.64	1395.32	1115.42	1205.56	1084.59	1318.26	657.14	1065.29	1266.16	1437.71	1408.74	1105.66	1142.44	986.793	1239.08
Abi2	NM_198127	209.553	193.795	0	128.896	71.774	93.273	65.714	109.597	130.59	55.792	138.487	123.293	129.267	47.803	140.734
Abi3	NM_001163464	7135.84	7704.09	8574.8	7460.81	7057.8	6945.76	5300.93	5216.83	5785.71	3180.13	5100.13	7230.51	7197.05	6566.1	6382
Abl1	NM_009594	981.591	1040.53	859.803	538.331	765.592	621.823	580.474	828.555	658.629	300.417	300.85	811.345	908.365	775.093	682.256
Abl2	NM_009595	647.041	527.718	302.093	227.464	374.821	441.494	416.189	333.176	403.126	167.375	243.546	449.421	384.308	385.839	351.836
Ablim1	NM_001103177	198.524	152.054	92.952	242.628	191.398	155.456	109.523	135.901	51.101	107.292	138.487	210.791	174.686	310.72	302.885
Ablim2	NM_001177700	0	14.907	0	0	23.925	0	87.619	0	45.423	0	0	23.863	0	3.415	0
Ablim3	NM_001164491	0	0	0	0	0	0	0	0	0	0	0	0	3.494	0	0
Abr	NM_198895	691.158	602.255	418.283	689.974	645.968	951.389	996.663	683.887	726.763	665.21	902.551	628.395	723.198	788.751	673.078
Abracl	NM_028440	275.728	265.35	139.428	83.403	279.122	273.602	350.475	315.64	289.57	725.294	549.171	182.95	310.94	375.596	342.658
Abt1	NM_013924	158.084	166.962	69.714	197.135	159.498	174.11	153.333	65.758	113.557	150.209	214.893	147.156	143.242	146.824	140.734
Abtb1	NM_030251	606.601	533.681	511.234	477.674	470.52	429.058	514.76	631.28	442.871	991.378	549.171	493.17	576.462	406.326	565.997
Abtb2	NM_178890	18.382	20.87	0	0	0	6.218	0	17.536	11.356	77.25	52.529	3.977	6.987	10.244	3.059
Acaa1a	NM_130864	555.132	548.588	952.755	591.406	669.893	802.152	963.806	521.683	511.005	536.46	778.391	592.6	510.082	785.337	734.267
Acaa2	NM_177470	180.142	116.277	116.19	219.882	287.097	248.729	109.523	131.517	141.946	278.959	214.893	127.27	80.355	136.58	137.675
Acaca	NM_133360	25.735	29.815	0	0	143.548	43.528	21.905	100.829	45.423	64.375	52.529	59.658	6.987	27.316	42.832
Acad10	NM_028037	7.353	26.833	0	15.164	0	24.873	10.952	17.536	5.678	17.167	0	15.909	27.95	13.658	45.892
Acad11	NM_175324	110.291	32.796	116.19	121.314	151.523	68.401	98.571	100.829	79.49	197.417	119.385	131.247	104.811	75.119	134.616
Acad8	NM_025862	371.314	295.164	325.331	272.957	143.548	217.638	197.142	197.275	340.67	210.292	272.198	318.174	244.56	293.648	278.41
Acad9	NM_172678	121.32	134.166	139.428	113.732	175.448	105.71	43.809	131.517	90.845	111.584	138.487	135.224	188.66	119.508	171.329
Acadl	NM_007381	272.052	214.665	348.569	204.717	247.222	416.621	295.713	350.711	187.369	429.168	573.048	250.562	352.865	201.456	354.896
Acadm	NM_007382	569.838	703.624	278.855	735.466	478.495	254.947	449.046	547.986	511.005	519.293	458.439	433.513	719.704	457.544	618.008
Acads	NM_007383	823.507	426.349	743.614	477.674	582.169	410.403	821.425	315.64	312.281	369.084	410.685	699.984	513.576	382.425	510.927
Acadsb	NM_025826	165.437	247.461	185.903	121.314	231.273	43.528	153.333	131.517	215.758	175.959	200.567	135.224	171.192	136.58	186.626
Acadvl	NM_017366	11.029	38.759	23.238	15.164	63.799	49.746	43.809	17.536	34.067	21.458	23.877	23.863	48.912	17.073	39.773
Acap2	NM_030138	1117.62	1085.25	790.089	758.213	933.065	1100.63	438.094	859.242	579.139	746.752	740.188	1280.65	1097.03	1017.52	911.715
Acap3	NM_207223	334.55	92.425	69.714	136.478	175.448	223.856	251.904	179.739	221.436	175.959	52.529	135.224	143.242	102.435	79.546
Acat1	NM_144784	150.731	304.109	92.952	144.06	207.348	124.365	284.761	113.981	210.08	175.959	257.872	202.836	213.116	194.627	174.388
Acat2	NM_009338	95.586	74.536	0	15.164	0	62.182	32.857	30.687	22.711	68.667	47.754	51.703	52.406	37.56	52.011
Acat3	NM_153151	569.838	709.587	557.71	902.273	502.42	851.897	777.616	574.289	789.219	879.794	706.76	548.851	586.943	618.026	670.019
Acbd3	NM_133225	238.964	298.146	185.903	197.135	223.298	236.293	164.285	315.64	261.18	206.001	181.465	194.882	296.965	211.699	171.329
Acbd4	NM_025988	158.084	172.925	278.855	60.657	103.674	155.456	65.714	127.133	147.624	154.5	186.241	119.315	111.799	201.456	168.27
Acbd5	NM_001102436	121.32	232.554	232.379	181.971	215.323	186.547	306.665	188.507	204.402	214.584	257.872	143.178	129.267	167.311	134.616
Acbd6	NM_028250	11.029	26.833	162.665	53.075	31.9	43.528	10.952	13.152	22.711	4.292	4.775	15.909	3.494	17.073	9.178
Accs	NM_183220	327.197	193.795	604.186	394.271	350.896	242.511	350.475	232.346	153.302	47.208	148.038	178.973	178.179	228.772	143.794
Ace	NM_001281819	3.676	26.833	185.903	0	7.975	74.619	0	201.659	181.691	244.626	128.936	23.863	24.456	78.534	171.329
Acer3	NM_025408	702.187	679.773	673.9	454.928	350.896	522.331	383.332	482.228	698.374	613.71	687.658	421.581	586.943	430.228	486.452
Ache	NM_009599	154.408	110.314	23.238	151.643	159.498	161.674	197.142	26.303	73.812	8.583	47.754	119.315	87.343	58.047	45.892
Acin1	NM_001085472	1658.04	1162.77	1440.75	993.259	1020.79	988.698	832.378	732.109	1226.41	811.127	826.145	1284.63	999.201	795.58	930.071
Ackr3	NM_007722	0	2.981	0	0	0	6.218	0	4.384	5.678	0	4.775	0	0	17.073	6.119
Acly	NM_134037	830.86	527.718	1138.66	606.57	717.742	764.842	799.521	587.441	539.394	660.918	573.048	839.185	663.805	682.902	807.694
Aco1	NM_007386	121.32	128.203	371.807	204.717	263.172	111.928	306.665	135.901	90.845	85.834	119.385	163.064	174.686	81.948	119.318
Aco2	NM_080633	606.601	572.44	325.331	417.017	510.395	715.096	328.57	521.683	914.131	519.293	510.968	707.938	677.78	539.492	642.484
Acot1	NM_012006	40.44	47.703	0	0	0	12.436	0	43.839	28.389	236.042	52.529	79.544	20.962	20.487	82.605
Acot11	NM_025590	11.029	17.889	0	0	31.9	0	43.809	8.768	51.101	47.208	52.529	0	13.975	6.829	39.773
Acot2	NM_134188	88.233	107.333	395.045	83.403	63.799	24.873	120.476	39.455	170.335	42.917	138.487	115.338	150.23	116.093	131.556
Acot7	NM_001146058	40.44	104.351	139.428	22.746	71.774	180.329	153.333	192.891	181.691	424.876	372.481	115.338	136.255	119.508	134.616
Acox1	NM_001271898	345.579	193.795	0	326.031	279.122	379.312	416.189	179.739	210.08	120.167	205.342	186.927	331.903	208.285	214.161
Acox3	NM_030721	1132.32	965.993	1231.61	1182.81	1268.01	1436.41	1259.52	815.403	743.796	751.044	931.204	1252.81	1100.52	1044.84	1043.27
Acp1	NM_001110239	139.702	134.166	46.476	174.389	111.649	87.055	120.476	127.133	204.402	218.876	243.546	107.384	216.61	201.456	208.042
Acp2	NM_007387	3117.56	3243.83	2044.94	2843.3	2807.17	2518.38	2551.89	2165.64	2390.37	1163.05	1594.98	2672.66	2896.29	2663.32	2615.83
Acp5	NM_007388	14.705	131.184	0	0	63.799	105.71	153.333	113.981	102.201	206.001	248.321	7.954	6.987	95.606	128.497
Acpl2	NM_153420	0	44.722	0	0	0	0	0	109.597	51.101	167.375	62.08	31.817	55.899	0	12.238
Acpp	NM_207668	11.029	5.963	0	0	0	0	0	56.991	34.067	98.709	28.652	3.977	24.456	3.415	0
Acrbp	NM_001127340	279.404	247.461	371.807	68.239	223.298	74.619	142.38	210.427	283.892	261.792	133.711	477.262	227.091	129.751	284.528
Acsbg1	NM_053178	0	5.963	0	0	0	18.655	0	4.384	147.624	17.167	14.326	0	10.481	0	3.059
Acsf3	NM_144932	128.673	131.184	511.234	181.971	183.423	149.237	32.857	96.446	62.456	81.542	52.529	63.635	69.874	85.363	64.248
Acsl1	NM_007981	238.964	214.665	255.617	166.807	247.222	261.166	197.142	504.147	272.536	566.501	343.829	310.22	289.978	215.114	220.28
Acsl3	NM_001136222	18.382	8.944	0	22.746	47.849	24.873	54.762	8.768	28.389	8.583	23.877	11.932	6.987	44.389	15.297
Acsl4	NM_001033600	238.964	259.387	116.19	295.703	287.097	373.094	120.476	170.972	295.247	171.667	138.487	218.745	188.66	116.093	214.161
Acsl5	NM_027976	316.168	471.07	116.19	773.377	797.491	659.132	755.711	337.559	511.005	502.126	515.744	409.65	517.069	361.938	388.55
Acsl6	NM_144823	7.353	23.852	0	0	0	18.655	0	4.384	56.778	0	0	0	0	0	6.119
Acss1	NM_080575	474.252	643.995	162.665	636.899	550.269	497.458	668.093	460.308	397.448	214.584	425.011	548.851	461.17	437.057	495.63
Acss2	NM_019811	44.116	5.963	0	15.164	71.774	0	65.714	8.768	56.778	25.75	42.979	15.909	45.418	13.658	12.238
Acta1	NM_009606	0	0	0	0	0	18.655	0	0	0	0	0	0	0	0	0
Acta2	NM_007392	7.353	23.852	0	0	23.925	55.964	76.666	8.768	45.423	42.917	42.979	35.795	27.95	6.829	24.476
Actb	NM_007393	47730.3	43433.9	50728.4	29039.5	34060.9	39809.1	30776.1	61725.1	71143.3	85588.9	72939.5	43379.1	52905.3	52385.4	54026.8
Actg1	NM_009609	367.637	497.904	464.759	545.913	414.696	590.732	470.951	815.403	845.997	1987.05	1131.77	509.079	538.031	672.658	718.97
Actl6a	NM_019673	400.725	316.035	209.141	333.614	263.172	342.003	197.142	249.882	363.381	532.168	267.423	338.06	317.928	259.503	321.242
Actl6b	NM_031404	14.705	0	0	0	0	0	0	0	11.356	0	0	0	0	0	0
Actn1	NM_134156	275.728	250.443	278.855	189.553	111.649	261.166	229.999	968.839	545.072	1583.63	644.679	306.243	576.462	252.674	217.221
Actn4	NM_021895	1444.81	1401.29	1324.56	1728.72	1555.11	1660.27	1314.28	1538.74	1385.39	2150.13	1470.82	1630.64	1432.42	1498.97	1263.55
Actr10	NM_019785	136.026	89.444	0	128.896	55.824	111.928	175.237	83.294	85.168	94.417	143.262	167.042	125.774	160.482	104.021
Actr1a	NM_016860	860.271	718.532	975.993	902.273	717.742	808.37	832.378	504.147	528.039	656.627	673.332	906.797	618.387	693.145	709.791
Actr1b	NM_146107	430.136	465.108	92.952	561.077	247.222	373.094	492.855	245.498	329.314	278.959	362.931	441.467	607.906	351.694	388.55
Actr2	NM_146243	2533.02	2406.04	883.041	1766.64	1834.23	2443.76	2048.09	2823.22	2350.62	3600.72	2917.77	2239.15	2365.24	2164.8	2863.64
Actr3	NM_001205386	1080.85	1100.16	836.565	1288.96	1483.33	1268.52	1434.76	1933.3	1680.64	3532.05	2368.6	863.048	1117.99	1078.98	1242.13
Actr3b	NM_001004365	0	0	23.238	0	0	0	10.952	8.768	0	0	4.775	0	3.494	3.415	0
Actr5	NM_175419	62.498	107.333	23.238	75.821	103.674	149.237	87.619	105.213	39.745	98.709	124.16	119.315	90.836	177.554	88.724
Actr6	NM_025914	22.058	23.852	139.428	0	47.849	0	10.952	21.919	45.423	8.583	19.102	35.795	13.975	51.218	58.129
Actr8	NM_027493	51.469	44.722	0	37.911	79.749	55.964	87.619	61.374	56.778	51.5	23.877	67.612	45.418	23.902	39.773
Acvr1	NM_001110204	323.521	330.942	278.855	379.106	398.746	286.039	153.333	206.043	261.18	94.417	152.813	262.494	265.522	239.016	208.042
Acvr1c	NM_001111030	0	0	0	0	0	0	0	0	0	0	0	0	0	0	0
Acvr2a	NM_007396	29.411	56.648	0	15.164	79.749	37.309	76.666	35.071	79.49	17.167	38.203	79.544	80.355	88.777	36.713
Acvrl1	NM_009612	124.997	172.925	441.521	159.225	151.523	342.003	229.999	320.024	374.737	454.918	339.054	278.403	185.167	249.259	229.458
Acy1	NM_025371	25.735	8.944	0	7.582	7.975	0	43.809	8.768	11.356	0	9.551	19.886	27.95	10.244	6.119
Acyp1	NM_025421	51.469	50.685	23.238	68.239	143.548	80.837	65.714	56.991	102.201	193.126	114.61	115.338	87.343	75.119	113.199
Acyp2	NM_029344	11.029	8.944	0	0	7.975	0	0	4.384	51.101	8.583	4.775	0	27.95	6.829	3.059
Ada	NM_001272052	40.44	20.87	0	7.582	15.95	12.436	0	70.142	39.745	115.875	42.979	27.84	31.443	20.487	15.297
Adal	NM_029475	29.411	50.685	116.19	22.746	167.473	18.655	21.905	65.758	39.745	34.333	42.979	43.749	87.343	61.461	58.129
Adam10	NM_007399	779.391	1001.77	534.472	1228.31	1108.51	1081.97	930.949	841.707	817.608	738.169	869.123	823.276	838.491	833.14	1003.5
Adam11	NM_001110778	0	14.907	0	0	0	0	0	0	22.711	34.333	4.775	0	6.987	17.073	0
Adam15	NM_009614	2753.6	1809.74	2439.98	2509.68	2025.63	2642.75	2464.28	1661.49	1856.65	1613.67	1690.49	2831.75	2152.13	2171.63	1927.45
Adam17	NM_009615	1731.57	1460.91	720.376	1273.8	1579.03	1616.74	1785.23	1245.02	1084.47	1060.04	1112.67	1805.64	1561.69	1574.09	1349.22
Adam1a	NM_172126	40.44	11.926	0	45.493	23.925	49.746	54.762	8.768	68.134	8.583	14.326	11.932	17.469	44.389	21.416
Adam22	NM_001098225	47.793	41.74	69.714	0	0	43.528	10.952	61.374	5.678	64.375	57.305	39.772	38.431	51.218	52.011
Adam23	NM_011780	0	17.889	0	0	0	0	0	4.384	22.711	0	38.203	0	0	0	0
Adam33	NM_001163529	40.44	47.703	0	37.911	39.875	55.964	0	17.536	5.678	8.583	14.326	15.909	20.962	34.145	45.892
Adam8	NM_007403	308.815	256.405	209.141	0	239.247	441.494	197.142	881.162	334.992	1592.21	859.573	127.27	426.233	334.622	244.756
Adam9	NM_007404	198.524	286.22	185.903	303.285	342.921	540.986	930.949	263.033	244.147	201.709	444.113	198.859	199.142	419.984	373.252
Adamts1	NM_009621	330.873	190.813	278.855	250.21	71.774	211.42	87.619	197.275	181.691	120.167	138.487	79.544	160.711	109.264	159.091
Adamts10	NM_172619	316.168	202.739	92.952	174.389	223.298	217.638	229.999	350.711	488.294	300.417	210.118	306.243	303.953	194.627	217.221
Adamts16	NM_172053	172.789	152.054	139.428	45.493	79.749	118.146	120.476	26.303	51.101	34.333	23.877	47.726	69.874	47.803	6.119
Adamtsl1	NM_029967	0	0	0	0	0	0	0	0	0	0	0	0	6.987	0	0
Adamtsl4	NM_144899	7.353	2.981	0	75.821	55.824	55.964	32.857	65.758	68.134	21.458	42.979	7.954	3.494	30.731	70.367
Adamtsl5	NM_001285435	3.676	0	23.238	0	0	0	0	0	0	0	0	0	0	0	0
Adap1	NM_172723	408.077	384.608	1208.37	508.003	382.796	771.06	646.188	539.218	675.662	592.252	682.883	497.148	565.981	590.71	422.203
Adap2	NM_172133	11970.3	15503.6	6134.81	9272.94	10128.1	8742.83	13011.4	11560.3	7040.51	4557.76	7516.48	12444.6	11026.2	11513.7	9285.42
Adar	NM_019655	797.773	542.625	836.565	735.466	582.169	1355.57	1237.61	710.19	652.951	549.335	912.102	735.778	660.311	945.819	722.029
Adarb1	NM_001024837	33.087	20.87	302.093	30.329	15.95	37.309	295.713	78.91	96.523	17.167	38.203	55.681	24.456	34.145	45.892
Adat3	NM_001100606	25.735	47.703	0	90.986	103.674	24.873	0	13.152	11.356	21.458	9.551	39.772	3.494	58.047	9.178
Adc	NM_172875	0	0	0	0	0	0	0	8.768	0	0	0	0	3.494	0	0
Adck1	NM_001277297	176.466	172.925	139.428	227.464	119.624	161.674	76.666	113.981	113.557	77.25	152.813	99.43	227.091	99.021	171.329
Adck2	NM_178873	187.495	95.407	23.238	144.06	223.298	248.729	416.189	127.133	141.946	124.459	114.61	178.973	209.623	85.363	162.151
Adck3	NM_023341	113.968	113.295	92.952	45.493	167.473	192.765	98.571	30.687	5.678	8.583	90.733	59.658	48.912	119.508	85.664
Adck4	NM_133770	150.731	152.054	139.428	128.896	151.523	192.765	197.142	157.82	147.624	167.375	210.118	314.197	97.824	184.383	220.28
Adck5	NM_172960	66.175	53.666	23.238	75.821	63.799	37.309	76.666	48.223	73.812	25.75	14.326	79.544	83.849	75.119	30.594
Adcy1	NM_009622	0	0	0	15.164	0	31.091	0	17.536	238.469	4.292	0	0	0	17.073	3.059
Adcy2	NM_153534	3.676	0	0	0	0	0	0	0	0	4.292	0	3.977	3.494	0	0
Adcy3	NM_001159536	106.615	86.462	46.476	45.493	39.875	6.218	76.666	43.839	11.356	4.292	47.754	79.544	66.381	30.731	45.892
Adcy5	NM_001012765	0	0	0	0	0	0	0	0	5.678	0	4.775	0	0	0	0
Adcy6	NM_007405	69.851	95.407	232.379	30.329	63.799	55.964	43.809	92.062	79.49	60.083	95.508	87.498	101.318	64.876	58.129
Adcy7	NM_001037723	1334.52	977.918	1068.94	940.184	1076.61	1262.3	887.139	898.697	948.198	742.46	840.471	1228.95	1016.67	1072.15	1266.61
Adcy9	NM_009624	44.116	65.592	0	37.911	103.674	18.655	54.762	92.062	56.778	25.75	57.305	127.27	118.786	27.316	76.486
Adcyap1	NM_009625	0	0	0	0	0	0	0	0	0	0	0	0	0	0	0
Adcyap1r1	NM_007407	0	8.944	0	0	0	6.218	0	0	39.745	0	9.551	0	10.481	0	0
Add1	NM_013457	1220.56	1282.03	1231.61	1448.19	1363.71	1797.07	963.806	1354.62	1084.47	948.461	759.289	1244.86	869.934	1130.2	1162.59
Add2	NM_001271857	3.676	0	0	0	0	0	0	13.152	22.711	0	0	0	0	0	0
Add3	NM_001277100	474.252	485.978	209.141	401.853	494.445	416.621	186.19	675.119	601.85	1330.42	415.46	413.627	352.865	505.347	498.69
Adh5	NM_001288578	334.55	381.627	650.662	462.51	263.172	447.712	427.141	289.337	448.549	309.001	463.214	405.672	412.258	450.715	409.966
Adhfe1	NM_175236	3.676	0	0	0	15.95	24.873	0	0	28.389	0	0	3.977	3.494	0	15.297
Adi1	NM_134052	404.401	271.313	23.238	212.3	318.997	198.983	547.617	140.284	289.57	150.209	205.342	318.174	289.978	249.259	214.161
Adipor1	NM_028320	632.336	787.105	975.993	985.677	1379.66	721.315	766.664	977.607	868.709	1047.17	787.942	624.417	1037.63	860.456	633.305
Adipor2	NM_197985	522.045	485.978	580.948	674.809	733.692	783.497	602.379	543.602	476.938	729.585	654.23	532.942	684.767	536.078	513.987
Adk	NM_001243041	58.822	53.666	0	75.821	55.824	93.273	32.857	87.678	141.946	111.584	38.203	31.817	83.849	44.389	55.07
Adm	NM_009627	0	0	0	0	0	0	0	0	5.678	0	0	0	0	6.829	0
Adnp	NM_009628	746.303	602.255	23.238	652.063	574.194	279.82	394.284	425.237	522.361	416.293	477.54	521.011	527.55	474.617	495.63
Adnp2	NM_175028	11.029	35.778	0	68.239	79.749	62.182	98.571	39.455	28.389	51.5	23.877	3.977	59.393	6.829	30.594
Ado	NM_001005419	301.462	304.109	232.379	75.821	199.373	323.348	328.57	236.73	459.905	236.042	238.77	294.311	324.915	327.793	333.48
Adora1	NM_001039510	95.586	104.351	209.141	257.792	175.448	192.765	273.808	170.972	215.758	47.208	148.038	163.064	104.811	109.264	52.011
Adora2b	NM_007413	11.029	8.944	0	0	23.925	0	0	100.829	56.778	236.042	57.305	0	34.937	3.415	45.892
Adora3	NM_009631	1470.55	1124.01	1510.46	1182.81	1403.59	1057.1	1566.18	1271.33	1266.16	626.585	725.861	1403.94	1753.84	1676.52	1303.32
Adpgk	NM_028121	1066.15	778.161	325.331	90.986	247.222	304.693	361.427	2810.07	1391.07	5308.81	1537.68	672.144	1313.63	433.642	569.057
Adprh	NM_007414	977.915	1165.75	952.755	553.495	614.068	559.641	558.569	846.09	953.876	1042.88	921.653	1002.25	1404.47	860.456	1214.6
Adprhl2	NM_133883	77.204	38.759	23.238	37.911	31.9	31.091	65.714	39.455	28.389	30.042	52.529	63.635	62.887	37.56	45.892
Adprm	NM_025510	14.705	26.833	23.238	60.657	71.774	31.091	10.952	30.687	39.745	47.208	28.652	35.795	41.925	47.803	45.892
Adra1b	NM_001284380	0	0	0	0	0	0	0	0	0	0	0	0	0	0	0
Adra1d	NM_013460	0	0	0	0	0	0	0	0	0	0	0	0	0	0	0
Adra2a	NM_007417	11.029	0	0	0	7.975	0	0	13.152	11.356	4.292	19.102	0	3.494	0	0
Adra2c	NM_007418	0	0	0	0	0	0	0	0	5.678	0	0	0	0	0	0
Adrb1	NM_007419	1385.99	1249.23	673.9	879.527	598.119	715.096	733.807	1017.06	374.737	472.085	253.096	612.486	775.604	1280.44	1055.51
Adrb2	NM_007420	823.507	480.015	441.521	470.092	398.746	410.403	569.522	381.398	300.925	206.001	253.096	373.855	363.346	460.959	513.987
Adrbk1	NM_130863	2702.13	1842.54	650.662	955.348	1858.15	1896.56	1609.99	2227.01	1816.91	2257.42	1475.6	2092	2099.72	1953.1	1759.18
Adrbk2	NM_177078	624.983	581.384	627.424	379.106	494.445	547.204	394.284	688.27	675.662	630.877	582.599	548.851	370.333	556.565	565.997
Adsl	NM_009634	470.576	262.368	604.186	318.449	318.997	292.257	569.522	302.488	227.113	253.209	281.749	286.357	296.965	324.378	330.42
Adss	NM_007422	205.877	271.313	209.141	204.717	143.548	273.602	262.856	162.204	215.758	236.042	358.155	115.338	188.66	191.212	223.34
Adssl1	NM_007421	183.819	178.888	139.428	318.449	247.222	254.947	98.571	499.763	346.348	776.794	611.252	186.927	143.242	338.036	253.934
Aebp1	NM_009636	18.382	0	0	0	0	0	0	0	0	0	9.551	0	0	0	0
Aebp2	NM_001005605	389.695	244.48	395.045	356.36	279.122	447.712	416.189	328.792	323.637	326.168	267.423	250.562	276.003	290.233	345.717
Aes	NM_010347	1628.63	980.9	580.948	1243.47	1355.73	1759.76	1839.99	1306.4	1737.42	2463.42	1628.41	918.729	1285.69	1020.94	1122.82
AF251705	NM_134158	1297.76	1287.99	1371.04	1721.14	1610.93	1486.16	1916.66	990.759	1010.65	656.627	1002.84	1300.54	1215.81	1686.77	1496.07
Afap1	NM_027373	40.44	32.796	0	15.164	0	74.619	76.666	21.919	17.034	30.042	47.754	19.886	34.937	27.316	36.713
Afap1l1	NM_178928	216.906	238.517	534.472	227.464	239.247	180.329	142.38	105.213	244.147	72.959	109.834	214.768	227.091	286.819	214.161
Aff1	NM_133919	430.136	333.923	325.331	280.539	414.696	317.13	525.712	363.863	391.771	304.709	334.278	485.216	384.308	351.694	477.274
Aff3	NM_010678	0	0	0	0	0	0	0	4.384	0	0	0	0	0	0	0
Aff4	NM_033565	389.695	420.386	139.428	432.181	462.545	198.983	197.142	241.114	334.992	244.626	286.524	310.22	265.522	355.109	284.528
Afg3l1	NM_054070	400.725	453.182	952.755	363.942	247.222	279.82	405.237	372.631	193.046	321.876	334.278	342.038	338.89	443.886	345.717
Afg3l2	NM_027130	334.55	336.905	69.714	409.435	406.721	310.911	394.284	227.962	278.214	270.376	248.321	389.764	303.953	351.694	474.214
Afm	NM_145146	11.029	5.963	69.714	7.582	23.925	6.218	10.952	8.768	0	21.458	4.775	23.863	6.987	3.415	0
Afmid	NM_027827	349.255	262.368	92.952	257.792	406.721	329.566	350.475	214.811	198.724	261.792	262.647	270.448	202.635	232.187	162.151
Aftph	NM_001252503	988.944	924.252	487.996	879.527	781.542	1113.06	755.711	784.716	692.696	575.085	787.942	898.843	1170.39	959.477	954.547
Aga	NM_001205054	150.731	155.036	185.903	318.449	271.147	217.638	219.047	65.758	85.168	107.292	148.038	135.224	146.736	187.798	146.853
Agap1	NM_178119	191.171	223.609	23.238	98.568	103.674	74.619	0	197.275	261.18	515.001	248.321	182.95	136.255	99.021	146.853
Agap2	NM_001033263	25.735	11.926	0	0	23.925	0	10.952	74.526	215.758	38.625	62.08	39.772	55.899	34.145	48.951
Agap3	NM_001256431	0	14.907	0	0	7.975	0	0	8.768	164.657	8.583	4.775	0	13.975	3.415	9.178
Agbl5	NM_001048192	330.873	247.461	116.19	204.717	151.523	261.166	273.808	341.943	312.281	364.793	386.808	266.471	289.978	389.254	367.133
Ager	NM_007425	44.116	14.907	0	7.582	47.849	12.436	43.809	21.919	22.711	21.458	38.203	31.817	0	40.974	15.297
Agfg1	NM_010472	161.76	149.073	0	113.732	143.548	217.638	317.618	324.408	193.046	381.959	248.321	198.859	209.623	112.679	217.221
Agfg2	NM_178162	110.291	107.333	92.952	45.493	127.599	80.837	328.57	192.891	96.523	180.25	124.16	342.038	94.33	177.554	110.14
Aggf1	NM_025630	286.757	262.368	0	280.539	263.172	254.947	229.999	363.863	266.858	266.084	219.669	278.403	248.053	256.088	260.053
Agk	NM_023538	66.175	92.425	46.476	53.075	55.824	49.746	32.857	52.607	28.389	34.333	52.529	91.475	69.874	85.363	67.308
Agl	NM_001081326	106.615	110.314	162.665	75.821	127.599	180.329	273.808	188.507	210.08	236.042	176.69	115.338	104.811	153.653	131.556
Ago1	NM_153403	474.252	465.108	371.807	561.077	422.67	572.077	383.332	394.55	420.16	278.959	343.829	429.535	510.082	433.642	544.581
Ago2	NM_153178	187.495	113.295	0	68.239	71.774	93.273	120.476	144.668	85.168	188.834	133.711	127.27	76.862	78.534	137.675
Ago3	NM_153402	187.495	250.443	0	53.075	175.448	99.492	164.285	232.346	85.168	64.375	124.16	234.654	111.799	153.653	119.318
Ago4	NM_153177	194.848	158.017	209.141	242.628	207.348	74.619	339.522	113.981	153.302	145.917	76.406	222.722	171.192	133.166	171.329
Agpat1	NM_001163379	371.314	324.979	325.331	242.628	279.122	198.983	328.57	412.086	579.139	403.418	477.54	361.923	531.044	426.813	489.511
Agpat2	NM_026212	536.75	620.143	511.234	636.899	358.871	522.331	394.284	859.242	766.508	1587.92	816.594	759.641	964.264	525.834	526.225
Agpat3	NM_053014	452.194	304.109	278.855	409.435	566.219	491.24	470.951	192.891	295.247	85.834	238.77	401.695	310.94	235.601	253.934
Agpat4	NM_026644	44.116	110.314	0	121.314	39.875	155.456	229.999	166.588	153.302	326.168	377.257	99.43	143.242	109.264	146.853
Agpat5	NM_026792	55.146	92.425	0	90.986	55.824	18.655	65.714	74.526	68.134	21.458	81.182	67.612	76.862	40.974	39.773
Agpat6	NM_018743	683.805	560.514	534.472	417.017	390.771	379.312	503.808	486.612	300.925	381.959	544.396	564.76	653.324	519.005	428.322
Agps	NM_172666	584.543	536.663	743.614	409.435	478.495	397.967	492.855	359.479	493.972	459.21	467.99	385.787	485.626	454.13	495.63
Agrn	NM_021604	172.789	86.462	162.665	121.314	31.9	124.365	76.666	83.294	113.557	68.667	114.61	91.475	108.305	187.798	113.199
Agt	NM_007428	0	5.963	0	0	7.975	0	0	0	28.389	0	0	0	0	6.829	0
Agtpbp1	NM_023328	58.822	53.666	0	15.164	79.749	12.436	76.666	61.374	28.389	141.625	76.406	91.475	62.887	68.29	67.308
Agtrap	NM_009642	474.252	336.905	395.045	553.495	326.971	534.768	711.902	609.36	340.67	884.086	840.471	517.033	475.145	549.736	526.225
Ahctf1	NM_026375	158.084	110.314	46.476	250.21	71.774	261.166	164.285	109.597	107.879	180.25	148.038	234.654	132.761	184.383	165.21
Ahcy	NM_016661	29.411	11.926	0	22.746	15.95	49.746	54.762	13.152	22.711	47.208	4.775	11.932	6.987	13.658	3.059
Ahcyl1	NM_145542	283.081	274.294	185.903	174.389	215.323	360.657	350.475	289.337	431.515	244.626	243.546	159.087	237.572	286.819	244.756
Ahcyl2	NM_001171001	198.524	146.091	302.093	166.807	119.624	155.456	229.999	315.64	210.08	261.792	286.524	198.859	160.711	221.943	266.172
Ahdc1	NM_146155	183.819	110.314	46.476	45.493	143.548	118.146	251.904	157.82	90.845	68.667	128.936	135.224	167.698	170.725	131.556
Ahi1	NM_026203	14.705	14.907	0	30.329	23.925	0	0	17.536	11.356	38.625	9.551	15.909	10.481	20.487	21.416
Ahnak	NM_009643	55.146	29.815	0	0	7.975	62.182	87.619	328.792	158.979	618.002	319.952	35.795	24.456	64.876	165.21
Ahr	NM_013464	29.411	11.926	0	30.329	0	0	0	0	17.034	30.042	85.957	0	0	44.389	9.178
Ahsa2	NM_172391	426.459	244.48	46.476	310.867	422.67	242.511	306.665	469.076	459.905	424.876	191.016	433.513	478.638	382.425	553.76
AI118078	NM_172923	0	0	0	0	7.975	0	0	0	0	0	0	0	0	0	0
AI314180	NM_172381	55.146	47.703	302.093	53.075	79.749	31.091	87.619	35.071	51.101	68.667	62.08	59.658	94.33	51.218	67.308
AI413582	NM_001002895	551.456	411.441	883.041	545.913	630.018	534.768	350.475	372.631	488.294	373.376	563.498	489.193	489.12	423.399	461.976
AI429214	NM_001039220	14.705	50.685	0	45.493	39.875	31.091	21.905	4.384	17.034	4.292	19.102	15.909	13.975	17.073	0
AI462493	NM_001160356	290.433	286.22	46.476	439.763	406.721	497.458	306.665	306.872	232.791	313.292	353.38	409.65	279.497	320.964	351.836
AI464131	NM_001085515	0	5.963	0	0	0	0	0	0	11.356	0	0	0	0	0	0
AI467606	NM_178901	437.488	485.978	580.948	500.42	191.398	634.259	525.712	499.763	635.917	918.419	506.193	532.942	590.437	402.912	434.441
AI593442	NM_178906	0	0	0	0	7.975	0	0	0	11.356	0	0	0	0	0	0
AI597468	NM_001013028	80.88	77.518	0	37.911	55.824	37.309	0	30.687	62.456	47.208	38.203	43.749	59.393	47.803	6.119
AI597479	NM_133818	91.909	92.425	0	22.746	63.799	80.837	164.285	70.142	73.812	72.959	33.428	39.772	115.292	58.047	70.367
AI607873	NM_001204910	84.557	65.592	116.19	98.568	159.498	366.875	306.665	175.356	198.724	236.042	300.85	43.749	94.33	167.311	156.032
AI836003	NM_177716	0	0	0	0	0	0	0	0	0	0	0	0	0	0	0
AI837181	NM_001256515	849.242	649.958	534.472	492.838	645.968	453.931	591.426	622.512	715.407	506.418	764.065	791.459	946.796	604.368	740.386
AI846148	NM_001033139	143.379	110.314	116.19	83.403	15.95	37.309	0	78.91	130.59	98.709	66.856	250.562	104.811	133.166	82.605
AI848285	NM_001207021	0	0	0	0	0	0	0	0	5.678	0	0	0	0	0	3.059
AI987944	NM_183167	139.702	113.295	116.19	189.553	15.95	80.837	76.666	83.294	153.302	72.959	62.08	182.95	150.23	160.482	192.745
Aif1	NM_019467	735.274	629.088	1440.75	1213.14	1004.84	1144.15	1117.14	425.237	635.917	424.876	816.594	922.706	789.579	870.699	1015.74
Aif1l	NM_145144	0	0	0	0	0	0	0	0	5.678	0	0	0	3.494	0	0
Aifm1	NM_012019	36.764	14.907	0	37.911	15.95	62.182	43.809	13.152	34.067	51.5	19.102	47.726	17.469	27.316	33.654
Aifm2	NM_001039194	18.382	2.981	0	15.164	95.699	18.655	0	56.991	5.678	60.083	19.102	43.749	13.975	20.487	9.178
Aifm3	NM_175178	0	5.963	0	0	0	0	0	26.303	28.389	0	14.326	0	0	0	0
Aim1	NM_172393	11.029	38.759	0	37.911	71.774	0	98.571	87.678	51.101	231.751	200.567	39.772	55.899	88.777	73.427
Aim2	NM_001013779	772.038	739.402	952.755	811.288	598.119	522.331	580.474	631.28	658.629	592.252	816.594	791.459	649.83	594.124	703.672
Aimp1	NM_007926	14.705	5.963	23.238	30.329	15.95	37.309	0	21.919	22.711	4.292	9.551	31.817	10.481	13.658	36.713
Aimp2	NM_001172146	40.44	8.944	0	7.582	0	68.401	21.905	17.536	11.356	8.583	23.877	23.863	34.937	17.073	24.476
Aip	NM_016666	503.663	822.883	441.521	674.809	1148.39	1125.5	952.853	832.939	840.319	1060.04	1041.04	878.957	681.274	809.238	767.921
Ajap1	NM_001099299	0	0	0	0	0	12.436	0	0	0	0	0	3.977	0	0	0
Ajuba	NM_010590	106.615	56.648	325.331	45.493	111.649	0	142.38	17.536	34.067	12.875	23.877	39.772	52.406	34.145	15.297
AK010878	NM_001142938	132.349	101.37	162.665	68.239	31.9	149.237	32.857	206.043	170.335	171.667	224.444	107.384	125.774	150.238	107.081
Ak1	NM_001198792	371.314	265.35	1138.66	523.167	534.319	553.422	569.522	227.962	227.113	77.25	167.139	206.813	237.572	228.772	287.588
Ak2	NM_016895	1238.94	1159.79	1603.42	902.273	917.115	1137.94	1489.52	1266.94	1152.6	1914.09	1647.51	1276.67	1114.49	1355.56	1058.57
Ak3	NM_021299	426.459	178.888	975.993	288.121	215.323	304.693	142.38	223.578	266.858	120.167	281.749	322.152	269.016	167.311	211.102
Ak4	NM_001177604	3.676	0	0	0	0	0	0	0	0	0	0	0	0	3.415	0
Ak5	NM_001081277	0	5.963	0	0	0	0	0	0	11.356	0	0	0	13.975	0	0
Ak6	NM_027592	58.822	95.407	0	30.329	55.824	93.273	0	61.374	176.013	90.125	119.385	27.84	48.912	126.337	94.843
Akap1	NM_009648	150.731	113.295	0	174.389	47.849	124.365	229.999	65.758	147.624	103	38.203	171.019	146.736	198.041	97.902
Akap10	NM_019921	205.877	238.517	185.903	227.464	191.398	217.638	328.57	149.052	170.335	133.042	133.711	159.087	230.585	245.845	122.378
Akap11	NM_001164503	312.492	268.331	232.379	204.717	183.423	236.293	317.618	236.73	266.858	231.751	233.995	178.973	244.56	252.674	305.945
Akap12	NM_031185	3.676	20.87	0	0	0	0	0	4.384	45.423	0	0	0	6.987	0	0
Akap13	NM_029332	1492.61	1392.34	1440.75	1152.48	1116.49	1504.81	952.853	1095.97	1061.76	1287.5	1275.03	1232.93	1173.89	1031.18	1150.35
Akap2	NM_009649	3.676	2.981	0	0	0	0	0	4.384	17.034	21.458	33.428	0	6.987	0	0
Akap5	NM_001101471	29.411	38.759	185.903	15.164	0	24.873	65.714	4.384	56.778	17.167	33.428	0	17.469	10.244	18.357
Akap6	NM_198111	0	0	0	0	0	0	0	0	17.034	0	0	0	0	0	0
Akap7	NM_018747	121.32	53.666	0	83.403	23.925	124.365	21.905	144.668	68.134	55.792	81.182	111.361	101.318	136.58	88.724
Akap8	NM_019774	1397.02	1419.17	697.138	932.602	1116.49	1144.15	755.711	968.839	1220.73	763.919	807.043	1447.69	1393.99	1307.76	1269.67
Akap8l	NM_017476	25.735	14.907	0	53.075	47.849	24.873	21.905	4.384	5.678	4.292	0	15.909	13.975	6.829	6.119
Akap9	NM_194462	180.142	163.98	0	174.389	215.323	6.218	131.428	140.284	113.557	115.875	71.631	174.996	104.811	191.212	180.507
Akip1	NM_020616	121.32	80.499	278.855	136.478	143.548	155.456	65.714	65.758	45.423	64.375	81.182	51.703	83.849	95.606	107.081
Akirin1	NM_023423	577.19	643.995	278.855	538.331	510.395	491.24	350.475	600.593	442.871	678.085	678.107	608.509	604.412	600.953	562.938
Akirin2	NM_001007589	1209.53	1440.05	1208.37	1137.32	972.94	1206.34	711.902	951.304	1061.76	922.711	826.145	1244.86	1753.84	1024.35	991.26
Akna	NM_001045514	187.495	175.906	232.379	159.225	215.323	99.492	273.808	109.597	164.657	218.876	162.364	226.699	206.129	204.87	146.853
Akr1a1	NM_021473	121.32	226.591	348.569	363.942	350.896	348.221	372.38	197.275	283.892	287.542	296.075	274.425	213.116	307.306	284.528
Akr1b10	NM_172398	805.125	903.382	371.807	985.677	925.09	895.425	722.854	569.905	681.34	420.584	482.316	684.075	1023.66	1044.84	697.554
Akr1b8	NM_008012	11.029	0	0	0	0	0	0	0	0	0	0	0	0	0	0
Akr1c13	NM_013778	0	0	0	15.164	0	0	0	13.152	5.678	8.583	4.775	0	0	0	3.059
Akr1e1	NM_018859	91.909	125.221	69.714	128.896	119.624	118.146	131.428	100.829	22.711	77.25	81.182	91.475	83.849	122.922	91.783
Akr7a5	NM_025337	132.349	202.739	209.141	45.493	143.548	105.71	164.285	109.597	193.046	115.875	119.385	143.178	118.786	153.653	152.972
Akt1	NM_009652	2492.58	1839.56	2184.36	1372.37	1411.56	1859.25	1456.66	1578.2	1703.35	1605.09	1776.45	2310.74	1883.11	1683.35	2358.83
Akt1s1	NM_001253920	1033.06	828.845	697.138	1091.83	789.516	1224.99	525.712	846.09	692.696	399.126	525.294	922.706	751.148	754.606	663.9
Akt2	NM_007434	80.88	53.666	46.476	53.075	55.824	55.964	65.714	52.607	62.456	90.125	57.305	71.589	52.406	47.803	64.248
Akt3	NM_011785	33.087	65.592	92.952	121.314	119.624	43.528	76.666	30.687	28.389	64.375	66.856	39.772	34.937	71.705	52.011
Aktip	NM_010241	323.521	319.016	720.376	326.031	382.796	198.983	219.047	241.114	352.026	296.126	257.872	346.015	314.434	450.715	486.452
Alad	NM_001276446	7.353	23.852	0	0	23.925	12.436	76.666	4.384	0	4.292	4.775	3.977	3.494	3.415	3.059
Alas1	NM_020559	77.204	56.648	23.238	45.493	47.849	55.964	76.666	52.607	68.134	68.667	119.385	51.703	48.912	44.389	61.189
Alcam	NM_009655	25.735	56.648	0	7.582	0	6.218	54.762	118.365	56.778	236.042	176.69	11.932	24.456	37.56	70.367
Aldh16a1	NM_145954	25.735	38.759	46.476	37.911	31.9	49.746	76.666	30.687	22.711	34.333	28.652	23.863	17.469	58.047	39.773
Aldh1a1	NM_013467	11.029	44.722	0	37.911	0	12.436	32.857	4.384	62.456	0	0	3.977	3.494	0	0
Aldh1b1	NM_028270	3.676	29.815	0	15.164	31.9	43.528	0	56.991	85.168	111.584	176.69	35.795	3.494	6.829	24.476
Aldh1l1	NM_027406	14.705	2.981	0	15.164	0	43.528	43.809	4.384	22.711	8.583	14.326	7.954	27.95	10.244	0
Aldh1l2	NM_153543	44.116	0	0	0	0	6.218	0	17.536	11.356	8.583	9.551	0	3.494	0	12.238
Aldh2	NM_009656	1022.03	942.141	1138.66	871.945	853.316	1162.81	1204.76	2156.87	2072.41	6579.14	2688.55	1026.11	1610.6	1058.5	1254.37
Aldh3a2	NM_007437	562.485	485.978	604.186	379.106	406.721	485.022	350.475	477.844	323.637	532.168	324.727	477.262	391.296	372.181	388.55
Aldh3b1	NM_026316	360.284	411.441	627.424	508.003	366.846	827.024	481.903	854.858	709.729	2274.59	873.899	401.695	461.17	546.321	468.095
Aldh4a1	NM_175438	161.76	160.999	46.476	454.928	135.574	37.309	175.237	166.588	136.268	90.125	105.059	226.699	181.673	177.554	165.21
Aldh5a1	NM_172532	11.029	2.981	0	0	0	0	0	0	0	17.167	0	0	0	0	3.059
Aldh6a1	NM_134042	113.968	175.906	23.238	113.732	87.724	43.528	142.38	122.749	90.845	90.125	119.385	55.681	108.305	85.363	119.318
Aldh7a1	NM_138600	58.822	89.444	232.379	68.239	47.849	130.583	32.857	39.455	68.134	21.458	38.203	111.361	59.393	78.534	76.486
Aldh9a1	NM_019993	397.048	465.108	883.041	432.181	853.316	665.35	449.046	613.744	442.871	854.044	931.204	672.144	464.664	600.953	657.781
Aldoa	NM_001177308	1360.26	790.087	1649.89	1137.32	1076.61	1641.61	1500.47	1372.16	1345.65	2115.8	2335.17	1018.16	1268.22	1259.95	1012.68
Aldoart1	NM_001199270	25.735	23.852	23.238	15.164	15.95	37.309	21.905	13.152	34.067	55.792	19.102	31.817	24.456	20.487	30.594
Aldoc	NM_009657	136.026	348.831	92.952	30.329	167.473	93.273	21.905	109.597	3105.78	236.042	224.444	83.521	153.723	40.974	113.199
Alg1	NM_145362	694.834	709.587	395.045	659.645	590.144	677.787	700.95	434.005	420.16	278.959	448.888	763.619	817.528	508.762	599.651
Alg10b	NM_001033441	44.116	14.907	0	37.911	39.875	111.928	87.619	21.919	39.745	17.167	28.652	3.977	17.469	40.974	0
Alg11	NM_183142	158.084	166.962	92.952	90.986	135.574	167.892	164.285	140.284	90.845	85.834	42.979	322.152	202.635	180.969	177.448
Alg14	NM_024178	22.058	59.629	395.045	53.075	71.774	62.182	120.476	35.071	34.067	51.5	23.877	19.886	59.393	37.56	42.832
Alg2	NM_019998	66.175	119.258	23.238	106.15	55.824	105.71	153.333	21.919	79.49	47.208	85.957	83.521	62.887	81.948	70.367
Alg5	NM_025442	220.582	202.739	278.855	189.553	390.771	130.583	142.38	153.436	153.302	115.875	124.16	135.224	192.154	136.58	217.221
Alg6	NM_001081264	106.615	104.351	92.952	212.3	63.799	111.928	164.285	74.526	85.168	38.625	28.652	39.772	41.925	51.218	107.081
Alg8	NM_199035	113.968	77.518	0	151.643	143.548	105.71	120.476	113.981	102.201	51.5	28.652	79.544	111.799	119.508	91.783
Alg9	NM_133981	147.055	152.054	116.19	37.911	71.774	99.492	109.523	122.749	113.557	90.125	128.936	210.791	167.698	153.653	168.27
Alkbh1	NM_001102565	227.935	265.35	162.665	272.957	430.645	80.837	109.523	188.507	102.201	120.167	143.262	159.087	251.547	187.798	159.091
Alkbh3	NM_026944	253.67	274.294	92.952	447.346	398.746	379.312	383.332	201.659	181.691	171.667	362.931	266.471	321.421	239.016	235.577
Alkbh4	NM_028070	136.026	143.11	0	106.15	326.971	273.602	87.619	127.133	227.113	154.5	157.588	131.247	164.204	129.751	195.805
Alkbh5	NM_172943	533.074	581.384	766.852	432.181	574.194	534.768	405.237	569.905	573.461	583.668	654.23	644.303	716.211	491.689	627.186
Alkbh6	NM_198027	66.175	101.37	139.428	68.239	87.724	105.71	87.619	52.607	68.134	25.75	66.856	87.498	111.799	58.047	58.129
Alkbh7	NM_025538	25.735	8.944	0	0	7.975	0	87.619	13.152	5.678	0	14.326	3.977	0	13.658	0
Alkbh8	NM_026303	11.029	5.963	92.952	0	0	0	0	0	0	21.458	9.551	15.909	6.987	13.658	6.119
Alox15	NM_009660	22.058	5.963	0	0	0	0	0	206.043	181.691	429.168	296.075	75.566	234.079	58.047	137.675
Alox5	NM_009662	437.488	289.201	232.379	151.643	255.197	211.42	65.714	416.469	323.637	935.586	425.011	274.425	492.613	303.891	327.361
Alox5ap	NM_009663	3275.65	3023.2	2068.18	1524.01	2232.98	2729.8	2442.37	4914.34	4190.24	8197.1	4087.74	2286.88	3539.13	3028.67	3913.03
Aloxe3	NM_011786	25.735	0	0	7.582	55.824	18.655	0	21.919	0	8.583	42.979	11.932	6.987	20.487	6.119
Alpl	NM_001287172	0	0	0	0	0	0	0	0	0	0	47.754	0	0	0	0
Als2	NM_001159948	84.557	32.796	185.903	128.896	127.599	99.492	317.618	21.919	141.946	38.625	57.305	83.521	87.343	64.876	88.724
Als2cl	NM_146228	22.058	17.889	0	37.911	55.824	31.091	21.905	52.607	17.034	30.042	62.08	59.658	83.849	47.803	55.07
Alyref	NM_011568	110.291	175.906	69.714	166.807	71.774	136.801	164.285	223.578	210.08	394.834	334.278	147.156	181.673	174.14	226.399
Alyref2	NM_019484	88.233	175.906	116.19	68.239	255.197	118.146	54.762	100.829	119.235	98.709	128.936	167.042	132.761	116.093	94.843
Amacr	NM_008537	154.408	101.37	116.19	60.657	111.649	198.983	131.428	118.365	34.067	60.083	100.283	159.087	129.267	157.067	100.962
Ambra1	NM_001080754	216.906	172.925	604.186	113.732	159.498	254.947	131.428	206.043	244.147	150.209	133.711	230.676	181.673	259.503	238.637
Amdhd2	NM_172935	327.197	163.98	371.807	250.21	462.545	453.931	416.189	227.962	340.67	248.917	501.417	258.517	296.965	266.332	348.777
Amer2	NM_028113	7.353	29.815	0	7.582	15.95	62.182	32.857	39.455	45.423	85.834	95.508	7.954	52.406	30.731	52.011
Amer3	NM_213727	0	0	0	0	0	0	0	0	0	0	0	0	0	0	0
Amfr	NM_011787	1062.47	1112.08	1161.9	1114.57	909.14	1075.75	777.616	819.787	766.508	1025.71	850.022	938.615	1166.9	1048.25	975.963
Amica1	NM_001005421	80.88	92.425	0	0	15.95	12.436	0	412.086	403.126	545.043	420.235	103.407	129.267	136.58	73.427
Amigo1	NM_001004293	11.029	20.87	46.476	37.911	39.875	49.746	0	8.768	34.067	12.875	0	31.817	13.975	6.829	15.297
Amigo2	NM_178114	0	0	0	0	0	0	21.905	0	17.034	0	0	0	0	0	0
Amigo3	NM_177275	22.058	47.703	0	151.643	0	43.528	32.857	0	17.034	8.583	19.102	31.817	13.975	23.902	30.594
Ammecr1l	NM_001242430	481.605	348.831	371.807	462.51	422.67	715.096	251.904	267.417	448.549	317.584	281.749	413.627	310.94	419.984	315.123
Amn1	NM_001113424	3.676	14.907	0	22.746	39.875	37.309	0	21.919	39.745	17.167	9.551	7.954	13.975	23.902	9.178
Amot	NM_153319	0	0	0	0	0	0	0	0	28.389	4.292	4.775	0	0	0	0
Amotl1	NM_001081395	286.757	268.331	69.714	689.974	709.767	335.784	602.379	236.73	221.436	133.042	143.262	429.535	303.953	419.984	364.074
Amotl2	NM_019764	7.353	8.944	0	0	0	18.655	0	13.152	0	21.458	23.877	0	6.987	27.316	12.238
Ampd2	NM_028779	294.11	235.535	348.569	174.389	295.072	223.856	120.476	267.417	249.825	261.792	382.032	270.448	345.877	215.114	201.923
Ampd3	NM_009667	213.23	155.036	0	60.657	295.072	198.983	65.714	192.891	227.113	334.751	257.872	210.791	279.497	191.212	183.567
Amph	NM_175007	0	2.981	0	0	0	6.218	21.905	0	22.711	0	0	0	6.987	0	0
Amz1	NM_173405	569.838	480.015	604.186	788.541	446.595	733.751	985.71	385.782	505.327	218.876	663.781	568.737	614.893	522.42	471.155
Amz2	NM_001252193	139.702	166.962	46.476	181.971	119.624	62.182	98.571	92.062	158.979	210.292	181.465	198.859	185.167	150.238	125.437
Anapc1	NM_008569	220.582	169.943	162.665	113.732	143.548	155.456	186.19	166.588	124.912	201.709	124.16	202.836	178.179	85.363	143.794
Anapc11	NM_025389	797.773	810.957	604.186	568.66	510.395	963.825	810.473	644.432	635.917	1085.8	764.065	767.596	782.591	682.902	630.246
Anapc13	NM_181394	33.087	14.907	116.19	37.911	111.649	68.401	43.809	39.455	56.778	72.959	62.08	55.681	41.925	37.56	61.189
Anapc15	NM_027532	272.052	253.424	139.428	227.464	478.495	149.237	328.57	258.649	238.469	206.001	162.364	238.631	282.991	348.28	330.42
Anapc16	NM_025514	650.718	638.032	627.424	689.974	534.319	590.732	492.855	640.048	465.582	566.501	635.129	580.668	541.525	686.316	890.299
Anapc2	NM_175300	308.815	190.813	325.331	242.628	279.122	273.602	197.142	227.962	238.469	167.375	210.118	306.243	289.978	331.207	287.588
Anapc4	NM_024213	36.764	26.833	92.952	90.986	87.724	80.837	21.905	56.991	45.423	38.625	42.979	27.84	34.937	75.119	58.129
Anapc5	NM_021505	73.527	59.629	23.238	30.329	87.724	136.801	251.904	43.839	96.523	64.375	42.979	123.293	80.355	64.876	128.497
Anapc7	NM_019805	555.132	357.775	766.852	485.256	239.247	578.295	558.569	526.067	272.536	480.668	367.706	373.855	401.777	382.425	351.836
Ang	NM_007447	477.928	527.718	371.807	477.674	502.42	292.257	350.475	372.631	346.348	184.542	315.177	429.535	579.956	577.052	590.473
Angel1	NM_144524	95.586	44.722	92.952	83.403	135.574	161.674	98.571	56.991	34.067	17.167	19.102	35.795	24.456	71.705	61.189
Angel2	NM_001199020	783.067	643.995	534.472	1137.32	502.42	447.712	635.236	736.493	687.018	605.127	682.883	584.646	684.767	723.876	541.522
Angptl4	NM_020581	0	0	23.238	15.164	15.95	12.436	0	8.768	0	0	23.877	0	0	0	0
Angptl7	NM_001039554	55.146	83.481	0	136.478	63.799	24.873	0	35.071	22.711	25.75	28.652	47.726	132.761	109.264	82.605
Ank	NM_020332	202.2	158.017	255.617	454.928	502.42	174.11	251.904	179.739	278.214	133.042	310.401	155.11	178.179	163.896	180.507
Ank1	NM_001110783	7.353	8.944	0	0	0	18.655	0	0	22.711	8.583	9.551	39.772	17.469	6.829	6.119
Ank2	NM_001034168	73.527	89.444	0	22.746	167.473	124.365	43.809	74.526	96.523	4.292	28.652	79.544	94.33	58.047	67.308
Ank3	NM_170687	0	17.889	0	0	47.849	0	21.905	0	62.456	8.583	0	0	0	0	12.238
Ankdd1b	NM_001042714	102.938	50.685	0	7.582	0	0	10.952	0	45.423	72.959	14.326	39.772	20.962	44.389	15.297
Ankfy1	NM_009671	503.663	584.366	232.379	363.942	622.043	584.514	262.856	552.37	618.884	557.918	544.396	707.938	625.374	553.15	608.83
Ankhd1	NM_175375	47.793	29.815	92.952	7.582	23.925	18.655	54.762	43.839	22.711	30.042	62.08	91.475	38.431	78.534	55.07
Ankib1	NM_001003909	91.909	160.999	0	197.135	207.348	310.911	208.094	78.91	136.268	90.125	148.038	226.699	220.104	157.067	174.388
Ankle1	NM_172756	7.353	5.963	0	15.164	103.674	242.511	175.237	61.374	0	111.584	28.652	0	13.975	17.073	3.059
Ankle2	NM_001253814	297.786	250.443	232.379	409.435	303.047	453.931	394.284	311.256	306.603	175.959	238.77	194.882	331.903	327.793	260.053
Ankmy2	NM_146033	113.968	68.574	0	98.568	71.774	55.964	76.666	43.839	79.49	72.959	47.754	83.521	45.418	78.534	58.129
Ankra2	NM_001271388	209.553	283.239	0	159.225	159.498	155.456	251.904	140.284	153.302	231.751	205.342	186.927	202.635	143.409	232.518
Ankrd10	NM_001281975	1261	1138.92	580.948	1016	1363.71	1057.1	1117.14	789.1	834.642	699.543	616.027	1197.13	1303.15	997.036	988.201
Ankrd12	NM_001025572	158.084	286.22	185.903	98.568	263.172	205.202	54.762	157.82	141.946	287.542	176.69	194.882	230.585	279.99	272.291
Ankrd13a	NM_026718	981.591	643.995	627.424	621.734	1172.31	1013.57	1226.66	938.152	1095.82	1068.63	974.182	703.961	1006.19	826.311	777.099
Ankrd13b	NM_172945	132.349	59.629	23.238	68.239	199.373	161.674	43.809	105.213	51.101	85.834	33.428	147.156	160.711	85.363	128.497
Ankrd13c	NM_001013806	88.233	53.666	116.19	37.911	15.95	62.182	32.857	65.758	34.067	38.625	28.652	71.589	59.393	58.047	91.783
Ankrd13d	NM_026720	29.411	20.87	46.476	83.403	71.774	49.746	120.476	26.303	34.067	34.333	4.775	35.795	45.418	71.705	15.297
Ankrd16	NM_177268	448.517	456.163	371.807	644.481	637.993	373.094	394.284	346.327	340.67	270.376	396.358	461.353	387.802	488.275	391.609
Ankrd17	NM_030886	283.081	250.443	232.379	181.971	295.072	453.931	164.285	328.792	227.113	317.584	171.915	274.425	241.066	249.259	327.361
Ankrd22	NM_024204	36.764	14.907	0	0	0	0	0	271.801	51.101	545.043	167.139	11.932	73.368	17.073	64.248
Ankrd24	NM_027480	194.848	128.203	46.476	75.821	71.774	136.801	142.38	35.071	102.201	38.625	52.529	107.384	69.874	95.606	140.734
Ankrd27	NM_145633	253.67	137.147	0	250.21	63.799	273.602	229.999	162.204	170.335	150.209	214.893	198.859	153.723	297.062	253.934
Ankrd28	NM_001024604	11.029	11.926	0	0	0	0	65.714	43.839	39.745	55.792	33.428	0	10.481	3.415	15.297
Ankrd29	NM_001190371	0	0	0	0	0	0	0	0	56.778	0	0	0	0	0	0
Ankrd32	NM_134071	36.764	74.536	0	98.568	7.975	12.436	98.571	61.374	56.778	42.917	33.428	67.612	80.355	34.145	79.546
Ankrd33b	NM_027496	73.527	26.833	0	0	55.824	18.655	0	48.223	11.356	94.417	33.428	3.977	10.481	6.829	3.059
Ankrd34a	NM_001024851	7.353	5.963	0	0	0	0	0	0	0	0	4.775	0	0	0	0
Ankrd34b	NM_175455	0	0	0	0	0	0	0	0	0	0	0	0	0	0	0
Ankrd35	NM_001081139	0	0	0	0	0	0	0	30.687	17.034	0	0	3.977	0	0	0
Ankrd37	NM_001039562	22.058	32.796	116.19	37.911	55.824	49.746	0	8.768	28.389	77.25	76.406	19.886	27.95	64.876	36.713
Ankrd39	NM_026241	117.644	163.98	46.476	75.821	135.574	62.182	43.809	92.062	56.778	98.709	47.754	139.201	83.849	68.29	76.486
Ankrd40	NM_027799	459.546	408.46	325.331	545.913	382.796	416.621	383.332	311.256	374.737	257.501	286.524	385.787	433.22	310.72	513.987
Ankrd44	NM_001081433	602.925	432.311	697.138	257.792	342.921	217.638	449.046	534.834	414.482	510.71	348.604	342.038	538.031	447.3	422.203
Ankrd45	NM_028664	0	0	0	0	0	0	0	0	0	0	0	0	0	0	0
Ankrd46	NM_175134	349.255	277.276	487.996	363.942	247.222	435.276	208.094	355.095	295.247	442.043	253.096	509.079	317.928	204.87	474.214
Ankrd49	NM_019683	191.171	74.536	0	83.403	119.624	68.401	0	109.597	90.845	47.208	28.652	119.315	157.217	81.948	174.388
Ankrd50	NM_001167883	88.233	92.425	92.952	68.239	87.724	31.091	109.523	52.607	39.745	17.167	42.979	55.681	48.912	44.389	88.724
Ankrd52	NM_172790	7.353	8.944	0	83.403	0	12.436	21.905	0	5.678	0	38.203	19.886	3.494	0	15.297
Ankrd54	NM_144849	246.317	125.221	92.952	181.971	231.273	254.947	295.713	210.427	102.201	364.793	257.872	270.448	181.673	225.357	223.34
Ankrd6	NM_001012451	0	0	0	0	0	0	0	0	0	8.583	0	0	0	0	0
Ankrd63	NM_001081971	0	0	0	0	0	0	0	0	0	0	0	0	0	0	0
Ankrd9	NM_175207	3.676	0	0	0	0	6.218	0	0	0	0	0	0	0	0	0
Anks1	NM_001286041	363.961	351.812	348.569	333.614	334.946	304.693	240.951	227.962	266.858	240.334	152.813	338.06	426.233	416.57	327.361
Anks1b	NM_001177397	3.676	11.926	0	0	7.975	12.436	10.952	4.384	68.134	0	0	0	0	6.829	0
Anks3	NM_028301	632.336	554.551	952.755	409.435	518.369	920.298	919.996	425.237	312.281	339.043	439.337	672.144	548.513	488.275	538.462
Anks6	NM_001024136	88.233	89.444	23.238	60.657	87.724	31.091	32.857	8.768	17.034	12.875	9.551	75.566	62.887	44.389	48.951
Ankzf1	NM_026187	235.288	172.925	0	98.568	175.448	143.019	87.619	227.962	181.691	124.459	100.283	202.836	160.711	184.383	149.913
Anln	NM_028390	11.029	5.963	0	45.493	31.9	161.674	175.237	39.455	5.678	111.584	28.652	0	13.975	3.415	6.119
Ano10	NM_001271873	283.081	149.073	371.807	75.821	303.047	192.765	76.666	105.213	119.235	313.292	181.465	115.338	136.255	105.85	201.923
Ano3	NM_001128103	0	0	0	0	0	0	0	0	0	0	0	0	0	0	0
Ano4	NM_001277188	0	0	0	0	0	0	0	0	0	0	0	0	0	0	0
Ano6	NM_175344	749.98	766.235	139.428	583.824	454.57	721.315	854.282	583.057	550.75	712.419	630.353	755.664	670.793	754.606	887.239
Ano7	NM_207031	91.909	32.796	0	75.821	7.975	87.055	65.714	17.536	17.034	12.875	9.551	31.817	38.431	27.316	52.011
Ano8	NM_001164679	297.786	223.609	209.141	151.643	175.448	248.729	284.761	170.972	329.314	107.292	162.364	286.357	230.585	242.43	260.053
Anp32a	NM_009672	738.951	879.53	209.141	606.57	486.47	509.895	317.618	692.654	579.139	922.711	754.514	831.231	698.742	737.534	596.592
Anp32b	NM_130889	165.437	181.869	209.141	303.285	199.373	267.384	240.951	328.792	289.57	635.168	539.621	107.384	220.104	150.238	226.399
Anp32e	NM_023210	363.961	357.775	790.089	326.031	422.67	553.422	350.475	372.631	369.059	815.419	396.358	421.581	359.852	252.674	354.896
Anpep	NM_008486	0	0	0	0	0	0	0	0	0	0	9.551	0	3.494	0	6.119
Antxr1	NM_054041	0	0	0	0	0	0	0	0	5.678	0	0	0	10.481	0	0
Antxr2	NM_133738	55.146	77.518	92.952	15.164	63.799	0	0	170.972	107.879	210.292	210.118	43.749	41.925	88.777	116.259
Anxa1	NM_010730	794.096	184.85	92.952	30.329	47.849	217.638	32.857	2542.66	1538.69	4759.47	1126.99	206.813	960.771	314.135	593.532
Anxa2	NM_007585	705.863	468.089	116.19	83.403	271.147	540.986	295.713	2073.58	1674.96	4866.76	2411.58	453.399	1170.39	826.311	841.348
Anxa3	NM_013470	2702.13	3225.94	1324.56	4185.33	4330.38	3165.08	2759.99	2209.48	2668.58	2218.8	2578.72	3277.2	2955.68	2875.01	2986.02
Anxa4	NM_013471	136.026	116.277	46.476	45.493	183.423	68.401	153.333	131.517	193.046	167.375	167.139	139.201	101.318	160.482	149.913
Anxa5	NM_009673	477.928	471.07	604.186	1061.5	1108.51	988.698	1215.71	1025.83	1283.19	1939.84	1279.81	640.326	545.019	1212.15	1214.6
Anxa6	NM_013472	297.786	298.146	534.472	212.3	414.696	304.693	273.808	263.033	300.925	502.126	405.909	373.855	356.359	310.72	376.312
Anxa7	NM_009674	294.11	411.441	325.331	439.763	430.645	497.458	339.522	526.067	346.348	622.293	553.947	513.056	583.45	409.741	419.144
Anxa9	NM_023628	69.851	80.499	232.379	151.643	151.523	80.837	10.952	56.991	90.845	51.5	62.08	95.452	55.899	102.435	100.962
Aoah	NM_012054	44.116	59.629	0	45.493	0	74.619	153.333	78.91	68.134	171.667	90.733	51.703	10.481	81.948	64.248
Ap1ar	NM_145964	69.851	47.703	0	53.075	63.799	18.655	43.809	43.839	51.101	72.959	42.979	35.795	38.431	78.534	48.951
Ap1b1	NM_001243044	1389.67	948.104	1254.85	879.527	1515.23	1256.08	1150	784.716	908.453	536.46	735.412	1101.68	953.783	1119.96	1006.56
Ap1g1	NM_009677	525.721	414.423	464.759	568.66	398.746	391.748	273.808	337.559	374.737	351.918	310.401	342.038	387.802	297.062	544.581
Ap1g2	NM_007455	183.819	152.054	46.476	106.15	87.724	485.022	251.904	78.91	181.691	115.875	133.711	95.452	48.912	177.554	134.616
Ap1m1	NM_007456	683.805	608.218	1278.09	750.631	478.495	634.259	525.712	732.109	732.441	982.794	616.027	807.368	810.541	788.751	657.781
Ap1s1	NM_007457	547.779	426.349	720.376	993.259	350.896	596.95	909.044	661.967	834.642	802.544	525.294	377.832	450.689	553.15	645.543
Ap1s2	NM_026887	3.676	11.926	0	15.164	7.975	12.436	10.952	26.303	39.745	77.25	14.326	23.863	24.456	23.902	30.594
Ap1s3	NM_183027	7.353	5.963	0	0	15.95	0	0	4.384	39.745	47.208	95.508	3.977	3.494	10.244	15.297
Ap2a1	NM_007458	283.081	244.48	23.238	288.121	191.398	298.475	251.904	192.891	244.147	158.792	157.588	226.699	272.509	320.964	281.469
Ap2a2	NM_007459	261.022	256.405	232.379	151.643	318.997	130.583	65.714	420.853	346.348	480.668	420.235	190.905	265.522	320.964	345.717
Ap2b1	NM_001035854	378.666	211.684	650.662	288.121	342.921	360.657	492.855	241.114	227.113	257.501	334.278	405.672	356.359	314.135	312.063
Ap2m1	NM_009679	514.692	435.293	487.996	470.092	430.645	721.315	689.997	403.318	499.649	489.251	530.07	521.011	464.664	440.471	550.7
Ap2s1	NM_198613	1209.53	998.789	1092.18	849.198	677.868	1050.88	1150	1038.98	1368.36	2188.76	1981.79	867.025	1023.66	1225.81	1174.83
Ap3b1	NM_009680	356.608	360.756	441.521	485.256	510.395	528.549	580.474	451.54	369.059	497.835	539.621	393.741	457.676	689.731	544.581
Ap3b2	NM_021492	0	0	0	0	0	0	87.619	0	34.067	4.292	0	0	0	0	0
Ap3d1	NM_007460	1025.71	745.365	650.662	712.72	677.868	1330.7	1139.04	1060.9	1016.33	725.294	616.027	978.386	1149.43	1051.67	1064.69
Ap3m1	NM_018829	150.731	134.166	255.617	181.971	79.749	267.384	87.619	179.739	221.436	154.5	205.342	107.384	174.686	143.409	159.091
Ap3m2	NM_001122820	334.55	339.886	0	121.314	303.047	286.039	76.666	320.024	232.791	90.125	324.727	222.722	153.723	249.259	229.458
Ap3s1	NM_009681	66.175	62.611	46.476	22.746	23.925	49.746	54.762	149.052	170.335	309.001	224.444	51.703	66.381	58.047	104.021
Ap3s2	NM_009682	227.935	158.017	116.19	136.478	207.348	80.837	109.523	135.901	113.557	150.209	186.241	171.019	164.204	160.482	159.091
Ap4b1	NM_026193	110.291	113.295	0	288.121	358.871	143.019	208.094	105.213	119.235	150.209	148.038	139.201	129.267	163.896	113.199
Ap4e1	NM_175550	238.964	155.036	92.952	204.717	167.473	143.019	175.237	131.517	221.436	163.084	133.711	123.293	199.142	163.896	168.27
Ap4m1	NM_021392	22.058	59.629	0	83.403	0	49.746	54.762	52.607	28.389	25.75	66.856	39.772	76.862	119.508	24.476
Ap4s1	NM_021710	341.903	324.979	46.476	250.21	247.222	391.748	197.142	249.882	289.57	274.667	300.85	322.152	262.028	242.43	312.063
Ap5m1	NM_144535	106.615	101.37	232.379	37.911	55.824	62.182	164.285	122.749	62.456	154.5	95.508	47.726	55.899	88.777	64.248
Ap5s1	NM_027129	308.815	250.443	278.855	341.196	318.997	422.84	317.618	135.901	272.536	197.417	214.893	214.768	303.953	249.259	226.399
Ap5z1	NM_172725	345.579	339.886	209.141	674.809	630.018	522.331	470.951	359.479	323.637	394.834	329.503	421.581	338.89	419.984	458.917
Apaf1	NM_009684	102.938	95.407	23.238	128.896	71.774	248.729	131.428	232.346	107.879	351.918	229.219	210.791	143.242	160.482	165.21
Apba1	NM_177034	224.259	116.277	255.617	265.374	279.122	167.892	197.142	100.829	73.812	115.875	95.508	151.133	125.774	146.824	180.507
Apba2	NM_007461	0	0	0	0	0	6.218	0	13.152	17.034	0	0	11.932	3.494	0	0
Apbb1	NM_001253885	66.175	80.499	0	121.314	79.749	62.182	87.619	113.981	187.369	38.625	38.203	127.27	80.355	58.047	39.773
Apbb1ip	NM_019456	3202.12	3801.36	2044.94	2471.77	2440.32	2207.47	1982.37	2577.73	2589.09	2274.59	2105.95	2780.05	3022.06	2482.35	2478.15
Apbb2	NM_001201413	257.346	232.554	116.19	189.553	223.298	273.602	229.999	188.507	193.046	85.834	157.588	206.813	181.673	109.264	122.378
Apbb3	NM_146085	209.553	146.091	23.238	174.389	143.548	217.638	131.428	271.801	198.724	150.209	114.61	278.403	230.585	409.741	241.696
Apc	NM_007462	242.641	274.294	69.714	257.792	271.147	180.329	186.19	113.981	221.436	124.459	119.385	147.156	160.711	225.357	180.507
Apc2	NM_011789	0	11.926	0	22.746	39.875	0	0	0	0	4.292	0	0	0	0	3.059
Apeh	NM_146226	143.379	62.611	255.617	128.896	127.599	99.492	120.476	48.223	119.235	103	90.733	99.43	52.406	61.461	104.021
Apex1	NM_009687	194.848	172.925	302.093	197.135	151.523	136.801	164.285	105.213	130.59	77.25	167.139	186.927	108.305	157.067	149.913
Apex2	NM_029943	69.851	47.703	46.476	22.746	39.875	198.983	131.428	30.687	119.235	17.167	23.877	59.658	69.874	58.047	116.259
Aph1a	NM_146104	308.815	247.461	69.714	128.896	159.498	366.875	208.094	377.014	130.59	244.626	348.604	298.289	300.459	276.575	208.042
Aph1b	NM_177583	11.029	20.87	23.238	30.329	7.975	0	10.952	26.303	22.711	60.083	14.326	27.84	27.95	23.902	12.238
Aph1c	NM_026674	29.411	50.685	139.428	30.329	55.824	111.928	65.714	100.829	62.456	171.667	186.241	63.635	87.343	44.389	107.081
Api5	NM_007466	290.433	280.257	139.428	212.3	446.595	217.638	394.284	350.711	357.704	412.001	262.647	226.699	279.497	242.43	232.518
Apitd1	NM_027263	22.058	23.852	0	0	7.975	55.964	0	21.919	17.034	107.292	76.406	11.932	13.975	3.415	12.238
Apln	NM_013912	0	8.944	0	0	0	0	0	0	28.389	0	4.775	0	0	6.829	3.059
Aplp1	NM_007467	25.735	14.907	0	7.582	63.799	211.42	109.523	83.294	363.381	42.917	47.754	39.772	17.469	54.632	64.248
Aplp2	NM_001102456	801.449	793.068	790.089	864.363	534.319	590.732	350.475	648.815	828.964	639.46	697.209	723.847	695.248	778.508	715.91
Apmap	NM_027977	172.789	208.702	418.283	151.643	326.971	242.511	208.094	153.436	141.946	257.501	214.893	135.224	143.242	170.725	290.647
Apob	NM_009693	0	2.981	116.19	0	0	62.182	32.857	4.384	5.678	12.875	0	0	0	13.658	0
Apobec1	NM_001134391	1077.18	1106.12	1278.09	1584.66	1953.85	1504.81	1467.61	1429.15	1328.61	1334.71	1867.18	1284.63	1669.99	1509.21	1493.01
Apobec2	NM_009694	36.764	56.648	0	90.986	87.724	18.655	54.762	0	0	0	4.775	7.954	20.962	10.244	3.059
Apobec3	NM_001160415	2319.79	2149.63	1161.9	2593.09	2073.48	3625.23	3307.61	2069.2	2640.19	1982.76	2645.57	2123.81	2578.36	2414.06	2612.77
Apobr	NM_138310	272.052	241.498	487.996	272.957	255.197	478.804	624.283	495.379	374.737	708.127	716.31	202.836	324.915	351.694	287.588
Apoc2	NM_001277944	3.676	8.944	92.952	68.239	111.649	118.146	76.666	83.294	113.557	206.001	243.546	3.977	13.975	68.29	162.151
Apod	NM_007470	7.353	5.963	0	0	7.975	18.655	32.857	26.303	62.456	0	47.754	75.566	38.431	30.731	9.178
Apoe	NM_009696	4628.55	3586.7	8830.41	10198	10191.9	9632.04	9857.1	4046.33	5149.8	2274.59	10271.9	4708.98	5446.69	8758.21	7214.17
Apold1	NM_001109914	3.676	8.944	0	53.075	0	0	0	17.536	0	4.292	28.652	7.954	0	0	0
Apopt1	NM_026511	209.553	259.387	162.665	166.807	334.946	310.911	186.19	276.185	255.503	278.959	300.85	242.608	209.623	293.648	263.112
App	NM_001198824	1102.91	1243.27	859.803	1440.6	1347.76	1318.26	1226.66	1236.26	1283.19	1858.3	1408.74	867.025	1079.56	1324.83	1401.23
Appbp2	NM_025825	124.997	158.017	162.665	113.732	191.398	267.384	131.428	157.82	249.825	188.834	143.262	147.156	115.292	68.29	125.437
Appl1	NM_145221	194.848	131.184	0	174.389	31.9	180.329	109.523	131.517	141.946	214.584	157.588	159.087	125.774	143.409	76.486
Appl2	NM_145220	643.365	715.55	673.9	583.824	701.792	578.295	744.759	705.806	556.428	343.334	334.278	723.847	786.085	573.637	914.774
Aprt	NM_009698	591.896	655.921	441.521	356.36	287.097	435.276	284.761	824.171	880.064	1678.05	1064.91	473.284	520.563	519.005	599.651
Aptx	NM_001025445	117.644	110.314	23.238	90.986	55.824	118.146	131.428	100.829	90.845	47.208	128.936	127.27	59.393	54.632	152.972
Aqp11	NM_175105	0	2.981	0	0	0	24.873	0	0	0	0	0	0	0	0	0
Aqp4	NM_009700	7.353	26.833	0	0	0	0	10.952	4.384	96.523	0	4.775	0	0	6.829	0
Aqp9	NM_022026	14.705	41.74	0	0	23.925	31.091	21.905	65.758	45.423	98.709	71.631	3.977	34.937	6.829	36.713
Aqr	NM_009702	121.32	146.091	139.428	128.896	183.423	143.019	131.428	144.668	107.879	124.459	162.364	87.498	94.33	112.679	119.318
Ar	NM_013476	0	0	0	0	0	0	0	0	0	12.875	4.775	0	0	0	0
Araf	NM_001159645	338.226	360.756	371.807	303.285	295.072	155.456	186.19	135.901	340.67	266.084	205.342	274.425	244.56	215.114	269.231
Arap1	NM_001040112	1091.88	1052.45	952.755	1258.63	1419.54	1703.8	1566.18	1139.81	908.453	1047.17	845.246	1133.5	939.808	983.378	1174.83
Arap2	NM_178407	33.087	14.907	23.238	45.493	0	6.218	0	21.919	22.711	34.333	19.102	0	20.962	13.658	3.059
Arap3	NM_139206	2536.7	2197.34	2114.65	1910.7	2105.38	1566.99	1303.33	1398.46	1277.51	1854.01	1270.26	2370.4	1904.07	1509.21	1694.93
Arc	NM_018790	0	14.907	0	0	23.925	12.436	0	4.384	79.49	0	0	3.977	0	0	0
Arcn1	NM_145985	411.754	429.33	46.476	432.181	271.147	298.475	416.189	337.559	363.381	429.168	253.096	310.22	373.827	365.352	312.063
Arel1	NM_178065	430.136	321.998	209.141	227.464	271.147	205.202	240.951	298.104	261.18	201.709	372.481	322.152	405.27	307.306	333.48
Arf1	NM_007476	1720.54	1663.65	1092.18	1031.17	1036.74	1106.85	876.187	1604.5	1606.83	1648	1403.97	1395.99	1750.35	1758.47	1566.44
Arf2	NM_007477	544.103	435.293	511.234	371.524	526.344	708.878	416.189	346.327	374.737	510.71	396.358	532.942	653.324	539.492	501.749
Arf3	NM_007478	463.223	503.867	232.379	288.121	350.896	379.312	219.047	341.943	652.951	549.335	482.316	532.942	541.525	341.451	642.484
Arf4	NM_007479	1540.4	1967.76	627.424	1311.71	1339.79	1312.05	1029.52	1372.16	1453.53	1287.5	1418.3	1133.5	1687.46	1171.18	1187.07
Arf5	NM_007480	761.009	521.755	371.807	576.242	574.194	528.549	427.141	740.877	897.098	1210.25	1050.59	823.276	751.148	682.902	691.435
Arf6	NM_007481	591.896	739.402	534.472	462.51	582.169	472.585	503.808	732.109	851.675	785.377	912.102	429.535	677.78	515.591	676.137
Arfgap1	NM_001177709	606.601	405.478	46.476	470.092	342.921	491.24	438.094	412.086	340.67	283.251	296.075	445.444	282.991	450.715	284.528
Arfgap2	NM_001166024	415.43	229.572	534.472	417.017	295.072	491.24	449.046	245.498	272.536	141.625	171.915	318.174	359.852	201.456	256.993
Arfgap3	NM_025445	191.171	107.333	23.238	53.075	39.875	304.693	262.856	140.284	147.624	175.959	214.893	246.585	188.66	194.627	214.161
Arfgef1	NM_001102430	249.993	259.387	23.238	250.21	135.574	236.293	164.285	368.247	300.925	618.002	257.872	254.54	300.459	153.653	269.231
Arfgef2	NM_001085495	172.789	98.388	278.855	159.225	127.599	198.983	427.141	157.82	153.302	184.542	224.444	139.201	146.736	225.357	287.588
Arfip1	NM_001081093	77.204	50.685	232.379	60.657	31.9	80.837	32.857	61.374	56.778	98.709	33.428	71.589	80.355	51.218	85.664
Arfip2	NM_029802	323.521	316.035	162.665	212.3	430.645	373.094	186.19	223.578	369.059	124.459	229.219	302.266	300.459	348.28	309.004
Arfrp1	NM_001165991	573.514	569.459	302.093	652.063	558.244	335.784	536.665	552.37	556.428	360.501	506.193	612.486	723.198	505.347	587.414
Arg1	NM_007482	0	89.444	0	30.329	0	105.71	284.761	0	5.678	8.583	181.465	0	0	208.285	70.367
Arg2	NM_009705	11.029	38.759	0	0	31.9	62.182	10.952	92.062	28.389	193.126	133.711	15.909	38.431	27.316	48.951
Arglu1	NM_176849	1419.08	1371.47	1278.09	993.259	964.965	833.243	1259.52	995.143	1368.36	562.21	530.07	493.17	1156.42	945.819	954.547
Arhgap1	NM_001145902	441.165	286.22	371.807	280.539	271.147	273.602	262.856	263.033	414.482	321.876	324.727	342.038	384.308	259.503	321.242
Arhgap10	NM_030113	0	0	0	7.582	31.9	0	54.762	26.303	11.356	8.583	9.551	0	6.987	3.415	6.119
Arhgap11a	NM_181416	187.495	131.184	0	159.225	159.498	273.602	317.618	109.597	124.912	261.792	224.444	127.27	167.698	163.896	131.556
Arhgap12	NM_001039692	143.379	217.646	23.238	151.643	263.172	242.511	32.857	135.901	238.469	72.959	181.465	190.905	310.94	228.772	232.518
Arhgap15	NM_153820	11.029	20.87	46.476	15.164	95.699	74.619	32.857	100.829	85.168	107.292	85.957	7.954	6.987	37.56	42.832
Arhgap17	NM_001122640	1819.8	1636.82	1719.61	1766.64	1411.56	1455.07	1796.18	990.759	1056.08	952.752	998.059	1726.1	1645.54	1304.34	1269.67
Arhgap18	NM_176837	66.175	44.722	0	90.986	71.774	49.746	98.571	74.526	79.49	55.792	124.16	11.932	24.456	20.487	45.892
Arhgap19	NM_001163495	88.233	80.499	69.714	83.403	191.398	198.983	65.714	109.597	90.845	223.167	133.711	83.521	97.824	92.192	107.081
Arhgap20	NM_175535	0	0	0	0	0	0	0	0	0	0	0	0	0	0	0
Arhgap21	NM_001128084	124.997	119.258	0	144.06	111.649	74.619	76.666	214.811	119.235	60.083	52.529	75.566	118.786	27.316	113.199
Arhgap22	NM_153800	838.213	867.604	813.327	1804.55	2001.7	1075.75	1653.8	780.332	766.508	347.626	544.396	1328.38	845.478	1229.22	1398.17
Arhgap23	NM_021493	66.175	23.852	0	0	39.875	12.436	164.285	78.91	147.624	171.667	124.16	51.703	27.95	54.632	24.476
Arhgap24	NM_001286468	66.175	83.481	0	53.075	55.824	186.547	76.666	70.142	45.423	68.667	105.059	19.886	108.305	122.922	67.308
Arhgap25	NM_001037727	1150.7	1061.4	162.665	894.691	781.542	1181.46	952.853	1472.99	1027.69	931.294	1074.47	986.341	1327.61	915.088	1083.04
Arhgap26	NM_175164	18.382	14.907	0	0	31.9	0	0	96.446	119.235	266.084	133.711	31.817	27.95	71.705	64.248
Arhgap27	NM_001205236	1452.17	1222.4	1092.18	1614.99	1842.2	1355.57	1215.71	1170.5	953.876	768.21	783.166	1395.99	1173.89	1150.69	1095.28
Arhgap29	NM_172525	73.527	107.333	0	75.821	63.799	6.218	21.905	52.607	73.812	8.583	19.102	35.795	55.899	30.731	48.951
Arhgap30	NM_001005508	1121.29	831.827	534.472	803.706	972.94	882.988	1018.57	1008.29	794.897	1729.55	1303.68	1141.45	932.821	1154.1	1330.86
Arhgap31	NM_020260	220.582	211.684	255.617	204.717	167.473	87.055	131.428	118.365	198.724	98.709	100.283	234.654	216.61	174.14	180.507
Arhgap32	NM_001195632	22.058	38.759	0	0	0	0	0	13.152	11.356	0	0	0	6.987	6.829	0
Arhgap33	NM_178252	58.822	38.759	139.428	15.164	15.95	143.019	109.523	87.678	79.49	72.959	19.102	27.84	73.368	6.829	24.476
Arhgap39	NM_001168288	1775.69	1124.01	534.472	636.899	988.889	1113.06	930.949	1152.96	993.621	678.085	830.92	1559.06	1264.72	1089.23	1701.05
Arhgap4	NM_001162424	1790.39	1469.86	1185.13	1205.56	1834.23	1430.19	1029.52	1284.48	1379.71	1334.71	1136.55	1630.64	1362.55	1386.29	1444.06
Arhgap44	NM_175003	22.058	2.981	0	0	31.9	0	0	13.152	17.034	0	0	19.886	6.987	0	9.178
Arhgap5	NM_009706	40.44	26.833	23.238	7.582	39.875	12.436	21.905	8.768	5.678	4.292	4.775	15.909	13.975	13.658	0
Arhgap6	NM_001287530	3.676	2.981	0	0	0	6.218	0	4.384	5.678	0	14.326	0	0	6.829	3.059
Arhgap9	NM_146011	816.155	545.607	255.617	485.256	422.67	485.022	810.473	815.403	601.85	1102.96	792.717	465.33	642.843	587.295	761.802
Arhgdia	NM_133796	4080.77	3032.14	3346.26	4147.42	3301.61	6093.86	4216.65	3314.22	4366.25	4059.93	4221.46	4076.61	4510.38	3359.88	4882.88
Arhgdib	NM_007486	3878.57	3124.57	3067.41	1895.53	2575.9	3239.7	2409.51	7641.12	6007.15	16385.6	7225.19	2955.05	4115.59	3370.12	3845.72
Arhgdig	NM_008113	7.353	0	23.238	0	0	0	0	0	34.067	0	0	0	3.494	0	0
Arhgef1	NM_001130152	2904.33	1955.84	999.231	758.213	1212.19	758.624	996.663	2511.97	2305.2	2090.05	1566.33	2915.27	1820.22	1717.5	1863.2
Arhgef10	NM_001037736	3.676	2.981	0	0	7.975	0	0	0	39.745	0	28.652	15.909	0	3.415	0
Arhgef10l	NM_001112723	268.375	226.591	116.19	136.478	191.398	155.456	219.047	188.507	153.302	326.168	152.813	159.087	153.723	228.772	229.458
Arhgef11	NM_001003912	154.408	149.073	116.19	83.403	111.649	111.928	186.19	192.891	130.59	115.875	119.385	186.927	251.547	150.238	208.042
Arhgef12	NM_027144	352.932	250.443	232.379	166.807	223.298	155.456	262.856	298.104	306.603	261.792	362.931	373.855	324.915	273.161	400.787
Arhgef15	NM_177566	0	0	0	0	0	0	0	0	0	0	19.102	0	0	0	0
Arhgef17	NM_001081116	0	0	0	0	0	6.218	0	4.384	22.711	4.292	14.326	0	3.494	0	9.178
Arhgef18	NM_133962	213.23	163.98	278.855	75.821	191.398	118.146	153.333	166.588	136.268	236.042	76.406	119.315	153.723	92.192	226.399
Arhgef19	NM_172520	0	0	0	7.582	7.975	0	0	0	0	0	0	0	0	0	0
Arhgef2	NM_001198912	1863.92	1121.03	1138.66	993.259	1291.94	1610.52	1730.47	1337.09	1203.7	1158.75	1198.63	1511.33	1589.64	1232.64	1150.35
Arhgef25	NM_028027	55.146	35.778	0	45.493	23.925	62.182	21.905	39.455	56.778	8.583	33.428	51.703	62.887	13.658	88.724
Arhgef26	NM_001081295	0	2.981	0	0	0	0	0	0	5.678	0	0	0	0	0	0
Arhgef28	NM_012026	3.676	0	0	0	0	0	0	4.384	11.356	0	0	3.977	0	0	0
Arhgef3	NM_027871	88.233	163.98	139.428	181.971	87.724	80.837	43.809	227.962	255.503	287.542	276.973	143.178	160.711	157.067	149.913
Arhgef39	NM_001013377	62.498	86.462	139.428	235.046	111.649	366.875	219.047	144.668	164.657	321.876	124.16	23.863	52.406	51.218	82.605
Arhgef4	NM_183019	113.968	68.574	185.903	15.164	63.799	130.583	32.857	87.678	187.369	68.667	62.08	119.315	87.343	78.534	58.129
Arhgef40	NM_198249	1224.23	980.9	999.231	970.512	996.864	1007.35	1029.52	512.915	613.206	274.667	582.599	847.139	796.566	566.808	633.305
Arhgef6	NM_152801	198.524	214.665	209.141	348.778	374.821	385.53	503.808	170.972	300.925	270.376	186.241	194.882	213.116	102.435	162.151
Arhgef7	NM_017402	507.339	229.572	487.996	333.614	558.244	379.312	492.855	210.427	300.925	180.25	296.075	461.353	209.623	232.187	342.658
Arhgef9	NM_001033329	3.676	23.852	0	22.746	0	24.873	21.905	0	22.711	0	0	3.977	0	0	0
Arid1a	NM_001080819	797.773	757.29	464.759	818.87	701.792	652.914	733.807	587.441	760.83	519.293	510.968	711.915	925.833	655.585	789.337
Arid1b	NM_001085355	319.844	286.22	325.331	204.717	303.047	391.748	98.571	149.052	215.758	158.792	205.342	330.106	276.003	153.653	223.34
Arid2	NM_175251	216.906	158.017	92.952	227.464	263.172	217.638	142.38	206.043	136.268	184.542	176.69	159.087	206.129	228.772	159.091
Arid3a	NM_001288625	518.368	638.032	464.759	288.121	311.022	385.53	438.094	482.228	442.871	965.628	472.765	485.216	510.082	327.793	397.728
Arid3b	NM_019689	665.423	554.551	2068.18	621.734	574.194	534.768	514.76	679.503	414.482	270.376	253.096	811.345	433.22	614.611	495.63
Arid4a	NM_001081195	647.041	453.182	116.19	401.853	454.57	342.003	284.761	363.863	346.348	437.751	257.872	477.262	366.84	269.746	333.48
Arid4b	NM_198122	102.938	134.166	697.138	98.568	63.799	161.674	240.951	227.962	181.691	133.042	176.69	174.996	188.66	157.067	143.794
Arid5a	NM_001172206	305.139	324.979	348.569	272.957	390.771	534.768	240.951	394.55	369.059	321.876	525.294	294.311	279.497	396.083	367.133
Arid5b	NM_023598	47.793	44.722	0	7.582	47.849	37.309	43.809	13.152	45.423	30.042	23.877	27.84	17.469	37.56	33.654
Arih1	NM_019927	290.433	414.423	348.569	151.643	159.498	304.693	350.475	284.953	312.281	399.126	386.808	461.353	436.714	375.596	351.836
Arih2	NM_011790	415.43	357.775	162.665	447.346	398.746	422.84	777.616	355.095	323.637	223.167	353.38	330.106	415.752	358.523	330.42
Arl11	NM_177337	904.387	858.66	511.234	955.348	1044.71	671.569	985.71	811.019	953.876	1064.34	1093.57	926.683	838.491	925.332	902.536
Arl13b	NM_026577	66.175	59.629	69.714	60.657	103.674	87.055	120.476	162.204	210.08	64.375	71.631	43.749	115.292	122.922	110.14
Arl14ep	NM_173750	338.226	298.146	139.428	386.689	358.871	348.221	142.38	245.498	334.992	210.292	205.342	409.65	359.852	334.622	253.934
Arl15	NM_172595	77.204	116.277	116.19	30.329	15.95	43.528	65.714	35.071	22.711	60.083	57.305	47.726	76.862	78.534	48.951
Arl16	NM_197995	106.615	196.776	0	159.225	95.699	87.055	43.809	184.123	249.825	171.667	100.283	127.27	132.761	184.383	195.805
Arl2	NM_019722	180.142	307.09	975.993	280.539	151.523	329.566	317.618	284.953	170.335	214.584	181.465	481.239	258.535	273.161	235.577
Arl2bp	NM_024269	238.964	286.22	255.617	212.3	247.222	242.511	208.094	398.934	528.039	665.21	525.294	167.042	251.547	150.238	165.21
Arl3	NM_019718	117.644	83.481	92.952	136.478	199.373	111.928	98.571	118.365	221.436	158.792	128.936	87.498	83.849	99.021	107.081
Arl4a	NM_007487	11.029	23.852	116.19	37.911	39.875	37.309	10.952	100.829	107.879	38.625	28.652	23.863	34.937	37.56	48.951
Arl4c	NM_177305	2628.61	2698.22	2161.13	2001.68	2464.25	1797.07	2278.09	1981.52	1754.45	1060.04	1900.61	2799.93	2449.09	2140.9	2420.02
Arl4d	NM_025404	18.382	20.87	0	0	0	0	21.905	4.384	17.034	12.875	9.551	0	20.962	6.829	33.654
Arl5a	NM_182994	99.262	74.536	116.19	60.657	87.724	111.928	98.571	96.446	90.845	85.834	109.834	91.475	94.33	99.021	67.308
Arl5b	NM_029466	0	20.87	0	0	15.95	0	76.666	21.919	11.356	34.333	14.326	3.977	10.481	23.902	12.238
Arl5c	NM_207231	441.165	307.09	348.569	219.882	446.595	808.37	777.616	442.773	545.072	416.293	262.647	318.174	405.27	437.057	452.798
Arl6	NM_019665	29.411	65.592	92.952	121.314	127.599	55.964	197.142	56.991	73.812	34.333	52.529	79.544	66.381	64.876	58.129
Arl6ip1	NM_019419	1731.57	1759.06	1812.56	1561.92	1786.38	2120.42	1807.14	1801.78	1850.97	1926.96	1771.67	1574.96	1893.59	1485.31	1606.21
Arl6ip4	NM_144509	55.146	107.333	395.045	212.3	95.699	236.293	131.428	92.062	124.912	90.125	128.936	131.247	122.28	95.606	137.675
Arl6ip5	NM_022992	845.566	867.604	836.565	970.512	677.868	827.024	766.664	688.27	885.742	1064.34	826.145	731.801	796.566	853.627	899.477
Arl6ip6	NM_022989	198.524	301.127	46.476	235.046	191.398	279.82	306.665	372.631	340.67	437.751	401.134	266.471	213.116	249.259	275.35
Arl8a	NM_026823	948.504	813.938	348.569	576.242	845.341	665.35	689.997	745.261	987.943	618.002	577.824	851.117	957.277	802.409	777.099
Arl8b	NM_026011	566.161	840.771	418.283	636.899	598.119	851.897	635.236	679.503	687.018	523.585	582.599	652.258	810.541	590.71	685.316
Armc1	NM_028840	294.11	429.33	139.428	136.478	191.398	192.765	65.714	276.185	238.469	180.25	157.588	210.791	286.484	221.943	263.112
Armc10	NM_026034	264.699	354.794	0	212.3	239.247	198.983	164.285	320.024	374.737	257.501	191.016	254.54	265.522	163.896	180.507
Armc2	NM_001034858	0	0	0	0	0	0	32.857	0	0	0	0	0	6.987	0	3.059
Armc3	NM_001271565	58.822	65.592	116.19	45.493	0	31.091	120.476	61.374	45.423	111.584	57.305	11.932	55.899	34.145	36.713
Armc5	NM_146205	485.281	667.847	975.993	902.273	1156.36	1057.1	1456.66	403.318	437.193	334.751	697.209	755.664	625.374	945.819	718.97
Armc6	NM_133972	40.44	50.685	0	68.239	31.9	167.892	98.571	70.142	85.168	68.667	19.102	23.863	76.862	44.389	119.318
Armc7	NM_177778	345.579	232.554	255.617	151.643	295.072	217.638	219.047	245.498	147.624	227.459	248.321	342.038	300.459	191.212	165.21
Armc8	NM_028768	294.11	393.553	464.759	470.092	167.473	298.475	175.237	381.398	266.858	373.376	319.952	342.038	345.877	290.233	253.934
Armcx1	NM_030066	0	0	0	0	0	0	0	0	5.678	21.458	0	0	0	0	3.059
Armcx2	NM_001166397	117.644	38.759	0	37.911	63.799	37.309	43.809	30.687	51.101	12.875	19.102	55.681	59.393	27.316	67.308
Armcx3	NM_027870	73.527	68.574	0	60.657	71.774	49.746	43.809	48.223	96.523	30.042	52.529	71.589	87.343	61.461	58.129
Armcx4	NM_001202500	0	0	0	0	0	0	0	0	0	0	0	0	0	0	0
Armcx5	NM_001009575	51.469	47.703	0	68.239	31.9	0	10.952	52.607	39.745	17.167	23.877	15.909	45.418	23.902	24.476
Arnt	NM_001037737	275.728	140.129	69.714	166.807	183.423	149.237	186.19	197.275	204.402	167.375	181.465	163.064	213.116	198.041	220.28
Arnt2	NM_007488	0	0	0	0	0	0	10.952	0	51.101	0	0	0	3.494	0	0
Arntl	NM_001243048	136.026	47.703	92.952	60.657	39.875	62.182	21.905	52.607	22.711	42.917	42.979	23.863	80.355	37.56	36.713
Arpc1a	NM_019767	503.663	527.718	604.186	508.003	669.893	596.95	722.854	534.834	613.206	716.71	701.984	489.193	562.487	525.834	584.354
Arpc1b	NM_023142	5466.77	7036.24	10247.9	6224.93	7687.82	8046.39	7546.16	8938.75	10560.8	16982.2	14459.9	7103.24	8053	8648.95	8924.4
Arpc2	NM_029711	1911.71	1812.73	1649.89	3116.25	2623.75	2244.78	2464.28	2511.97	2583.41	4059.93	3051.48	1431.79	2323.32	1963.34	1863.2
Arpc3	NM_019824	1058.8	873.567	1603.42	1114.57	1028.76	1336.92	1040.47	1091.59	1288.87	2278.88	1843.31	890.888	1111	1041.42	1340.04
Arpc4	NM_001170486	3455.79	2185.41	3857.5	2615.83	2033.6	2624.09	2529.99	2016.59	2583.41	3188.72	2507.09	2076.09	2665.7	1697.01	1835.67
Arpc5	NM_026369	2187.44	2376.22	1487.23	1243.47	1283.96	1747.32	1500.47	3068.72	2481.21	6604.89	3753.47	1753.94	2361.75	2065.78	2248.69
Arpc5l	NM_028809	687.482	578.403	697.138	500.42	478.495	609.386	569.522	420.853	476.938	587.96	735.412	493.17	538.031	519.005	361.015
Arpp19	NM_021548	51.469	56.648	209.141	90.986	15.95	55.964	10.952	52.607	85.168	77.25	90.733	79.544	73.368	40.974	73.427
Arpp21	NM_001177620	3.676	5.963	0	0	0	0	0	0	68.134	8.583	0	7.954	0	0	0
Arrb1	NM_177231	786.744	676.791	627.424	500.42	821.416	578.295	591.426	583.057	493.972	772.502	553.947	831.231	726.692	515.591	691.435
Arrb2	NM_145429	7628.47	5709.49	5344.72	4731.25	5542.56	5372.55	6319.5	5151.07	6012.83	6115.64	5716.16	6407.24	6833.7	6388.54	7244.77
Arrdc1	NM_178408	801.449	736.42	650.662	720.302	661.918	727.533	591.426	644.432	562.106	690.96	649.455	747.71	740.667	672.658	691.435
Arrdc2	NM_027560	158.084	98.388	0	121.314	159.498	118.146	240.951	214.811	181.691	115.875	157.588	222.722	192.154	310.72	159.091
Arrdc3	NM_001042591	132.349	128.203	0	15.164	55.824	31.091	0	56.991	62.456	103	81.182	31.817	80.355	51.218	97.902
Arrdc4	NM_001042592	47.793	74.536	0	30.329	15.95	80.837	21.905	52.607	45.423	111.584	71.631	27.84	38.431	27.316	48.951
Arsa	NM_009713	540.427	521.755	418.283	659.645	598.119	727.533	613.331	350.711	522.361	416.293	343.829	652.258	506.588	618.026	614.949
Arsb	NM_009712	3444.76	2611.76	3811.02	2433.86	2982.62	2966.09	2486.18	1113.51	1413.78	935.586	1590.21	2445.97	1841.19	1362.39	1456.3
Arsg	NM_001166177	382.343	438.274	209.141	576.242	637.993	410.403	558.569	271.801	255.503	253.209	238.77	644.303	464.664	262.917	406.906
Arsk	NM_029847	312.492	426.349	116.19	174.389	167.473	99.492	98.571	311.256	204.402	175.959	176.69	266.471	366.84	307.306	275.35
Arv1	NM_026855	51.469	89.444	0	22.746	23.925	80.837	43.809	74.526	107.879	8.583	19.102	79.544	97.824	27.316	76.486
Arvcf	NM_001272028	941.151	837.79	1487.23	803.706	789.516	628.041	558.569	587.441	550.75	291.834	257.872	763.619	684.767	809.238	718.97
Arx	NM_007492	0	5.963	0	0	0	0	0	4.384	17.034	0	0	0	0	0	0
Arxes1	NM_029541	0	0	0	0	0	0	0	4.384	28.389	0	0	0	0	0	0
Arxes2	NM_029823	0	8.944	0	22.746	0	0	0	0	51.101	8.583	14.326	0	6.987	0	6.119
As3mt	NM_020577	352.932	319.016	46.476	242.628	334.946	279.82	153.333	223.578	283.892	145.917	267.423	334.083	310.94	242.43	354.896
Asah1	NM_019734	3499.91	3202.09	2788.55	3275.48	3979.48	3525.74	3285.7	2739.93	3003.57	2137.26	2989.4	3126.06	3322.52	3831.08	3769.24
Asah2	NM_018830	11.029	104.351	0	45.493	23.925	6.218	54.762	39.455	45.423	12.875	38.203	59.658	27.95	20.487	39.773
Asap1	NM_001276462	496.31	402.497	650.662	386.689	334.946	342.003	372.38	578.673	295.247	613.71	420.235	473.284	408.764	348.28	489.511
Asap2	NM_001004364	55.146	47.703	162.665	166.807	47.849	0	32.857	96.446	28.389	85.834	9.551	7.954	34.937	27.316	42.832
Asap3	NM_001008232	374.99	485.978	534.472	401.853	422.67	292.257	383.332	188.507	170.335	163.084	138.487	310.22	248.053	239.016	367.133
Asb1	NM_001039126	102.938	50.685	46.476	128.896	79.749	62.182	54.762	61.374	73.812	34.333	76.406	99.43	80.355	78.534	104.021
Asb10	NM_080444	209.553	292.183	0	326.031	215.323	149.237	32.857	74.526	73.812	42.917	81.182	258.517	265.522	290.233	113.199
Asb13	NM_001267724	319.844	250.443	209.141	432.181	199.373	286.039	208.094	227.962	261.18	128.75	171.915	405.672	380.814	327.793	327.361
Asb2	NM_023049	1238.94	951.085	441.521	424.599	398.746	540.986	569.522	631.28	511.005	248.917	353.38	871.003	894.39	505.347	538.462
Asb3	NM_023906	58.822	125.221	0	30.329	15.95	37.309	0	39.455	56.778	115.875	47.754	55.681	83.849	40.974	39.773
Asb6	NM_133346	415.43	354.794	395.045	409.435	494.445	646.696	700.95	210.427	261.18	197.417	319.952	346.015	317.928	331.207	354.896
Asb7	NM_080443	169.113	217.646	0	60.657	127.599	186.547	43.809	289.337	181.691	270.376	138.487	159.087	87.343	129.751	67.308
Asb8	NM_001170710	216.906	238.517	209.141	106.15	374.821	161.674	109.523	153.436	306.603	158.792	191.016	226.699	104.811	194.627	201.923
Ascc1	NM_026937	198.524	146.091	232.379	174.389	135.574	317.13	109.523	149.052	119.235	184.542	167.139	159.087	272.509	153.653	174.388
Ascc2	NM_029291	110.291	47.703	162.665	60.657	71.774	105.71	109.523	78.91	119.235	68.667	47.754	111.361	69.874	71.705	79.546
Ascc3	NM_198007	29.411	11.926	0	37.911	55.824	55.964	10.952	0	34.067	42.917	28.652	23.863	34.937	34.145	18.357
Ascl1	NM_008553	0	0	0	0	0	0	0	0	0	0	0	0	0	0	0
Ascl2	NM_008554	69.851	26.833	0	53.075	0	18.655	54.762	17.536	5.678	34.333	38.203	51.703	80.355	58.047	52.011
Asf1a	NM_025541	128.673	131.184	69.714	30.329	47.849	87.055	54.762	162.204	147.624	163.084	152.813	139.201	160.711	143.409	134.616
Asf1b	NM_024184	55.146	134.166	0	22.746	175.448	149.237	21.905	214.811	124.912	532.168	238.77	79.544	118.786	85.363	55.07
Asgr2	NM_007493	106.615	77.518	0	30.329	79.749	6.218	32.857	74.526	119.235	42.917	76.406	95.452	62.887	160.482	214.161
Ash1l	NM_138679	595.572	563.496	464.759	288.121	374.821	342.003	219.047	438.389	437.193	381.959	296.075	453.399	300.459	433.642	391.609
Ash2l	NM_001080793	91.909	190.813	23.238	106.15	303.047	254.947	164.285	92.062	113.557	141.625	176.69	198.859	129.267	129.751	143.794
Asic1	NM_009597	0	2.981	0	0	0	0	21.905	0	17.034	4.292	0	0	0	6.829	0
Asic2	NM_007384	0	0	0	0	0	0	0	8.768	0	0	0	0	0	0	0
Asic4	NM_183022	0	0	0	0	15.95	0	0	0	0	0	0	0	0	0	0
Asna1	NM_019652	305.139	217.646	348.569	242.628	263.172	342.003	339.522	236.73	346.348	227.459	358.155	206.813	244.56	167.311	186.626
Asns	NM_012055	11.029	2.981	69.714	7.582	0	6.218	21.905	26.303	11.356	38.625	52.529	15.909	10.481	13.658	15.297
Aspa	NM_023113	0	0	0	0	0	0	0	0	0	0	0	0	3.494	0	0
Asph	NM_001177851	941.151	1180.66	720.376	1008.42	677.868	882.988	459.998	569.905	493.972	373.376	487.091	715.892	590.437	618.026	565.997
Asphd1	NM_001039645	0	0	0	0	0	0	0	0	0	0	0	0	0	0	0
Asphd2	NM_028386	0	0	0	30.329	31.9	0	32.857	0	17.034	0	0	0	10.481	10.244	0
Aspm	NM_009791	0	23.852	0	15.164	55.824	223.856	98.571	26.303	28.389	51.5	9.551	11.932	6.987	0	0
Asprv1	NM_026414	99.262	71.555	0	75.821	0	174.11	0	276.185	266.858	699.543	382.032	31.817	227.091	95.606	52.011
Asrgl1	NM_025610	25.735	47.703	46.476	0	31.9	6.218	10.952	26.303	176.013	55.792	76.406	71.589	3.494	30.731	12.238
Ass1	NM_007494	14.705	8.944	0	60.657	39.875	68.401	65.714	109.597	158.979	412.001	549.171	43.749	17.469	109.264	119.318
Astn1	NM_001205204	0	0	0	0	7.975	0	0	0	11.356	0	0	0	0	0	0
Asun	NM_138757	117.644	101.37	255.617	235.046	175.448	118.146	109.523	118.365	147.624	188.834	171.915	163.064	139.748	129.751	156.032
Asxl1	NM_001039939	136.026	92.425	92.952	60.657	95.699	143.019	21.905	70.142	34.067	154.5	76.406	111.361	69.874	44.389	94.843
Asxl2	NM_172421	242.641	387.59	139.428	333.614	526.344	509.895	514.76	341.943	221.436	291.834	405.909	274.425	282.991	269.746	296.766
Asxl3	NM_001167777	0	0	0	0	0	0	0	0	0	0	0	0	0	0	0
Atad1	NM_026487	58.822	74.536	92.952	219.882	87.724	167.892	109.523	17.536	136.268	120.167	28.652	59.658	48.912	47.803	116.259
Atad2	NM_027435	55.146	65.592	46.476	136.478	79.749	205.202	54.762	70.142	79.49	175.959	81.182	55.681	90.836	47.803	33.654
Atad2b	NM_001099628	139.702	187.832	0	235.046	135.574	242.511	306.665	149.052	136.268	253.209	233.995	99.43	150.23	88.777	149.913
Atad3a	NM_179203	643.365	477.033	650.662	462.51	223.298	304.693	295.713	206.043	346.348	261.792	319.952	489.193	461.17	385.839	263.112
Atat1	NM_028476	25.735	0	0	7.582	55.824	0	0	4.384	17.034	21.458	9.551	23.863	27.95	10.244	18.357
Atcay	NM_178662	0	0	0	7.582	0	0	10.952	0	28.389	0	0	3.977	0	17.073	0
Ate1	NM_001271343	143.379	256.405	116.19	371.524	318.997	180.329	54.762	162.204	176.013	266.084	248.321	322.152	310.94	338.036	208.042
Atf1	NM_007497	573.514	524.737	255.617	515.585	311.022	397.967	536.665	600.593	357.704	660.918	577.824	369.878	331.903	600.953	474.214
Atf2	NM_001284374	194.848	223.609	0	98.568	167.473	136.801	54.762	232.346	238.469	180.25	109.834	107.384	237.572	112.679	162.151
Atf3	NM_007498	433.812	596.292	255.617	583.824	438.62	373.094	514.76	512.915	618.884	459.21	768.84	338.06	335.396	785.337	948.428
Atf4	NM_001287180	124.997	80.499	139.428	98.568	63.799	37.309	109.523	61.374	119.235	103	109.834	71.589	66.381	95.606	85.664
Atf5	NM_030693	99.262	104.351	232.379	37.911	127.599	298.475	186.19	118.365	397.448	278.959	181.465	131.247	213.116	266.332	189.686
Atf6	NM_001081304	503.663	745.365	441.521	500.42	438.62	547.204	821.425	451.54	357.704	442.043	501.417	576.691	443.701	481.446	446.679
Atf6b	NM_017406	716.893	480.015	534.472	394.271	829.391	447.712	624.283	394.55	528.039	472.085	467.99	556.805	583.45	539.492	480.333
Atf7	NM_146065	40.44	47.703	0	15.164	7.975	6.218	120.476	52.607	11.356	21.458	14.326	35.795	10.481	51.218	55.07
Atf7ip	NM_019426	102.938	98.388	46.476	45.493	71.774	80.837	164.285	70.142	51.101	68.667	133.711	107.384	104.811	85.363	79.546
Atf7ip2	NM_153123	0	0	0	0	0	0	76.666	0	0	0	0	0	0	0	6.119
Atg10	NM_025770	139.702	53.666	185.903	15.164	39.875	37.309	43.809	48.223	56.778	34.333	33.428	63.635	45.418	40.974	76.486
Atg12	NM_026217	319.844	259.387	209.141	197.135	334.946	310.911	470.951	359.479	323.637	360.501	377.257	357.946	265.522	290.233	367.133
Atg13	NM_145528	238.964	193.795	0	227.464	271.147	161.674	525.712	241.114	170.335	218.876	262.647	214.768	234.079	184.383	189.686
Atg14	NM_172599	216.906	190.813	0	136.478	87.724	149.237	153.333	153.436	96.523	150.209	143.262	194.882	150.23	160.482	162.151
Atg16l1	NM_001205391	330.873	316.035	185.903	242.628	263.172	354.439	361.427	302.488	278.214	206.001	248.321	346.015	415.752	392.668	321.242
Atg16l2	NM_001111111	25.735	26.833	23.238	15.164	39.875	49.746	43.809	52.607	56.778	81.542	14.326	43.749	41.925	20.487	12.238
Atg2a	NM_194348	154.408	187.832	46.476	272.957	79.749	211.42	229.999	144.668	79.49	175.959	186.241	202.836	216.61	211.699	110.14
Atg2b	NM_029654	257.346	262.368	441.521	204.717	183.423	143.019	273.808	140.284	204.402	124.459	148.038	198.859	237.572	180.969	226.399
Atg3	NM_026402	227.935	262.368	441.521	197.135	247.222	198.983	131.428	263.033	312.281	540.751	353.38	286.357	321.421	235.601	406.906
Atg4b	NM_174874	323.521	307.09	0	356.36	303.047	410.403	131.428	390.166	244.147	377.668	291.3	270.448	303.953	389.254	266.172
Atg4c	NM_175029	99.262	149.073	580.948	144.06	231.273	105.71	164.285	105.213	204.402	128.75	105.059	139.201	174.686	85.363	195.805
Atg4d	NM_153583	683.805	536.663	580.948	538.331	574.194	621.823	481.903	692.654	743.796	776.794	749.738	485.216	527.55	512.176	611.889
Atg5	NM_053069	566.161	646.977	673.9	727.884	526.344	298.475	777.616	486.612	403.126	703.835	596.925	723.847	611.399	703.389	605.77
Atg7	NM_001253717	441.165	402.497	92.952	417.017	303.047	174.11	569.522	434.005	374.737	725.294	453.663	218.745	269.016	392.668	394.668
Atg9a	NM_001288613	433.812	277.276	0	280.539	494.445	565.859	175.237	398.934	363.381	484.96	348.604	206.813	296.965	249.259	263.112
Atg9b	NM_001002897	0	0	46.476	0	0	0	0	13.152	5.678	4.292	4.775	11.932	3.494	0	15.297
Athl1	NM_145387	69.851	86.462	0	68.239	223.298	161.674	65.714	78.91	113.557	120.167	114.61	83.521	59.393	37.56	88.724
Atic	NM_026195	176.466	175.906	69.714	128.896	95.699	155.456	87.619	105.213	227.113	240.334	162.364	186.927	153.723	221.943	183.567
Atl1	NM_178628	51.469	32.796	0	60.657	0	49.746	43.809	17.536	28.389	4.292	28.652	31.817	24.456	20.487	9.178
Atl2	NM_001286647	110.291	155.036	23.238	128.896	79.749	74.619	76.666	122.749	96.523	103	52.529	71.589	97.824	116.093	107.081
Atl3	NM_001163505	84.557	104.351	92.952	98.568	55.824	180.329	32.857	48.223	107.879	77.25	71.631	63.635	87.343	68.29	97.902
Atm	NM_007499	121.32	152.054	69.714	60.657	15.95	180.329	98.571	109.597	124.912	47.208	143.262	87.498	94.33	126.337	116.259
Atmin	NM_177700	290.433	307.09	69.714	432.181	494.445	254.947	120.476	258.649	363.381	193.126	200.567	298.289	387.802	314.135	198.864
Atn1	NM_007881	389.695	330.942	0	98.568	175.448	124.365	153.333	197.275	141.946	180.25	214.893	342.038	265.522	300.477	226.399
Atoh8	NM_153778	0	0	0	15.164	0	0	0	0	0	0	0	0	0	0	0
Atox1	NM_009720	235.288	152.054	232.379	265.374	183.423	385.53	438.094	162.204	346.348	351.918	491.867	131.247	171.192	256.088	220.28
Atp10a	NM_009728	29.411	0	0	15.164	0	93.273	0	70.142	62.456	115.875	57.305	27.84	17.469	37.56	52.011
Atp10d	NM_153389	84.557	41.74	0	22.746	31.9	87.055	32.857	52.607	39.745	64.375	19.102	75.566	24.456	34.145	52.011
Atp11a	NM_015804	242.641	196.776	278.855	197.135	231.273	354.439	65.714	254.266	289.57	523.585	382.032	262.494	300.459	239.016	238.637
Atp11b	NM_029570	242.641	175.906	69.714	235.046	231.273	111.928	383.332	346.327	300.925	313.292	214.893	163.064	164.204	133.166	211.102
Atp11c	NM_001037863	44.116	14.907	92.952	45.493	31.9	31.091	76.666	0	17.034	30.042	42.979	23.863	17.469	13.658	21.416
Atp13a1	NM_133224	374.99	336.905	255.617	652.063	358.871	659.132	361.427	241.114	278.214	274.667	267.423	361.923	373.827	372.181	416.085
Atp13a2	NM_001164366	1165.41	1392.34	2207.6	1508.84	2017.65	2605.44	2245.23	1003.91	993.621	811.127	1146.1	1658.48	1631.56	1881.39	1517.48
Atp13a3	NM_001128096	363.961	360.756	162.665	272.957	342.921	447.712	405.237	337.559	340.67	472.085	425.011	294.311	373.827	382.425	312.063
Atp13a4	NM_001164612	0	0	0	0	0	0	0	0	5.678	0	0	0	0	0	0
Atp13a5	NM_175650	0	0	0	0	0	0	0	0	0	0	0	0	0	0	0
Atp1a1	NM_144900	1099.23	930.215	1510.46	667.227	1004.84	1324.48	1697.61	1148.58	1271.84	1450.59	1786	1352.24	1107.51	1550.19	1355.33
Atp1a2	NM_178405	44.116	262.368	790.089	106.15	334.946	111.928	142.38	192.891	1476.24	154.5	186.241	83.521	129.267	44.389	33.654
Atp1a3	NM_144921	33.087	32.796	0	30.329	143.548	74.619	109.523	92.062	96.523	175.959	143.262	51.703	20.962	23.902	61.189
Atp1b1	NM_009721	3.676	17.889	23.238	30.329	79.749	118.146	0	70.142	193.046	64.375	109.834	55.681	20.962	0	36.713
Atp1b2	NM_013415	11.029	14.907	116.19	0	23.925	6.218	0	13.152	278.214	4.292	38.203	3.977	17.469	0	24.476
Atp1b3	NM_007502	2154.35	1967.76	1463.99	2213.98	1977.78	2070.67	2026.18	1477.37	2134.87	2111.51	2225.34	1849.39	1537.23	2195.53	2355.77
Atp2a2	NM_009722	257.346	241.498	232.379	265.374	263.172	198.983	459.998	157.82	164.657	206.001	176.69	194.882	321.421	314.135	333.48
Atp2a3	NM_001163337	40.44	26.833	0	30.329	31.9	6.218	0	144.668	73.812	278.959	90.733	15.909	10.481	51.218	24.476
Atp2b1	NM_026482	779.391	963.011	255.617	1182.81	765.592	932.734	832.378	916.233	987.943	901.252	850.022	775.55	992.214	1099.47	936.19
Atp2b2	NM_009723	14.705	38.759	0	0	15.95	12.436	21.905	17.536	73.812	0	23.877	0	10.481	13.658	18.357
Atp2b3	NM_177236	0	0	0	15.164	7.975	18.655	0	4.384	0	17.167	9.551	3.977	0	0	0
Atp2b4	NM_001167949	0	8.944	0	0	0	0	0	8.768	17.034	21.458	38.203	0	0	17.073	15.297
Atp2c1	NM_001253834	470.576	390.571	418.283	545.913	550.269	516.113	306.665	486.612	505.327	343.334	305.626	389.764	628.868	437.057	526.225
Atp5a1	NM_007505	1319.82	1135.94	1859.03	1493.68	1985.75	2076.89	1555.23	1196.8	1413.78	2145.84	1800.33	1340.31	1296.17	1393.12	1315.56
Atp5b	NM_016774	349.255	301.127	627.424	598.988	741.667	758.624	832.378	359.479	442.871	618.002	611.252	437.49	391.296	450.715	498.69
Atp5c1	NM_020615	102.938	140.129	162.665	257.792	223.298	211.42	295.713	175.356	295.247	407.709	372.481	174.996	192.154	249.259	272.291
Atp5d	NM_025313	2334.5	1955.84	2602.65	2130.58	1722.58	2499.73	2157.61	2555.81	3213.65	4141.47	4044.77	2430.06	2396.69	2530.15	2802.45
Atp5e	NM_025983	147.055	131.184	348.569	272.957	398.746	485.022	306.665	170.972	244.147	442.043	401.134	254.54	234.079	273.161	250.875
Atp5f1	NM_009725	841.889	1070.34	1068.94	894.691	1044.71	1206.34	1029.52	1109.12	1533.02	1484.92	1552.01	684.075	1097.03	843.383	991.26
Atp5g1	NM_007506	14.705	29.815	0	15.164	7.975	55.964	21.905	26.303	34.067	21.458	57.305	47.726	31.443	17.073	36.713
Atp5g3	NM_175015	323.521	348.831	836.565	545.913	502.42	739.969	481.903	372.631	556.428	751.044	630.353	338.06	387.802	396.083	437.501
Atp5j2	NM_020582	102.938	74.536	92.952	174.389	175.448	273.602	284.761	109.597	130.59	214.584	176.69	83.521	118.786	129.751	100.962
Atp5s	NM_026536	84.557	77.518	116.19	22.746	223.298	43.528	65.714	26.303	51.101	64.375	90.733	107.384	83.849	68.29	110.14
Atp5sl	NM_025504	356.608	304.109	534.472	288.121	358.871	422.84	449.046	249.882	232.791	175.959	162.364	326.129	269.016	355.109	330.42
Atp6ap1	NM_018794	2191.12	1929	2463.22	2577.92	2041.58	2866.6	2442.37	2222.63	2327.91	1961.3	2325.62	2072.11	2173.09	2536.98	2462.85
Atp6ap2	NM_027439	1242.61	1502.65	1673.13	1448.19	1315.86	1374.23	1292.38	1113.51	1334.29	1124.42	1599.76	1423.83	1558.19	1625.31	1792.84
Atp6v0a1	NM_001243051	856.595	769.216	534.472	834.034	877.241	1187.68	1007.62	508.531	669.984	407.709	601.701	711.915	782.591	740.948	718.97
Atp6v0a2	NM_011596	1650.69	1905.15	604.186	1387.53	1658.78	1710.01	1423.8	1310.78	1408.1	952.752	1193.85	1435.76	1407.97	1502.38	1312.5
Atp6v0b	NM_033617	2687.43	2349.39	3601.88	2289.8	1850.18	2344.27	2551.89	2446.21	2640.19	2094.34	2206.24	3149.93	2525.95	3059.4	3117.57
Atp6v0c	NM_009729	992.62	885.493	906.279	985.677	869.266	914.08	821.425	885.545	863.031	1248.88	1198.63	1427.81	1184.37	1229.22	1159.53
Atp6v0d1	NM_013477	1385.99	1252.21	673.9	1592.25	1307.89	2045.8	1489.52	1166.11	1192.35	1381.92	1212.95	1324.4	1421.94	1075.57	1165.65
Atp6v0e	NM_025272	1154.38	1067.36	1301.32	636.899	821.416	708.878	657.14	1201.18	1311.58	1236	1437.4	982.364	1285.69	1007.28	1009.62
Atp6v0e2	NM_133764	3.676	2.981	23.238	0	0	18.655	0	35.071	85.168	12.875	0	7.954	17.469	17.073	3.059
Atp6v1a	NM_007508	812.478	882.512	813.327	1069.08	566.219	777.279	689.997	727.725	783.541	1154.46	845.246	723.847	869.934	662.414	639.424
Atp6v1b2	NM_007509	422.783	435.293	418.283	462.51	590.144	572.077	602.379	438.389	488.294	828.294	730.637	433.513	412.258	484.86	492.571
Atp6v1c1	NM_025494	742.627	852.697	1115.42	970.512	869.266	994.917	898.092	688.27	698.374	523.585	639.904	755.664	978.239	747.777	985.141
Atp6v1d	NM_023721	746.303	799.031	1115.42	1144.9	1196.24	1256.08	898.092	1109.12	1095.82	781.085	974.182	703.961	765.123	730.705	688.375
Atp6v1e1	NM_007510	988.944	897.419	604.186	568.66	741.667	565.859	865.235	1157.35	1283.19	1523.55	1074.47	819.299	1111	659	972.904
Atp6v1f	NM_025381	882.329	742.383	929.517	985.677	1044.71	771.06	909.044	723.342	1146.92	1339	1107.89	910.774	1107.51	1055.08	1024.91
Atp6v1g1	NM_024173	705.863	566.477	418.283	621.734	494.445	715.096	525.712	552.37	573.461	669.502	673.332	624.417	765.123	775.093	670.019
Atp6v1g2	NM_023179	88.233	116.277	0	53.075	143.548	87.055	109.523	35.071	215.758	34.333	23.877	83.521	62.887	54.632	140.734
Atp6v1h	NM_133826	319.844	336.905	464.759	121.314	366.846	236.293	273.808	368.247	198.724	343.334	425.011	330.106	286.484	344.865	269.231
Atp7a	NM_009726	433.812	226.591	185.903	432.181	350.896	348.221	383.332	284.953	357.704	175.959	128.936	214.768	265.522	331.207	226.399
Atp8a1	NM_009727	1110.26	1243.27	511.234	1266.21	1148.39	1479.94	1281.42	1354.62	1027.69	789.669	1050.59	1061.91	1355.56	1464.82	1593.97
Atp8a2	NM_015803	95.586	62.611	23.238	7.582	55.824	24.873	43.809	39.455	17.034	4.292	33.428	39.772	90.836	51.218	58.129
Atp8b2	NM_001081182	99.262	107.333	185.903	128.896	95.699	149.237	54.762	131.517	221.436	72.959	109.834	107.384	129.267	119.508	91.783
Atp8b4	NM_001080944	40.44	92.425	0	0	7.975	6.218	21.905	175.356	147.624	510.71	463.214	27.84	90.836	95.606	79.546
Atp8b5	NM_177195	0	2.981	0	0	0	0	0	0	0	0	4.775	3.977	27.95	3.415	0
Atp9a	NM_015731	36.764	8.944	0	30.329	143.548	18.655	43.809	52.607	79.49	17.167	28.652	7.954	20.962	0	12.238
Atp9b	NM_001201569	525.721	339.886	487.996	348.778	382.796	416.621	262.856	355.095	505.327	283.251	453.663	524.988	489.12	549.736	584.354
Atpaf2	NM_145427	147.055	152.054	0	144.06	119.624	223.856	219.047	70.142	113.557	128.75	152.813	111.361	164.204	167.311	137.675
Atpif1	NM_007512	132.349	74.536	69.714	98.568	95.699	105.71	186.19	92.062	62.456	90.125	119.385	71.589	97.824	51.218	64.248
Atraid	NM_212470	1205.85	906.363	1231.61	1296.54	1228.14	1249.86	1095.23	692.654	635.917	510.71	744.963	974.409	1131.96	908.259	777.099
Atrn	NM_009730	187.495	95.407	325.331	128.896	183.423	174.11	197.142	210.427	113.557	317.584	191.016	155.11	199.142	146.824	104.021
Atrnl1	NM_181415	22.058	26.833	0	22.746	71.774	43.528	65.714	70.142	187.369	184.542	128.936	23.863	27.95	3.415	36.713
Atrx	NM_009530	238.964	131.184	162.665	136.478	135.574	105.71	219.047	144.668	153.302	210.292	162.364	143.178	125.774	273.161	180.507
Atxn1	NM_001199304	220.582	271.313	46.476	310.867	143.548	223.856	87.619	263.033	198.724	128.75	157.588	222.722	293.472	163.896	159.091
Atxn10	NM_016843	812.478	733.439	348.569	462.51	781.542	777.279	689.997	635.664	692.696	1150.17	549.171	532.942	747.654	416.57	590.473
Atxn1l	NM_001080930	172.789	265.35	0	106.15	119.624	211.42	76.666	306.872	227.113	248.917	229.219	222.722	370.333	228.772	198.864
Atxn2	NM_009125	411.754	474.052	0	310.867	398.746	335.784	405.237	315.64	232.791	231.751	248.321	465.33	534.538	348.28	342.658
Atxn2l	NM_183020	1562.46	1660.67	1278.09	1220.72	1252.06	1013.57	1292.38	1323.93	1237.77	1407.67	1337.11	1789.73	1516.27	1492.14	1691.87
Atxn3	NM_029705	161.76	92.425	23.238	30.329	151.523	80.837	175.237	135.901	124.912	120.167	128.936	107.384	122.28	116.093	116.259
Atxn7	NM_139227	363.961	280.257	116.19	318.449	207.348	310.911	306.665	346.327	176.013	244.626	276.973	302.266	282.991	279.99	324.301
Atxn7l1	NM_028139	158.084	146.091	0	98.568	103.674	105.71	43.809	280.569	193.046	317.584	396.358	171.019	269.016	245.845	315.123
Atxn7l2	NM_175183	29.411	41.74	0	37.911	0	18.655	43.809	21.919	28.389	4.292	9.551	27.84	0	10.244	42.832
Atxn7l3	NM_001098836	374.99	316.035	46.476	257.792	358.871	248.729	372.38	394.55	539.394	463.501	324.727	294.311	359.852	358.523	315.123
Atxn7l3b	NM_001033474	676.452	638.032	185.903	606.57	558.244	572.077	536.665	793.484	1107.18	699.543	644.679	703.961	761.629	665.829	673.078
AU019823	NM_212449	194.848	89.444	232.379	136.478	183.423	68.401	153.333	118.365	102.201	141.625	191.016	230.676	150.23	146.824	152.972
AU022252	NM_001012400	47.793	5.963	0	0	103.674	37.309	0	48.223	68.134	30.042	47.754	27.84	34.937	23.902	36.713
AU040320	NM_133886	283.081	310.072	185.903	705.138	566.219	578.295	449.046	355.095	306.603	270.376	171.915	509.079	394.789	464.373	354.896
Auh	NM_016709	294.11	205.721	0	219.882	215.323	180.329	208.094	206.043	289.57	175.959	219.669	155.11	227.091	204.87	263.112
Aup1	NM_007517	783.067	661.884	952.755	1129.74	1124.46	882.988	974.758	482.228	709.729	467.793	639.904	596.577	489.12	802.409	746.505
Aurka	NM_011497	47.793	68.574	46.476	15.164	71.774	211.42	142.38	100.829	28.389	171.667	119.385	75.566	31.443	34.145	21.416
Aurkb	NM_011496	44.116	152.054	116.19	83.403	159.498	242.511	240.951	166.588	45.423	613.71	186.241	95.452	24.456	58.047	48.951
Auts2	NM_177047	0	0	0	0	0	0	0	0	5.678	0	0	0	0	0	0
Aven	NM_028844	147.055	89.444	69.714	174.389	135.574	192.765	32.857	131.517	153.302	188.834	133.711	163.064	104.811	126.337	149.913
Avl9	NM_030235	231.611	226.591	92.952	219.882	63.799	99.492	175.237	122.749	130.59	111.584	114.61	167.042	213.116	143.409	165.21
Avpi1	NM_027106	29.411	29.815	116.19	22.746	79.749	62.182	43.809	70.142	85.168	141.625	181.465	27.84	76.862	68.29	91.783
AW146154	NM_001033530	62.498	17.889	0	60.657	7.975	6.218	10.952	13.152	62.456	8.583	28.652	15.909	31.443	51.218	36.713
AW209491	NM_001104646	55.146	38.759	92.952	45.493	39.875	24.873	10.952	48.223	39.745	64.375	42.979	19.886	59.393	58.047	45.892
AW549877	NM_145930	77.204	184.85	511.234	409.435	151.523	348.221	98.571	170.972	102.201	72.959	143.262	139.201	192.154	170.725	156.032
AW551984	NM_001199556	0	0	0	0	0	0	0	0	0	0	0	0	0	0	0
AW554918	NM_001033532	33.087	53.666	0	15.164	31.9	6.218	175.237	26.303	22.711	25.75	14.326	35.795	48.912	23.902	39.773
Axin1	NM_009733	209.553	187.832	92.952	303.285	111.649	236.293	219.047	157.82	204.402	167.375	229.219	174.996	202.635	174.14	204.983
Axin2	NM_015732	0	2.981	0	0	0	6.218	0	0	5.678	4.292	14.326	3.977	3.494	0	6.119
Axl	NM_001190975	599.249	423.367	929.517	1137.32	1100.54	1765.98	2135.71	1056.52	1112.86	751.044	1585.43	1368.15	1289.18	1102.89	1061.63
Azi1	NM_009734	11.029	5.963	0	53.075	47.849	24.873	21.905	26.303	5.678	17.167	9.551	59.658	20.962	47.803	36.713
Azi2	NM_001286508	235.288	283.239	209.141	295.703	199.373	310.911	219.047	249.882	215.758	424.876	296.075	238.631	195.648	221.943	223.34
Azin1	NM_001102458	338.226	393.553	975.993	583.824	614.068	640.478	240.951	438.389	369.059	480.668	353.38	473.284	408.764	467.788	376.312
B230217C12Rik	NM_001080935	11.029	2.981	0	0	15.95	0	0	4.384	11.356	4.292	14.326	3.977	13.975	0	6.119
B230219D22Rik	NM_181278	827.184	963.011	418.283	538.331	438.62	646.696	689.997	1017.06	567.783	562.21	783.166	918.729	628.868	788.751	611.889
B2m	NM_009735	15826.8	9609.24	6878.43	9121.3	8892.03	15856.5	13854.7	20525.4	17663.7	11201.3	13075.1	11084.4	13576.6	16796	22193.2
B3galnt1	NM_020026	812.478	632.069	604.186	818.87	1092.56	447.712	766.664	530.45	493.972	266.084	253.096	596.577	660.311	805.824	666.959
B3galnt2	NM_178640	242.641	333.923	302.093	303.285	406.721	273.602	317.618	214.811	215.758	287.542	248.321	278.403	303.953	211.699	290.647
B3galt1	NM_020283	0	0	0	0	0	12.436	43.809	0	5.678	0	0	0	0	0	0
B3galt2	NM_020025	0	0	0	0	0	0	0	0	0	0	0	0	0	0	0
B3galt4	NM_019420	150.731	184.85	255.617	242.628	199.373	211.42	219.047	122.749	153.302	85.834	105.059	139.201	104.811	139.995	165.21
B3galt5	NM_033149	235.288	229.572	650.662	326.031	342.921	373.094	186.19	232.346	141.946	103	138.487	258.517	282.991	317.549	260.053
B3galt6	NM_080445	147.055	149.073	0	151.643	119.624	161.674	153.333	122.749	102.201	60.083	148.038	99.43	132.761	180.969	165.21
B3galtl	NM_001081204	84.557	116.277	46.476	341.196	175.448	93.273	219.047	109.597	113.557	154.5	90.733	39.772	143.242	150.238	110.14
B3gat1	NM_029792	0	2.981	0	0	0	0	0	8.768	17.034	0	0	0	10.481	0	0
B3gat2	NM_172124	261.022	250.443	232.379	401.853	191.398	323.348	317.618	210.427	266.858	381.959	310.401	222.722	342.384	365.352	394.668
B3gat3	NM_024256	455.87	333.923	139.428	492.838	446.595	528.549	339.522	504.147	539.394	347.626	386.808	346.015	552.006	536.078	520.106
B3gnt1	NM_175383	352.932	405.478	883.041	553.495	223.298	410.403	668.093	214.811	289.57	158.792	195.792	330.106	377.321	303.891	345.717
B3gnt2	NM_001169114	415.43	345.849	209.141	614.152	494.445	584.514	646.188	504.147	369.059	416.293	410.685	250.562	328.409	379.01	385.49
B3gnt4	NM_198611	25.735	29.815	0	15.164	87.724	49.746	10.952	13.152	28.389	8.583	33.428	31.817	34.937	40.974	42.832
B3gnt7	NM_145222	11.029	20.87	0	15.164	95.699	37.309	43.809	4.384	0	4.292	14.326	19.886	17.469	3.415	15.297
B3gnt8	NM_146184	29.411	11.926	0	22.746	31.9	0	43.809	39.455	17.034	47.208	28.652	3.977	13.975	61.461	15.297
B3gnt9	NM_001271915	382.343	396.534	0	333.614	406.721	478.804	481.903	227.962	130.59	283.251	186.241	346.015	251.547	228.772	241.696
B3gntl1	NM_178664	161.76	280.257	325.331	242.628	151.523	329.566	186.19	197.275	164.657	240.334	157.588	186.927	150.23	225.357	293.707
B430306N03Rik	NM_177083	176.466	235.535	255.617	174.389	247.222	192.765	394.284	565.522	414.482	1145.88	625.578	206.813	485.626	406.326	458.917
B4galnt1	NM_008080	154.408	184.85	952.755	447.346	502.42	609.386	536.665	398.934	511.005	412.001	568.273	397.718	251.547	358.523	330.42
B4galt1	NM_022305	1356.58	1106.12	1185.13	780.959	693.818	851.897	799.521	1038.98	1101.5	759.627	859.573	1276.67	1299.66	1171.18	1340.04
B4galt2	NM_017377	11.029	11.926	0	0	15.95	0	0	4.384	56.778	17.167	14.326	0	0	3.415	12.238
B4galt3	NM_020579	716.893	691.698	278.855	674.809	550.269	684.005	383.332	631.28	522.361	570.793	491.867	632.372	576.462	635.098	498.69
B4galt4	NM_001285793	966.886	831.827	604.186	743.049	917.115	690.223	689.997	740.877	868.709	253.209	568.273	954.523	1069.08	751.192	764.861
B4galt5	NM_019835	238.964	319.016	0	227.464	350.896	273.602	361.427	407.702	425.838	386.251	510.968	365.901	352.865	262.917	379.371
B4galt6	NM_019737	724.245	709.587	371.807	417.017	438.62	416.621	635.236	626.896	845.997	515.001	697.209	839.185	593.931	594.124	697.554
B630005N14Rik	NM_175312	213.23	247.461	162.665	197.135	135.574	304.693	251.904	140.284	352.026	201.709	296.075	206.813	220.104	198.041	281.469
B930041F14Rik	NM_178699	29.411	56.648	116.19	30.329	95.699	62.182	65.714	52.607	45.423	30.042	23.877	51.703	73.368	78.534	15.297
B9d2	NM_172148	180.142	211.684	511.234	212.3	438.62	273.602	350.475	306.872	317.959	407.709	339.054	270.448	164.204	228.772	211.102
Baalc	NM_080640	18.382	47.703	23.238	0	0	0	0	13.152	176.013	0	19.102	0	3.494	13.658	0
Babam1	NM_026636	80.88	104.351	46.476	235.046	55.824	105.71	87.619	83.294	113.557	120.167	148.038	91.475	87.343	95.606	137.675
Bace1	NM_011792	191.171	301.127	185.903	53.075	199.373	111.928	317.618	227.962	136.268	193.126	162.364	254.54	213.116	269.746	189.686
Bach1	NM_007520	323.521	354.794	395.045	356.36	350.896	509.895	602.379	425.237	232.791	429.168	334.278	361.923	342.384	375.596	434.441
Bach2	NM_001109661	415.43	655.921	650.662	363.942	295.072	354.439	98.571	482.228	289.57	163.084	315.177	417.604	426.233	498.518	382.431
Bad	NM_007522	194.848	238.517	418.283	257.792	406.721	485.022	427.141	223.578	227.113	377.668	444.113	226.699	178.179	225.357	152.972
Bag1	NM_009736	183.819	113.295	395.045	265.374	239.247	304.693	317.618	175.356	272.536	274.667	253.096	222.722	185.167	187.798	281.469
Bag2	NM_145392	22.058	17.889	0	0	0	0	0	13.152	0	8.583	14.326	15.909	31.443	47.803	12.238
Bag3	NM_013863	404.401	351.812	0	212.3	207.348	292.257	186.19	337.559	312.281	227.459	219.669	222.722	324.915	344.865	474.214
Bag4	NM_026121	33.087	68.574	0	128.896	79.749	99.492	0	52.607	62.456	47.208	33.428	27.84	69.874	51.218	76.486
Bag5	NM_027404	235.288	172.925	46.476	128.896	191.398	136.801	175.237	100.829	193.046	120.167	90.733	194.882	216.61	194.627	223.34
Bag6	NM_001252468	25.735	11.926	23.238	7.582	31.9	6.218	32.857	4.384	17.034	4.292	14.326	27.84	10.481	6.829	24.476
Bahcc1	NM_198423	55.146	80.499	0	37.911	7.975	18.655	43.809	56.991	85.168	25.75	47.754	63.635	59.393	75.119	85.664
Bahd1	NM_001045523	415.43	217.646	162.665	75.821	231.273	298.475	339.522	263.033	289.57	248.917	238.77	397.718	338.89	273.161	272.291
Bai1	NM_174991	3.676	5.963	0	0	7.975	18.655	65.714	0	45.423	4.292	0	0	0	0	0
Bai2	NM_173071	0	2.981	0	0	0	18.655	32.857	0	102.201	0	0	7.954	3.494	3.415	0
Bai3	NM_175642	0	0	0	0	0	0	0	0	0	0	0	0	0	0	0
Baiap2	NM_130862	158.084	113.295	325.331	417.017	287.097	323.348	613.331	70.142	113.557	103	238.77	262.494	220.104	297.062	180.507
Baiap2l1	NM_025833	62.498	89.444	0	90.986	31.9	111.928	21.905	197.275	141.946	90.125	42.979	123.293	132.761	81.948	116.259
Baiap3	NM_001163270	62.498	62.611	116.19	15.164	87.724	68.401	10.952	65.758	39.745	72.959	71.631	43.749	87.343	61.461	85.664
Bak1	NM_007523	301.462	250.443	185.903	333.614	295.072	509.895	306.665	298.104	442.871	678.085	678.107	334.083	282.991	228.772	296.766
Bambi	NM_026505	66.175	59.629	0	30.329	39.875	12.436	0	65.758	39.745	51.5	33.428	27.84	13.975	23.902	33.654
Banf1	NM_011793	408.077	408.46	1115.42	447.346	414.696	665.35	525.712	526.067	709.729	1017.13	673.332	457.376	405.27	375.596	437.501
Bank1	NM_001033350	176.466	122.24	0	75.821	7.975	12.436	32.857	30.687	68.134	8.583	38.203	63.635	80.355	47.803	27.535
Banp	NM_001110100	555.132	378.645	302.093	326.031	374.821	522.331	317.618	701.422	590.495	424.876	396.358	576.691	653.324	515.591	553.76
Bap1	NM_027088	408.077	286.22	232.379	303.285	167.473	298.475	186.19	227.962	278.214	313.292	262.647	290.334	454.182	344.865	266.172
Bard1	NM_007525	3.676	11.926	0	7.582	15.95	31.091	0	30.687	39.745	98.709	42.979	7.954	13.975	20.487	52.011
Basp1	NM_027395	9738.71	10983.7	9341.65	8401	9960.67	8251.59	7502.35	7522.75	7006.45	3308.88	5252.94	10165.7	9852.26	8474.81	8089.17
Batf	NM_016767	158.084	256.405	0	136.478	183.423	323.348	219.047	394.55	386.093	583.668	510.968	258.517	324.915	320.964	477.274
Batf2	NM_028967	22.058	20.87	0	53.075	39.875	6.218	186.19	48.223	107.879	64.375	109.834	67.612	76.862	133.166	113.199
Batf3	NM_030060	496.31	685.735	395.045	439.763	486.47	460.149	372.38	442.773	476.938	240.334	396.358	755.664	555.5	597.539	752.624
Bax	NM_007527	716.893	602.255	813.327	962.93	988.889	1001.13	941.901	372.631	687.018	587.96	692.433	616.463	705.73	635.098	645.543
Baz1a	NM_013815	147.055	98.388	23.238	53.075	71.774	87.055	109.523	149.052	68.134	197.417	205.342	111.361	195.648	126.337	110.14
Baz1b	NM_011714	602.925	298.146	464.759	689.974	526.344	584.514	788.568	569.905	437.193	703.835	601.701	469.307	520.563	379.01	621.067
Baz2a	NM_054078	305.139	298.146	162.665	189.553	239.247	447.712	317.618	320.024	374.737	381.959	348.604	377.832	345.877	303.891	348.777
Baz2b	NM_001001182	286.757	441.256	511.234	288.121	566.219	565.859	219.047	420.853	414.482	407.709	482.316	369.878	401.777	317.549	266.172
Bbc3	NM_133234	312.492	268.331	790.089	288.121	231.273	472.585	394.284	241.114	295.247	266.084	238.77	234.654	178.179	249.259	263.112
Bbip1	NM_001195348	128.673	122.24	441.521	151.643	135.574	105.71	175.237	162.204	68.134	214.584	195.792	87.498	83.849	122.922	70.367
Bbs1	NM_001033128	29.411	11.926	0	0	0	0	0	0	11.356	4.292	14.326	7.954	34.937	10.244	12.238
Bbs12	NM_001255992	77.204	32.796	0	60.657	55.824	62.182	21.905	83.294	56.778	0	66.856	23.863	38.431	64.876	21.416
Bbs2	NM_026116	172.789	32.796	0	136.478	39.875	43.528	87.619	48.223	62.456	98.709	66.856	123.293	157.217	58.047	70.367
Bbs4	NM_175325	29.411	71.555	255.617	113.732	111.649	12.436	120.476	92.062	62.456	68.667	76.406	55.681	55.899	71.705	73.427
Bbs5	NM_028284	55.146	50.685	0	0	47.849	80.837	32.857	35.071	56.778	17.167	28.652	47.726	48.912	61.461	6.119
Bbs7	NM_027810	22.058	32.796	0	22.746	23.925	18.655	43.809	8.768	5.678	4.292	14.326	75.566	31.443	37.56	21.416
Bbs9	NM_178415	658.071	614.18	604.186	326.031	590.144	248.729	470.951	416.469	403.126	270.376	219.669	524.988	464.664	396.083	455.857
Bbx	NM_027444	150.731	134.166	209.141	136.478	159.498	198.983	109.523	206.043	136.268	111.584	186.241	174.996	118.786	122.922	192.745
BC003331	NM_001077237	672.776	646.977	418.283	758.213	877.241	702.66	317.618	438.389	630.24	583.668	592.15	715.892	793.072	706.803	718.97
BC003965	NM_183150	411.754	429.33	441.521	454.928	311.022	236.293	251.904	306.872	215.758	274.667	343.829	338.06	342.384	402.912	440.56
BC004004	NM_030561	106.615	44.722	92.952	121.314	47.849	99.492	131.428	0	28.389	38.625	76.406	107.384	34.937	75.119	45.892
BC005537	NM_024473	33.087	56.648	0	45.493	63.799	31.091	120.476	30.687	45.423	47.208	57.305	39.772	34.937	54.632	24.476
BC005624	NM_144885	294.11	313.053	278.855	121.314	255.197	198.983	229.999	206.043	306.603	261.792	248.321	290.334	199.142	276.575	226.399
BC005764	NM_001170935	44.116	68.574	0	0	31.9	0	0	26.303	79.49	60.083	28.652	31.817	45.418	44.389	39.773
BC016423	NM_134063	106.615	74.536	46.476	22.746	31.9	12.436	109.523	39.455	39.745	38.625	14.326	43.749	101.318	122.922	76.486
BC017158	NM_145590	136.026	169.943	487.996	174.389	71.774	186.547	76.666	223.578	113.557	107.292	66.856	322.152	216.61	198.041	113.199
BC017643	NM_001254735	1602.9	1481.79	975.993	993.259	853.316	1013.57	799.521	1446.68	1345.65	1394.8	1232.05	1614.73	2061.29	1895.05	1881.56
BC018242	NM_144935	0	5.963	0	0	0	0	10.952	0	17.034	0	0	15.909	0	0	0
BC018507	NM_144837	261.022	202.739	0	219.882	239.247	186.547	175.237	149.052	181.691	120.167	200.567	167.042	227.091	160.482	165.21
BC022687	NM_145450	14.705	8.944	46.476	0	47.849	37.309	65.714	13.152	28.389	4.292	0	3.977	17.469	0	12.238
BC023829	NM_001033328	44.116	32.796	92.952	7.582	7.975	37.309	21.905	52.607	11.356	60.083	28.652	27.84	45.418	10.244	48.951
BC026590	NM_001081420	73.527	122.24	162.665	212.3	103.674	37.309	32.857	153.436	56.778	60.083	90.733	91.475	90.836	167.311	85.664
BC027231	NM_145972	113.968	68.574	302.093	60.657	71.774	74.619	65.714	30.687	124.912	77.25	124.16	127.27	73.368	95.606	119.318
BC029214	NM_153557	205.877	196.776	139.428	90.986	215.323	136.801	186.19	227.962	181.691	150.209	157.588	393.741	164.204	109.264	256.993
BC030336	NM_001164580	238.964	280.257	418.283	151.643	111.649	43.528	240.951	113.981	278.214	163.084	157.588	119.315	185.167	170.725	180.507
BC030499	NM_001287206	3.676	5.963	0	0	0	0	0	4.384	5.678	4.292	14.326	0	17.469	0	0
BC030500	NM_173411	0	0	0	0	0	0	0	0	0	0	0	0	0	0	0
BC030867	NM_153544	0	8.944	0	0	0	80.837	10.952	17.536	22.711	51.5	38.203	0	20.962	20.487	12.238
BC031181	NM_001001181	1033.06	754.309	952.755	477.674	374.821	684.005	449.046	876.778	1022.01	828.294	749.738	950.546	768.616	785.337	920.893
BC035044	NM_001254946	1102.91	781.142	813.327	439.763	725.717	503.677	777.616	688.27	454.227	386.251	429.786	632.372	754.642	628.269	685.316
BC037034	NM_153161	3930.04	2781.7	1254.85	2009.26	1738.53	2462.42	2223.32	2687.32	3281.79	1570.75	1828.98	3122.09	3703.33	3496.46	3490.83
BC048403	NM_173022	106.615	95.407	185.903	90.986	7.975	74.619	0	74.526	62.456	85.834	100.283	83.521	101.318	68.29	52.011
BC049352	NM_001198971	14.705	38.759	0	7.582	0	0	0	43.839	11.356	38.625	4.775	31.817	24.456	54.632	24.476
BC049730	NM_199150	18.382	8.944	0	0	7.975	0	10.952	61.374	5.678	103	19.102	7.954	17.469	13.658	15.297
BC051142	NM_001163855	91.909	62.611	0	30.329	103.674	18.655	98.571	48.223	39.745	12.875	47.754	71.589	143.242	47.803	131.556
BC052040	NM_207264	40.44	14.907	0	68.239	0	6.218	0	39.455	56.778	38.625	66.856	39.772	17.469	30.731	48.951
BC056474	NM_001001493	124.997	110.314	69.714	53.075	103.674	37.309	21.905	70.142	130.59	167.375	81.182	95.452	104.811	119.508	97.902
BC068157	NM_207203	3.676	0	0	0	0	0	0	0	5.678	0	9.551	3.977	0	0	0
BC094916	NM_001024721	0	0	0	0	0	0	0	0	17.034	8.583	4.775	0	0	0	18.357
Bcam	NM_020486	0	0	0	22.746	0	0	0	0	17.034	0	4.775	0	0	0	0
Bcan	NM_007529	18.382	11.926	0	22.746	0	0	10.952	8.768	193.046	4.292	0	7.954	0	0	0
Bcap29	NM_001164090	99.262	89.444	0	144.06	39.875	192.765	219.047	83.294	62.456	90.125	133.711	47.726	136.255	102.435	70.367
Bcap31	NM_012060	1323.49	1162.77	766.852	689.974	494.445	752.406	613.331	793.484	1095.82	854.044	797.492	616.463	1048.11	744.363	1092.22
Bcar1	NM_001198839	0	0	0	0	0	0	0	0	5.678	0	0	3.977	0	0	0
Bcar3	NM_013867	3.676	17.889	0	60.657	23.925	24.873	0	13.152	56.778	17.167	9.551	0	17.469	10.244	18.357
Bcas1	NM_029815	29.411	107.333	69.714	68.239	39.875	0	87.619	48.223	334.992	25.75	33.428	27.84	20.962	0	45.892
Bcas2	NM_026602	1022.03	649.958	395.045	379.106	510.395	447.712	361.427	504.147	664.307	738.169	649.455	715.892	450.689	522.42	553.76
Bcas3	NM_001166643	124.997	104.351	23.238	189.553	199.373	155.456	284.761	135.901	181.691	98.709	95.508	139.201	132.761	126.337	152.972
Bcat1	NM_007532	7.353	20.87	0	0	0	24.873	87.619	0	22.711	0	0	0	0	0	0
Bcat2	NM_001243052	106.615	65.592	69.714	121.314	47.849	93.273	87.619	61.374	136.268	107.292	95.508	131.247	101.318	143.409	122.378
Bccip	NM_025392	257.346	274.294	139.428	272.957	223.298	149.237	186.19	254.266	158.979	184.542	233.995	202.836	234.079	218.528	143.794
Bcdin3d	NM_029236	227.935	241.498	325.331	219.882	167.473	267.384	262.856	149.052	113.557	175.959	148.038	254.54	241.066	232.187	312.063
Bckdha	NM_007533	768.362	635.051	673.9	667.227	606.093	453.931	722.854	530.45	562.106	343.334	525.294	604.531	524.057	488.275	413.025
Bckdhb	NM_199195	84.557	71.555	162.665	219.882	191.398	155.456	76.666	100.829	56.778	64.375	66.856	155.11	167.698	146.824	104.021
Bckdk	NM_009739	419.106	286.22	302.093	265.374	247.222	298.475	164.285	258.649	238.469	321.876	210.118	353.969	279.497	139.995	217.221
Bcl10	NM_009740	683.805	846.734	371.807	796.123	486.47	472.585	449.046	631.28	528.039	944.169	563.498	536.919	691.755	679.487	663.9
Bcl11a	NM_016707	7.353	35.778	0	0	0	0	0	26.303	68.134	64.375	28.652	7.954	10.481	3.415	36.713
Bcl11b	NM_001079883	11.029	0	0	0	0	24.873	109.523	8.768	5.678	42.917	52.529	3.977	0	6.829	0
Bcl2	NM_009741	169.113	56.648	209.141	136.478	135.574	180.329	142.38	153.436	107.879	141.625	219.669	91.475	76.862	75.119	33.654
Bcl2a1a	NM_009742	29.411	32.796	23.238	7.582	23.925	31.091	21.905	35.071	11.356	12.875	33.428	35.795	31.443	58.047	21.416
Bcl2l1	NM_009743	716.893	1168.73	1068.94	978.094	1108.51	932.734	854.282	499.763	743.796	390.543	687.658	779.527	887.403	679.487	875.001
Bcl2l11	NM_207680	463.223	548.588	92.952	417.017	311.022	279.82	646.188	254.266	238.469	236.042	253.096	346.015	282.991	355.109	256.993
Bcl2l13	NM_153516	106.615	220.628	116.19	189.553	167.473	161.674	219.047	100.829	102.201	197.417	152.813	174.996	192.154	102.435	88.724
Bcl2l2	NM_007537	113.968	83.481	69.714	98.568	103.674	93.273	164.285	192.891	272.536	128.75	148.038	163.064	69.874	105.85	159.091
Bcl3	NM_033601	147.055	199.758	0	90.986	71.774	143.019	21.905	271.801	300.925	386.251	401.134	51.703	164.204	194.627	186.626
Bcl6	NM_009744	187.495	265.35	255.617	250.21	215.323	286.039	120.476	425.237	437.193	836.877	573.048	242.608	279.497	358.523	315.123
Bcl7a	NM_029850	231.611	238.517	46.476	113.732	103.674	230.074	109.523	210.427	221.436	94.417	233.995	258.517	199.142	283.404	229.458
Bcl7b	NM_009745	511.016	477.033	743.614	598.988	438.62	354.439	558.569	359.479	448.549	390.543	339.054	457.376	485.626	563.394	529.284
Bcl9	NM_029933	143.379	101.37	69.714	227.464	127.599	80.837	54.762	78.91	96.523	68.667	95.508	174.996	129.267	136.58	137.675
Bcl9l	NM_030256	636.012	578.403	1371.04	629.317	669.893	491.24	679.045	302.488	323.637	137.334	157.588	489.193	255.041	262.917	400.787
Bclaf1	NM_153787	224.259	208.702	627.424	113.732	326.971	298.475	350.475	179.739	244.147	257.501	143.262	246.585	296.965	191.212	253.934
Bco2	NM_133217	463.223	393.553	185.903	348.778	271.147	254.947	284.761	368.247	556.428	154.5	229.219	513.056	586.943	385.839	504.809
Bcor	NM_175044	253.67	262.368	139.428	121.314	95.699	167.892	98.571	157.82	130.59	154.5	171.915	250.562	310.94	204.87	211.102
Bcr	NM_001081412	158.084	95.407	23.238	60.657	111.649	74.619	153.333	113.981	73.812	120.167	105.059	115.338	97.824	129.751	168.27
Bdh1	NM_001122683	3.676	0	0	0	0	0	0	4.384	17.034	8.583	9.551	0	0	0	3.059
Bdnf	NM_001285421	0	8.944	0	0	0	0	0	0	0	0	0	0	0	0	0
Bdp1	NM_001081061	3.676	62.611	0	45.493	71.774	130.583	43.809	61.374	28.389	64.375	38.203	15.909	45.418	54.632	48.951
Bean1	NM_001141924	0	0	0	0	0	0	0	0	0	0	0	0	0	0	0
Becn1	NM_019584	786.744	703.624	209.141	735.466	709.767	746.187	427.141	920.617	721.085	1021.42	850.022	676.121	709.223	798.995	801.575
Begain	NM_001163175	0	2.981	0	0	23.925	0	0	8.768	34.067	4.292	4.775	0	0	0	0
Bend3	NM_199028	22.058	32.796	116.19	53.075	0	0	43.809	26.303	11.356	8.583	42.979	35.795	34.937	17.073	33.654
Bend4	NM_001164806	11.029	5.963	0	0	0	0	0	17.536	51.101	21.458	47.754	0	3.494	20.487	6.119
Bend6	NM_177235	194.848	131.184	0	151.643	111.649	37.309	10.952	83.294	96.523	30.042	66.856	111.361	90.836	58.047	55.07
Best1	NM_011913	29.411	41.74	92.952	22.746	103.674	43.528	0	61.374	56.778	30.042	33.428	43.749	27.95	20.487	45.892
Bet1	NM_009748	327.197	265.35	232.379	227.464	143.548	230.074	131.428	162.204	136.268	270.376	162.364	234.654	248.053	215.114	201.923
Bet1l	NM_018742	389.695	327.96	557.71	212.3	223.298	236.293	153.333	254.266	391.771	347.626	315.177	433.513	377.321	348.28	345.717
Bex1	NM_009052	0	2.981	0	0	0	0	0	0	45.423	0	0	3.977	3.494	0	6.119
Bex2	NM_009749	7.353	2.981	0	0	0	0	21.905	0	62.456	4.292	4.775	0	6.987	0	3.059
Bex4	NM_212457	0	0	0	0	0	0	0	0	0	0	0	0	0	0	0
Bfar	NM_025976	768.362	793.068	650.662	849.198	693.818	783.497	952.853	600.593	704.051	699.543	821.369	775.55	929.327	1010.69	807.694
Bgn	NM_007542	0	0	0	7.582	47.849	0	0	13.152	0	0	52.529	0	0	0	0
Bhlhb9	NM_001098222	84.557	71.555	0	128.896	87.724	111.928	32.857	56.991	34.067	30.042	52.529	51.703	80.355	92.192	82.605
Bhlhe22	NM_021560	0	0	0	7.582	0	0	0	0	0	0	0	0	0	0	0
Bhlhe40	NM_011498	11.029	77.518	0	83.403	39.875	80.837	98.571	135.901	227.113	201.709	391.583	15.909	24.456	71.705	116.259
Bhlhe41	NM_001271768	1437.46	1639.8	1556.94	1872.79	1626.88	1703.8	1226.66	1981.52	2344.95	802.544	1198.63	2127.79	2326.81	2226.26	2533.22
Bicd1	NM_009753	0	0	0	0	0	0	0	8.768	0	0	4.775	0	0	0	0
Bicd2	NM_001039179	1011	1195.57	1092.18	720.302	709.767	733.751	733.807	977.607	766.508	763.919	802.268	1089.75	1020.16	1297.51	1272.73
Bid	NM_007544	511.016	673.81	255.617	743.049	366.846	416.621	273.808	451.54	533.716	497.835	539.621	560.782	761.629	556.565	510.927
Bik	NM_007546	55.146	29.815	0	83.403	63.799	12.436	0	35.071	56.778	17.167	4.775	31.817	10.481	17.073	39.773
Bin1	NM_009668	10874.7	9466.13	11828.1	9022.73	9091.4	10260.1	9320.44	7378.08	7477.71	3622.18	5152.66	10750.3	9709.02	9010.89	8431.83
Bin2	NM_001270537	2235.23	2552.13	3206.83	2464.19	3716.31	3457.34	2781.89	1643.96	1794.2	1974.17	2158.48	2438.01	1946	2509.66	2459.79
Bin3	NM_021328	183.819	271.313	69.714	250.21	191.398	242.511	350.475	337.559	306.603	635.168	372.481	242.608	202.635	382.425	287.588
Birc2	NM_007465	161.76	223.609	139.428	136.478	151.523	223.856	76.666	223.578	176.013	145.917	191.016	151.133	227.091	109.264	159.091
Birc3	NM_007464	319.844	292.183	162.665	75.821	159.498	192.765	284.761	337.559	352.026	459.21	367.706	262.494	335.396	221.943	238.637
Birc5	NM_001012273	44.116	41.74	604.186	174.389	95.699	429.058	438.094	192.891	85.168	742.46	162.364	7.954	73.368	23.902	39.773
Birc6	NM_007566	533.074	381.627	23.238	181.971	143.548	304.693	361.427	403.318	618.884	523.585	358.155	473.284	593.931	402.912	486.452
Bivm	NM_144558	33.087	35.778	0	22.746	39.875	24.873	43.809	39.455	17.034	8.583	33.428	59.658	13.975	27.316	30.594
Blcap	NM_016916	352.932	268.331	278.855	98.568	159.498	242.511	131.428	280.569	249.825	94.417	191.016	278.403	223.598	187.798	263.112
Blmh	NM_178645	356.608	405.478	580.948	545.913	430.645	503.677	383.332	394.55	306.603	523.585	549.171	409.65	412.258	433.642	357.955
Blnk	NM_008528	1727.89	1595.08	1510.46	2032.01	2041.58	1566.99	1467.61	1245.02	1180.99	781.085	1050.59	1749.96	2180.08	1724.33	1618.45
Bloc1s2	NM_028607	73.527	29.815	46.476	60.657	55.824	68.401	76.666	92.062	68.134	133.042	119.385	43.749	87.343	61.461	70.367
Bloc1s3	NM_177692	128.673	95.407	46.476	75.821	15.95	43.528	76.666	92.062	51.101	231.751	210.118	107.384	122.28	95.606	159.091
Bloc1s4	NM_133724	386.019	363.738	139.428	288.121	422.67	416.621	383.332	324.408	391.771	343.334	276.973	310.22	401.777	310.72	397.728
Bloc1s5	NM_139063	102.938	86.462	209.141	45.493	95.699	99.492	98.571	52.607	45.423	51.5	57.305	182.95	122.28	133.166	64.248
Bloc1s6	NM_019788	272.052	304.109	162.665	53.075	167.473	242.511	569.522	438.389	363.381	390.543	434.562	294.311	457.676	413.155	357.955
Blvra	NM_026678	14.705	5.963	46.476	15.164	15.95	43.528	54.762	13.152	39.745	0	9.551	31.817	17.469	10.244	12.238
Blvrb	NM_144923	22.058	38.759	69.714	22.746	47.849	118.146	54.762	39.455	17.034	38.625	23.877	39.772	27.95	34.145	42.832
Blzf1	NM_001160208	88.233	71.555	69.714	75.821	31.9	93.273	54.762	92.062	102.201	64.375	66.856	47.726	69.874	58.047	67.308
Bmf	NM_138313	1363.93	1571.23	395.045	477.674	653.943	491.24	372.38	754.029	863.031	454.918	601.701	783.505	992.214	874.114	979.023
Bmi1	NM_007552	117.644	217.646	0	151.643	159.498	236.293	197.142	232.346	215.758	98.709	95.508	226.699	293.472	184.383	125.437
Bmp1	NM_009755	150.731	62.611	418.283	68.239	0	99.492	32.857	43.839	51.101	12.875	28.652	19.886	24.456	20.487	15.297
Bmp2k	NM_080708	772.038	912.326	395.045	538.331	614.068	752.406	876.187	990.759	664.307	360.501	544.396	998.272	698.742	730.705	792.396
Bmp7	NM_007557	0	0	0	0	0	0	0	0	0	8.583	14.326	0	0	0	15.297
Bmp8a	NM_001256019	0	0	139.428	0	0	0	0	8.768	0	0	0	0	10.481	0	0
Bmper	NM_028472	0	0	0	0	0	0	0	0	0	0	4.775	0	0	0	0
Bmpr1a	NM_009758	128.673	211.684	162.665	159.225	119.624	111.928	186.19	118.365	147.624	103	109.834	218.745	230.585	136.58	159.091
Bmpr1b	NM_007560	0	5.963	0	0	0	0	0	0	28.389	0	0	0	0	0	0
Bmpr2	NM_007561	117.644	116.277	0	159.225	79.749	68.401	87.619	175.356	102.201	60.083	47.754	127.27	125.774	126.337	125.437
Bms1	NM_194339	88.233	122.24	116.19	98.568	135.574	155.456	109.523	144.668	176.013	103	95.508	159.087	129.267	109.264	79.546
Bmx	NM_009759	51.469	35.778	0	0	0	31.091	0	192.891	68.134	403.418	62.08	19.886	69.874	27.316	42.832
Bmyc	NM_023326	1136	1064.38	1417.51	1508.84	1395.61	1013.57	1215.71	824.171	800.575	442.043	587.375	1085.77	950.289	843.383	639.424
Bnip1	NM_172149	378.666	429.33	255.617	439.763	462.545	391.748	251.904	302.488	295.247	399.126	348.604	326.129	265.522	460.959	422.203
Bnip2	NM_016787	757.333	846.734	673.9	523.167	741.667	640.478	909.044	1078.44	613.206	896.961	912.102	886.911	758.135	812.653	810.753
Bnip3	NM_009760	191.171	187.832	232.379	189.553	111.649	198.983	240.951	170.972	176.013	141.625	276.973	143.178	213.116	259.503	223.34
Bnip3l	NM_009761	448.517	345.849	232.379	394.271	311.022	186.547	219.047	350.711	317.959	446.334	415.46	338.06	489.12	348.28	483.392
Boc	NM_172506	0	0	0	0	0	0	0	0	0	0	0	0	0	0	0
Bod1	NM_001024919	176.466	238.517	116.19	181.971	175.448	124.365	219.047	113.981	153.302	107.292	114.61	254.54	234.079	163.896	186.626
Bod1l	NM_001081422	231.611	223.609	69.714	106.15	103.674	161.674	164.285	166.588	141.946	197.417	138.487	107.384	132.761	174.14	76.486
Bok	NM_016778	0	5.963	0	0	0	37.309	32.857	0	56.778	4.292	28.652	0	0	0	0
Bola1	NM_026975	29.411	23.852	0	7.582	7.975	6.218	65.714	13.152	5.678	4.292	4.775	19.886	31.443	47.803	39.773
Bola3	NM_175277	25.735	35.778	116.19	75.821	23.925	49.746	54.762	39.455	45.423	72.959	38.203	27.84	20.962	47.803	30.594
Bop1	NM_013481	143.379	104.351	0	90.986	79.749	317.13	197.142	135.901	73.812	137.334	57.305	83.521	150.23	99.021	107.081
Bpgm	NM_007563	55.146	113.295	0	98.568	95.699	111.928	120.476	74.526	51.101	81.542	133.711	91.475	101.318	47.803	107.081
Bphl	NM_026512	110.291	122.24	0	204.717	39.875	124.365	76.666	96.446	102.201	77.25	95.508	103.407	80.355	208.285	131.556
Bpifa1	NM_011126	0	0	0	0	0	0	0	0	0	0	0	0	0	0	0
Bpnt1	NM_011794	117.644	101.37	46.476	219.882	71.774	99.492	54.762	131.517	176.013	77.25	109.834	83.521	174.686	122.922	128.497
Bptf	NM_176850	374.99	375.664	371.807	272.957	374.821	329.566	339.522	429.621	391.771	270.376	348.604	298.289	398.283	355.109	327.361
Braf	NM_139294	301.462	250.443	0	113.732	167.473	248.729	208.094	280.569	181.691	313.292	310.401	334.083	282.991	286.819	312.063
Brap	NM_028227	246.317	274.294	325.331	318.449	175.448	397.967	317.618	263.033	198.724	274.667	324.727	401.695	478.638	334.622	315.123
Brat1	NM_181066	341.903	295.164	209.141	159.225	215.323	292.257	262.856	254.266	73.812	133.042	95.508	254.54	178.179	239.016	354.896
Brca1	NM_009764	18.382	11.926	0	30.329	0	118.146	21.905	0	0	12.875	19.102	0	20.962	17.073	12.238
Brca2	NM_009765	47.793	32.796	0	113.732	0	49.746	76.666	35.071	17.034	51.5	38.203	35.795	27.95	20.487	18.357
Brd1	NM_001033274	444.841	405.478	487.996	288.121	247.222	348.221	284.761	377.014	329.314	291.834	372.481	334.083	401.777	344.865	330.42
Brd2	NM_010238	1312.46	1311.84	906.279	826.452	1108.51	584.514	668.093	1227.49	1146.92	1180.21	1318.01	1312.47	1104.01	1024.35	1236.02
Brd3	NM_001113573	959.533	1070.34	1580.18	576.242	526.344	677.787	558.569	1074.05	897.098	1145.88	744.963	847.139	1016.67	679.487	694.494
Brd4	NM_020508	966.886	694.68	697.138	439.763	566.219	485.022	700.95	675.119	652.951	532.168	401.134	588.623	513.576	631.684	437.501
Brd7	NM_012047	150.731	160.999	46.476	219.882	247.222	192.765	197.142	135.901	113.557	180.25	181.465	174.996	157.217	157.067	137.675
Brd8	NM_030147	327.197	411.441	395.045	621.734	318.997	584.514	689.997	346.327	374.737	403.418	319.952	266.471	349.371	433.642	397.728
Brd9	NM_001024508	463.223	399.515	162.665	394.271	518.369	491.24	405.237	381.398	374.737	339.043	305.626	441.467	492.613	467.788	385.49
Brdt	NM_054054	7.353	14.907	0	30.329	0	68.401	0	0	5.678	0	0	3.977	6.987	10.244	0
Bre	NM_181281	294.11	310.072	162.665	204.717	223.298	180.329	98.571	206.043	300.925	364.793	210.118	278.403	188.66	201.456	226.399
Brf1	NM_028193	404.401	301.127	139.428	272.957	231.273	373.094	284.761	157.82	329.314	158.792	195.792	282.38	241.066	235.601	275.35
Bri3	NM_001163709	36.764	32.796	0	0	63.799	6.218	54.762	26.303	34.067	17.167	33.428	39.772	34.937	27.316	52.011
Bri3bp	NM_029752	275.728	342.868	418.283	318.449	247.222	242.511	405.237	697.038	641.595	918.419	1084.02	298.289	471.651	399.497	455.857
Brinp1	NM_019967	0	0	0	7.582	0	0	0	4.384	0	0	0	0	0	0	0
Brinp2	NM_207583	0	5.963	0	0	0	0	0	0	0	0	0	0	0	0	0
Brinp3	NM_001145807	0	2.981	0	0	0	0	0	0	5.678	0	9.551	0	0	0	0
Brix1	NM_026396	69.851	53.666	23.238	45.493	39.875	31.091	10.952	35.071	56.778	72.959	33.428	75.566	52.406	44.389	48.951
Brk1	NM_133937	2896.98	2519.33	3392.74	2661.33	2264.88	2798.2	2004.28	2380.45	2515.28	2467.72	2440.23	2362.45	2518.97	2304.79	2563.82
Brms1	NM_134155	205.877	158.017	162.665	128.896	111.649	205.202	295.713	149.052	238.469	244.626	248.321	190.905	244.56	208.285	201.923
Brms1l	NM_001037756	36.764	119.258	23.238	53.075	23.925	74.619	87.619	96.446	39.745	55.792	62.08	71.589	83.849	85.363	64.248
Brpf1	NM_001282128	720.569	688.717	371.807	750.631	717.742	690.223	1040.47	648.815	624.562	716.71	678.107	882.934	824.516	805.824	881.12
Brpf3	NM_001081315	176.466	205.721	185.903	235.046	263.172	99.492	240.951	131.517	181.691	120.167	133.711	171.019	199.142	92.192	137.675
Brsk1	NM_001003920	0	0	0	22.746	0	0	0	13.152	176.013	42.917	28.652	11.932	3.494	10.244	9.178
Brsk2	NM_001009930	18.382	0	0	7.582	0	0	0	0	34.067	4.292	14.326	3.977	0	0	6.119
Brwd1	NM_176928	132.349	47.703	0	60.657	111.649	93.273	87.619	70.142	85.168	47.208	71.631	67.612	94.33	75.119	85.664
Bscl2	NM_001136064	58.822	23.852	46.476	75.821	63.799	24.873	54.762	21.919	79.49	51.5	47.754	51.703	17.469	44.389	48.951
Bsdc1	NM_133889	551.456	381.627	209.141	348.778	303.047	354.439	405.237	280.569	295.247	287.542	176.69	353.969	331.903	201.456	201.923
Bsg	NM_009768	3165.36	3041.09	3973.68	4192.92	3469.09	3880.18	3745.7	2507.58	2861.63	2068.59	2573.94	3424.35	3444.8	2953.55	3044.15
Bsn	NM_007567	77.204	98.388	116.19	83.403	31.9	24.873	186.19	43.839	153.302	12.875	23.877	63.635	41.925	54.632	48.951
Bst1	NM_009763	73.527	80.499	0	45.493	31.9	105.71	219.047	425.237	261.18	1012.84	396.358	79.544	171.192	180.969	198.864
Bst2	NM_198095	1128.65	1279.05	2602.65	1978.93	1977.78	4526.87	3526.65	1516.83	1703.35	1514.96	3075.36	1924.95	1683.97	2239.92	1802.01
Btaf1	NM_001080706	327.197	423.367	0	417.017	358.871	429.058	131.428	311.256	340.67	283.251	176.69	310.22	408.764	331.207	385.49
Btbd1	NM_146193	136.026	172.925	139.428	98.568	79.749	111.928	186.19	74.526	102.201	150.209	109.834	103.407	108.305	105.85	156.032
Btbd10	NM_133700	124.997	86.462	185.903	197.135	135.574	55.964	98.571	135.901	73.812	115.875	124.16	115.338	108.305	30.731	88.724
Btbd11	NM_028709	0	0	0	0	0	0	0	8.768	17.034	0	14.326	0	0	0	0
Btbd17	NM_028055	3.676	11.926	0	0	23.925	12.436	21.905	8.768	79.49	8.583	28.652	23.863	27.95	0	12.238
Btbd2	NM_145361	242.641	327.96	0	235.046	239.247	211.42	142.38	276.185	227.113	141.625	162.364	258.517	300.459	300.477	339.598
Btbd3	NM_001025431	66.175	29.815	0	60.657	87.724	0	0	48.223	28.389	25.75	28.652	27.84	31.443	34.145	18.357
Btbd6	NM_001145900	180.142	104.351	185.903	318.449	215.323	136.801	131.428	87.678	147.624	42.917	38.203	206.813	185.167	170.725	211.102
Btbd7	NM_172806	51.469	26.833	0	22.746	31.9	0	21.905	17.536	0	12.875	19.102	3.977	17.469	17.073	36.713
Btbd9	NM_027060	345.579	453.182	232.379	606.57	406.721	385.53	306.665	341.943	323.637	206.001	262.647	330.106	492.613	283.404	370.193
Btd	NM_025295	249.993	149.073	139.428	113.732	119.624	130.583	54.762	105.213	153.302	98.709	109.834	139.201	192.154	160.482	137.675
Btf3l4	NM_027453	80.88	68.574	46.476	98.568	55.824	6.218	32.857	70.142	28.389	47.208	66.856	43.749	94.33	37.56	61.189
Btg1	NM_007569	1378.64	1261.16	534.472	803.706	853.316	410.403	635.236	1477.37	1090.14	1321.84	1079.24	616.463	1135.46	1024.35	1101.4
Btg2	NM_007570	8929.91	7077.98	4206.06	2843.3	3046.42	2443.76	2705.23	4423.34	3894.99	3240.22	3146.99	5273.74	6351.57	6132.46	5678.33
Btk	NM_013482	411.754	259.387	92.952	439.763	446.595	441.494	536.665	249.882	374.737	356.209	343.829	342.038	307.447	454.13	290.647
Btrc	NM_001037758	99.262	83.481	92.952	75.821	95.699	118.146	109.523	61.374	62.456	34.333	95.508	71.589	87.343	61.461	104.021
Bub1b	NM_009773	44.116	35.778	46.476	53.075	39.875	93.273	109.523	70.142	28.389	137.334	90.733	3.977	38.431	23.902	18.357
Bub3	NM_009774	338.226	494.922	116.19	265.374	255.197	373.094	306.665	394.55	391.771	643.752	405.909	409.65	370.333	522.42	458.917
Bud13	NM_146000	128.673	71.555	69.714	15.164	47.849	18.655	43.809	70.142	79.49	38.625	52.529	79.544	55.899	34.145	39.773
Bud31	NM_001008705	132.349	119.258	69.714	113.732	199.373	267.384	164.285	135.901	176.013	248.917	181.465	139.201	136.255	126.337	143.794
Bysl	NM_016859	919.093	670.828	1603.42	674.809	709.767	889.207	952.853	1832.46	1487.59	5360.31	1953.14	568.737	1051.61	775.093	933.131
Bzrap1	NM_172449	3.676	5.963	0	0	0	62.182	0	8.768	51.101	42.917	23.877	0	3.494	0	0
Bzw1	NM_025824	117.644	152.054	139.428	197.135	79.749	118.146	54.762	131.517	141.946	287.542	162.364	35.795	90.836	116.093	122.378
Bzw2	NM_025840	47.793	62.611	116.19	68.239	55.824	62.182	10.952	48.223	34.067	55.792	42.979	71.589	45.418	61.461	33.654
C030006K11Rik	NM_176828	139.702	125.221	0	159.225	39.875	99.492	32.857	175.356	113.557	68.667	95.508	91.475	185.167	163.896	79.546
C030039L03Rik	NM_198417	0	11.926	0	0	7.975	0	0	13.152	0	8.583	9.551	7.954	10.481	0	39.773
C030046E11Rik	NM_001081319	62.498	29.815	0	15.164	55.824	24.873	32.857	13.152	45.423	17.167	28.652	23.863	55.899	17.073	6.119
C130026I21Rik	NM_175219	3.676	0	0	0	0	31.091	54.762	43.839	56.778	141.625	14.326	11.932	17.469	30.731	33.654
C130050O18Rik	NM_177000	198.524	107.333	534.472	136.478	151.523	68.401	109.523	118.365	215.758	266.084	300.85	151.133	202.635	139.995	156.032
C130074G19Rik	NM_178692	0	0	0	0	0	0	0	4.384	0	0	0	0	0	0	0
C1d	NM_020558	62.498	44.722	0	83.403	31.9	18.655	10.952	43.839	79.49	55.792	42.979	27.84	52.406	61.461	73.427
C1galt1c1	NM_021550	88.233	65.592	0	83.403	31.9	49.746	76.666	92.062	113.557	227.459	162.364	163.064	171.192	81.948	165.21
C1qa	NM_007572	43645.9	34209.3	62742.4	71074.9	65840.9	74929.7	74519.7	31156.3	37769	20857.6	33547.2	42977.4	38940.9	43968.6	38334.9
C1qb	NM_009777	13385.7	6955.74	46870.9	42346.2	43750.4	41674.6	40249.8	5067.77	7528.81	3085.72	5243.39	15451.3	12682.2	12165.9	10974.2
C1qbp	NM_007573	257.346	441.256	209.141	386.689	462.545	323.348	470.951	311.256	488.294	283.251	496.642	405.672	412.258	351.694	471.155
C1qc	NM_007574	32881.5	32316	51402.3	47759.8	53782.8	52568.9	49208.9	31187	32426.1	15467.2	27162.5	38729.8	35880.4	31136.9	34776.7
C1ql1	NM_011795	0	2.981	0	0	0	0	0	17.536	22.711	0	9.551	0	0	0	0
C1ql2	NM_207233	0	0	0	0	0	0	0	0	0	0	0	0	0	0	0
C1ql3	NM_153155	0	0	0	0	0	0	0	4.384	17.034	4.292	0	19.886	0	0	0
C1qtnf1	NM_001204129	0	17.889	23.238	0	0	0	0	0	0	0	0	0	3.494	0	0
C1qtnf4	NM_026161	0	5.963	0	22.746	0	0	0	30.687	22.711	8.583	19.102	0	0	0	0
C1qtnf5	NM_001190319	3.676	5.963	0	0	47.849	43.528	0	4.384	22.711	12.875	100.283	7.954	0	3.415	0
C1qtnf6	NM_001204153	3.676	0	0	0	0	18.655	0	0	17.034	72.959	4.775	0	0	0	0
C1rl	NM_181344	316.168	301.127	92.952	121.314	255.197	111.928	164.285	302.488	340.67	386.251	291.3	194.882	230.585	177.554	198.864
C2	NM_013484	22.058	11.926	0	0	0	0	0	35.071	22.711	21.458	47.754	19.886	20.962	34.145	30.594
C230052I12Rik	NM_178643	80.88	92.425	23.238	128.896	119.624	211.42	98.571	74.526	124.912	98.709	109.834	59.658	48.912	116.093	128.497
C2cd2	NM_174847	124.997	92.425	46.476	98.568	159.498	43.528	98.571	118.365	147.624	94.417	90.733	194.882	150.23	218.528	174.388
C2cd2l	NM_027909	176.466	199.758	0	83.403	318.997	379.312	635.236	192.891	153.302	163.084	124.16	202.836	230.585	204.87	189.686
C2cd3	NM_001017985	176.466	295.164	69.714	128.896	127.599	180.329	175.237	113.981	153.302	133.042	124.16	218.745	248.053	174.14	171.329
C2cd4b	NM_001081314	0	0	0	0	0	0	0	0	0	0	0	0	0	0	0
C2cd4c	NM_001168624	0	0	0	0	0	0	0	0	0	0	0	0	0	0	0
C2cd5	NM_029897	88.233	59.629	0	0	79.749	105.71	87.619	122.749	62.456	210.292	186.241	151.133	83.849	78.534	94.843
C330006A16Rik	NM_001256521	430.136	632.069	720.376	333.614	430.645	429.058	492.855	569.905	448.549	476.376	506.193	600.554	611.399	614.611	544.581
C330007P06Rik	NM_029951	95.586	74.536	46.476	53.075	39.875	74.619	87.619	74.526	73.812	34.333	62.08	47.726	31.443	34.145	82.605
C330018D20Rik	NM_029909	62.498	184.85	92.952	136.478	95.699	37.309	76.666	61.374	210.08	38.625	100.283	143.178	153.723	75.119	116.259
C3ar1	NM_009779	606.601	530.7	1138.66	1122.15	1108.51	1374.23	919.996	469.076	391.771	313.292	501.417	727.824	583.45	706.803	810.753
C4b	NM_009780	11.029	17.889	46.476	37.911	63.799	111.928	54.762	26.303	68.134	25.75	109.834	31.817	41.925	105.85	134.616
C530008M17Rik	NM_001163793	3.676	0	0	37.911	7.975	0	0	0	0	0	4.775	3.977	0	0	6.119
C5ar1	NM_007577	106.615	128.203	23.238	265.374	215.323	167.892	43.809	118.365	102.201	206.001	181.465	63.635	153.723	160.482	186.626
C5ar2	NM_176912	775.714	804.994	278.855	947.766	510.395	385.53	449.046	854.858	845.997	317.584	358.155	696.007	1020.16	1160.93	1073.87
C77080	NM_001033189	0	0	0	0	0	12.436	0	0	11.356	0	4.775	0	0	6.829	18.357
C77370	NM_001077354	0	0	0	0	0	0	0	0	0	0	0	0	0	0	0
C87436	NM_001243742	136.026	166.962	0	166.807	79.749	205.202	142.38	105.213	51.101	68.667	95.508	139.201	192.154	163.896	143.794
Caap1	NM_026368	88.233	98.388	0	166.807	127.599	74.619	76.666	109.597	90.845	188.834	157.588	115.338	192.154	150.238	168.27
Cab39	NM_133781	426.459	548.588	209.141	621.734	342.921	435.276	262.856	495.379	374.737	605.127	568.273	417.604	496.107	382.425	480.333
Cab39l	NM_026908	124.997	137.147	69.714	90.986	95.699	205.202	10.952	149.052	119.235	270.376	205.342	123.293	83.849	112.679	146.853
Cabin1	NM_172549	1224.23	968.974	278.855	1008.42	797.491	777.279	930.949	754.029	823.286	811.127	897.776	1380.08	1187.86	1147.28	1468.53
Cables1	NM_022021	650.718	703.624	604.186	940.184	869.266	534.768	569.522	828.555	414.482	210.292	310.401	676.121	667.299	874.114	590.473
Cables2	NM_145851	143.379	134.166	92.952	204.717	119.624	111.928	240.951	118.365	164.657	154.5	157.588	139.201	195.648	112.679	177.448
Cabp1	NM_013879	0	0	0	0	0	12.436	10.952	4.384	51.101	17.167	0	0	0	0	0
Cabyr	NM_027687	11.029	11.926	0	0	23.925	6.218	43.809	0	5.678	4.292	19.102	11.932	0	3.415	6.119
Cacfd1	NM_029862	62.498	98.388	69.714	53.075	207.348	198.983	109.523	105.213	85.168	94.417	76.406	99.43	101.318	58.047	91.783
Cachd1	NM_198037	0	0	0	0	0	0	0	0	0	0	0	0	0	0	0
Cacna1a	NM_001252061	143.379	184.85	534.472	265.374	287.097	43.528	186.19	175.356	187.369	133.042	233.995	218.745	115.292	112.679	168.27
Cacna1b	NM_001042528	0	0	0	0	0	0	0	0	5.678	4.292	0	0	0	0	0
Cacna1c	NM_001159535	0	0	0	0	0	0	0	0	0	0	0	0	0	0	0
Cacna1d	NM_001083616	198.524	193.795	185.903	363.942	231.273	254.947	219.047	135.901	215.758	115.875	128.936	190.905	195.648	228.772	198.864
Cacna1e	NM_009782	0	0	0	0	0	0	0	0	0	0	0	0	0	0	15.297
Cacna1g	NM_001112813	0	0	0	0	15.95	0	0	13.152	0	0	4.775	0	0	0	0
Cacna1h	NM_001163691	0	0	0	0	0	0	0	0	0	0	0	0	0	0	0
Cacna1i	NM_001044308	0	0	0	0	0	0	21.905	0	11.356	4.292	0	0	0	10.244	0
Cacna1s	NM_014193	66.175	113.295	69.714	310.867	111.649	248.729	142.38	92.062	158.979	180.25	296.075	222.722	181.673	194.627	256.993
Cacna2d1	NM_001110844	0	0	0	0	0	0	0	0	11.356	0	4.775	0	0	0	0
Cacna2d2	NM_020263	0	0	0	0	0	0	0	13.152	0	0	4.775	0	0	0	0
Cacna2d3	NM_009785	0	2.981	0	7.582	0	6.218	21.905	8.768	17.034	0	0	0	0	6.829	0
Cacnb1	NM_145121	22.058	0	0	22.746	0	18.655	0	8.768	17.034	12.875	4.775	39.772	3.494	0	27.535
Cacnb2	NM_023116	62.498	71.555	0	75.821	55.824	55.964	32.857	35.071	22.711	34.333	28.652	7.954	69.874	23.902	24.476
Cacnb3	NM_007581	3.676	14.907	0	22.746	0	12.436	109.523	52.607	221.436	51.5	152.813	0	0	10.244	6.119
Cacnb4	NM_001285427	14.705	5.963	0	0	47.849	0	0	4.384	45.423	4.292	14.326	3.977	10.481	0	18.357
Cacng2	NM_007583	3.676	5.963	0	0	15.95	6.218	0	8.768	56.778	4.292	4.775	0	0	6.829	15.297
Cacng3	NM_019430	0	0	0	0	0	0	0	0	0	0	0	0	3.494	0	0
Cacng4	NM_019431	0	0	0	0	0	0	0	0	0	0	0	0	0	0	0
Cacng5	NM_080644	0	0	0	0	0	0	0	13.152	5.678	0	0	0	0	0	0
Cactin	NM_027381	139.702	128.203	162.665	174.389	63.799	149.237	109.523	100.829	198.724	145.917	167.139	111.361	136.255	208.285	116.259
Cacul1	NM_030197	154.408	229.572	139.428	128.896	247.222	155.456	175.237	144.668	181.691	180.25	238.77	99.43	188.66	116.093	186.626
Cacybp	NM_009786	628.66	369.701	116.19	356.36	295.072	460.149	372.38	609.36	845.997	1042.88	525.294	505.102	635.855	679.487	761.802
Cad	NM_023525	227.935	158.017	0	75.821	151.523	49.746	197.142	96.446	153.302	64.375	42.979	123.293	115.292	139.995	122.378
Cadm1	NM_207675	963.209	1019.66	441.521	1342.04	1323.84	746.187	514.76	868.01	1050.4	390.543	553.947	1427.81	1341.59	696.56	1153.41
Cadm2	NM_001145977	0	5.963	0	0	0	0	0	0	5.678	0	0	0	0	0	0
Cadm3	NM_053199	25.735	8.944	0	0	7.975	0	10.952	65.758	51.101	21.458	23.877	0	0	3.415	3.059
Cadm4	NM_153112	44.116	38.759	0	15.164	15.95	6.218	32.857	4.384	136.268	4.292	14.326	39.772	10.481	3.415	33.654
Cadps	NM_012061	0	0	0	0	0	0	0	0	11.356	4.292	0	0	0	0	0
Cadps2	NM_001252105	0	0	0	0	0	0	0	0	0	0	0	0	0	0	0
Calb1	NM_009788	0	0	0	0	0	0	0	0	0	0	0	0	0	0	0
Calb2	NM_007586	0	0	0	37.911	0	0	0	0	17.034	0	0	0	0	27.316	0
Calcoco1	NM_026192	99.262	77.518	92.952	37.911	55.824	68.401	76.666	78.91	85.168	60.083	71.631	147.156	90.836	44.389	125.437
Calcrl	NM_018782	80.88	125.221	0	113.732	87.724	62.182	65.714	78.91	119.235	90.125	23.877	95.452	97.824	68.29	45.892
Cald1	NM_145575	0	0	0	0	7.975	0	0	4.384	0	0	14.326	0	0	0	0
Calhm2	NM_133746	547.779	500.885	371.807	508.003	334.946	478.804	306.665	464.692	511.005	377.668	300.85	624.417	478.638	460.959	679.197
Calm1	NM_009790	1283.05	1803.78	906.279	1137.32	1140.41	1411.54	1204.76	2424.29	3826.86	4519.14	3414.41	1165.31	2173.09	1942.86	1961.11
Calm2	NM_007589	3985.19	3372.03	1371.04	1751.47	1491.31	1417.76	1544.28	2547.04	1981.56	2283.17	2292.19	2895.39	3001.1	3035.5	2569.93
Calm3	NM_007590	224.259	241.498	580.948	257.792	382.796	615.605	405.237	398.934	499.649	768.21	592.15	194.882	370.333	266.332	361.015
Caln1	NM_181045	0	11.926	0	0	23.925	0	0	0	73.812	0	0	0	0	3.415	0
Calr	NM_007591	5679.99	4815.06	5786.24	5322.65	5678.14	5888.66	5059.98	4107.7	5234.96	3180.13	3982.69	3738.55	3878.02	4531.05	4246.51
Calu	NM_001285412	194.848	256.405	185.903	288.121	183.423	397.967	208.094	192.891	198.724	214.584	167.139	294.311	209.623	283.404	244.756
Caly	NM_001190385	0	2.981	0	0	39.875	6.218	0	0	5.678	4.292	4.775	7.954	0	0	0
Camk1	NM_133926	2529.34	1920.06	2718.84	2123	1953.85	1318.26	1730.47	727.725	1578.44	678.085	1222.5	2438.01	1820.22	1942.86	2141.61
Camk1d	NM_177343	1022.03	1457.93	999.231	955.348	1379.66	932.734	788.568	1126.66	970.91	965.628	1021.94	1117.59	985.226	1358.97	1278.85
Camk1g	NM_144817	0	0	0	0	0	0	0	0	0	0	0	0	0	0	0
Camk2a	NM_001286809	69.851	74.536	23.238	75.821	47.849	74.619	21.905	39.455	533.716	30.042	47.754	87.498	80.355	27.316	61.189
Camk2b	NM_007595	99.262	32.796	0	15.164	39.875	37.309	0	26.303	153.302	0	14.326	51.703	0	27.316	30.594
Camk2d	NM_001025438	191.171	307.09	69.714	326.031	350.896	217.638	328.57	302.488	204.402	188.834	162.364	182.95	192.154	256.088	186.626
Camk2g	NM_001039138	647.041	816.92	302.093	614.152	510.395	621.823	821.425	416.469	584.817	592.252	706.76	489.193	496.107	512.176	455.857
Camk2n1	NM_025451	525.721	948.104	1022.47	871.945	885.215	640.478	481.903	504.147	2112.15	296.126	549.171	684.075	499.601	590.71	630.246
Camk2n2	NM_028420	11.029	44.722	0	0	7.975	31.091	120.476	39.455	295.247	38.625	42.979	3.977	31.443	20.487	12.238
Camk4	NM_009793	3.676	0	0	0	0	6.218	0	4.384	34.067	8.583	14.326	0	0	0	0
Camkk1	NM_018883	62.498	92.425	69.714	30.329	247.222	149.237	43.809	43.839	68.134	38.625	81.182	103.407	83.849	170.725	70.367
Camkk2	NM_145358	687.482	828.845	511.234	902.273	949.015	951.389	1040.47	846.09	1129.89	1150.17	620.802	851.117	974.745	942.404	1147.29
Camkmt	NM_028576	18.382	14.907	92.952	22.746	7.975	0	10.952	35.071	5.678	21.458	14.326	27.84	10.481	6.829	24.476
Camkv	NM_145621	3.676	0	0	0	23.925	18.655	10.952	8.768	45.423	0	0	7.954	3.494	0	0
Caml	NM_007596	507.339	694.68	650.662	447.346	430.645	553.422	317.618	583.057	465.582	313.292	429.786	572.714	660.311	768.264	529.284
Camp	NM_009921	11.029	8.944	23.238	0	0	0	0	43.839	34.067	107.292	19.102	0	10.481	3.415	6.119
Camsap1	NM_001276359	518.368	384.608	232.379	371.524	279.122	329.566	219.047	324.408	329.314	180.25	243.546	441.467	387.802	379.01	367.133
Camsap2	NM_001081360	58.822	17.889	0	30.329	15.95	18.655	0	35.071	45.423	47.208	4.775	31.817	38.431	34.145	67.308
Camsap3	NM_027171	0	0	0	0	0	0	0	0	0	4.292	0	0	0	0	0
Camta1	NM_001081557	3.676	2.981	0	0	15.95	0	10.952	0	176.013	0	14.326	7.954	3.494	6.829	0
Camta2	NM_178116	2080.83	1565.27	1417.51	2077.5	1411.56	2244.78	2048.09	1271.33	2061.05	1248.88	1284.58	1917	2082.25	1587.75	2062.07
Cand1	NM_027994	154.408	256.405	46.476	310.867	151.523	354.439	470.951	162.204	204.402	180.25	167.139	155.11	269.016	235.601	220.28
Cand2	NM_025958	69.851	59.629	418.283	37.911	55.824	49.746	43.809	83.294	62.456	4.292	95.508	59.658	59.393	34.145	55.07
Cant1	NM_001267592	878.653	521.755	859.803	834.034	637.993	963.825	777.616	736.493	834.642	313.292	453.663	628.395	754.642	874.114	887.239
Canx	NM_007597	1591.87	1389.36	1487.23	1759.05	1850.18	1977.4	1478.57	1205.57	1425.14	1077.21	993.284	1292.58	1257.74	1355.56	1459.36
Cap1	NM_007598	88.233	80.499	23.238	53.075	31.9	12.436	98.571	65.758	68.134	55.792	100.283	95.452	104.811	20.487	45.892
Cap2	NM_026056	0	0	0	0	0	0	0	0	22.711	0	0	0	0	0	0
Capg	NM_001271415	47.793	41.74	92.952	219.882	111.649	230.074	87.619	170.972	85.168	283.251	143.262	75.566	94.33	78.534	61.189
Capn1	NM_001110504	202.2	116.277	0	30.329	231.273	198.983	251.904	280.569	283.892	961.336	534.845	119.315	192.154	225.357	159.091
Capn10	NM_011796	158.084	98.388	23.238	121.314	135.574	323.348	175.237	70.142	79.49	85.834	81.182	71.589	125.774	81.948	64.248
Capn12	NM_001110807	180.142	271.313	302.093	128.896	374.821	186.547	98.571	407.702	369.059	489.251	319.952	322.152	331.903	225.357	290.647
Capn2	NM_009794	55.146	119.258	46.476	121.314	63.799	105.71	153.333	153.436	164.657	484.96	267.423	19.886	62.887	85.363	128.497
Capn3	NM_001109761	1760.98	1621.91	2207.6	2229.15	2623.75	2369.14	1829.04	1696.57	1362.68	690.96	1227.28	1749.96	2340.79	2144.31	1728.59
Capn5	NM_007602	3.676	2.981	0	0	0	43.528	0	0	34.067	8.583	9.551	0	3.494	0	3.059
Capn7	NM_009796	136.026	199.758	0	166.807	159.498	111.928	98.571	179.739	130.59	227.459	195.792	147.156	188.66	133.166	156.032
Capns1	NM_009795	2227.88	1848.5	2161.13	1751.47	1993.73	2549.47	2310.94	2538.27	2537.99	4210.14	2430.68	2115.86	1959.97	2516.49	2710.67
Capns2	NM_027112	14.705	14.907	0	0	47.849	87.055	32.857	30.687	28.389	38.625	19.102	51.703	10.481	34.145	24.476
Caprin1	NM_001111289	91.909	128.203	185.903	212.3	87.724	180.329	43.809	157.82	153.302	133.042	253.096	139.201	125.774	126.337	107.081
Caprin2	NM_181541	51.469	50.685	232.379	37.911	47.849	136.801	0	8.768	28.389	25.75	33.428	31.817	17.469	37.56	30.594
Capza1	NM_009797	216.906	184.85	46.476	128.896	127.599	74.619	98.571	236.73	215.758	437.751	296.075	155.11	146.736	177.554	247.815
Capza2	NM_007604	860.271	688.717	720.376	485.256	366.846	416.621	602.379	723.342	607.528	639.46	630.353	588.623	590.437	624.855	584.354
Capzb	NM_001037761	4305.03	4224.73	5251.77	4079.18	4178.85	4464.69	3570.46	4787.21	5331.49	7038.35	6279.65	4641.37	5006.49	4732.51	5106.22
Car10	NM_028296	0	0	0	0	0	0	0	0	17.034	4.292	9.551	0	0	0	0
Car11	NM_009800	3.676	0	0	0	0	6.218	0	0	5.678	0	0	0	0	6.829	0
Car12	NM_178396	0	0	0	0	0	124.365	0	0	5.678	0	42.979	3.977	13.975	0	0
Car13	NM_024495	3.676	14.907	0	0	0	24.873	0	13.152	0	30.042	14.326	3.977	0	6.829	6.119
Car14	NM_011797	66.175	38.759	0	53.075	23.925	74.619	109.523	118.365	51.101	60.083	66.856	71.589	66.381	109.264	58.129
Car2	NM_009801	29.411	23.852	0	144.06	47.849	0	65.714	61.374	278.214	98.709	124.16	39.772	38.431	3.415	58.129
Car4	NM_007607	0	0	0	0	7.975	0	32.857	0	0	0	0	0	0	0	0
Car7	NM_053070	18.382	11.926	0	53.075	15.95	0	32.857	0	17.034	8.583	4.775	3.977	3.494	17.073	0
Car8	NM_007592	0	0	46.476	0	0	0	0	0	28.389	8.583	0	0	0	3.415	3.059
Car9	NM_139305	3.676	32.796	0	45.493	87.724	93.273	32.857	43.839	5.678	38.625	42.979	39.772	41.925	54.632	91.783
Card10	NM_130859	47.793	62.611	0	0	0	37.309	0	113.981	62.456	231.751	81.182	63.635	41.925	47.803	58.129
Card11	NM_175362	14.705	68.574	0	0	0	62.182	21.905	87.678	39.745	30.042	100.283	7.954	31.443	6.829	21.416
Card6	NM_001163138	382.343	363.738	69.714	280.539	326.971	497.458	240.951	306.872	346.348	330.459	377.257	445.444	611.399	409.741	465.036
Carf	NM_001285473	47.793	83.481	46.476	83.403	55.824	18.655	131.428	87.678	79.49	72.959	133.711	63.635	97.824	40.974	88.724
Carhsp1	NM_025821	128.673	134.166	232.379	98.568	95.699	174.11	175.237	170.972	244.147	356.209	253.096	91.475	199.142	150.238	128.497
Carkd	NM_026995	463.223	286.22	209.141	417.017	390.771	354.439	449.046	201.659	312.281	321.876	339.054	294.311	317.928	266.332	293.707
Carm1	NM_153141	580.867	417.404	836.565	447.346	486.47	410.403	470.951	455.924	476.938	347.626	582.599	672.144	531.044	594.124	461.976
Carns1	NM_134148	40.44	32.796	0	15.164	23.925	24.873	32.857	43.839	22.711	30.042	62.08	3.977	27.95	3.415	39.773
Cars	NM_001252593	47.793	92.425	46.476	166.807	87.724	186.547	98.571	92.062	79.49	42.917	66.856	55.681	52.406	44.389	55.07
Cartpt	NM_001081493	0	0	0	0	0	0	0	0	11.356	0	0	0	0	0	0
Casc3	NM_138660	1323.49	736.42	487.996	500.42	645.968	603.168	919.996	526.067	749.474	506.418	491.867	703.961	698.742	659	774.04
Casc4	NM_001205371	18.382	20.87	0	7.582	47.849	24.873	0	4.384	28.389	8.583	4.775	11.932	34.937	30.731	0
Casd1	NM_145398	294.11	423.367	255.617	341.196	199.373	385.53	208.094	249.882	329.314	210.292	243.546	202.836	300.459	317.549	324.301
Cask	NM_009806	448.517	369.701	0	272.957	159.498	242.511	65.714	276.185	244.147	304.709	167.139	357.946	443.701	239.016	232.518
Caskin1	NM_027937	18.382	14.907	0	30.329	23.925	136.801	32.857	13.152	68.134	8.583	0	11.932	27.95	17.073	12.238
Caskin2	NM_080643	0	2.981	0	0	31.9	0	0	48.223	11.356	8.583	14.326	0	0	3.415	0
Casp2	NM_007610	150.731	134.166	162.665	144.06	119.624	130.583	208.094	135.901	181.691	214.584	157.588	91.475	115.292	133.166	58.129
Casp3	NM_009810	863.947	745.365	348.569	659.645	326.971	516.113	229.999	780.332	454.227	1025.71	625.578	707.938	625.374	655.585	465.036
Casp4	NM_007609	77.204	59.629	185.903	75.821	207.348	161.674	142.38	113.981	85.168	72.959	71.631	107.384	94.33	133.166	107.081
Casp6	NM_009811	275.728	369.701	46.476	197.135	215.323	118.146	273.808	188.507	227.113	377.668	439.337	222.722	373.827	341.451	373.252
Casp7	NM_007611	84.557	47.703	23.238	7.582	15.95	68.401	54.762	122.749	62.456	137.334	52.529	87.498	97.824	44.389	36.713
Casp8	NM_001277926	1319.82	1091.21	511.234	841.616	757.617	615.605	854.282	815.403	902.776	927.002	873.899	1157.36	848.972	1318	1324.74
Casp8ap2	NM_011997	51.469	32.796	0	15.164	47.849	18.655	0	4.384	22.711	30.042	42.979	23.863	73.368	27.316	24.476
Casp9	NM_001277932	283.081	110.314	209.141	174.389	255.197	124.365	131.428	131.517	221.436	94.417	200.567	198.859	129.267	61.461	189.686
Cass4	NM_001276422	73.527	158.017	69.714	235.046	103.674	124.365	120.476	74.526	62.456	77.25	71.631	159.087	104.811	47.803	116.259
Cast	NM_009817	25.735	50.685	0	0	0	80.837	32.857	83.294	45.423	103	66.856	11.932	27.95	27.316	21.416
Casz1	NM_001159344	51.469	101.37	0	106.15	111.649	217.638	98.571	170.972	85.168	201.709	66.856	107.384	108.305	95.606	85.664
Cat	NM_009804	205.877	226.591	302.093	60.657	119.624	236.293	120.476	118.365	244.147	304.709	291.3	250.562	251.547	191.212	226.399
Cav1	NM_001243064	18.382	8.944	0	22.746	0	0	0	8.768	5.678	8.583	4.775	0	13.975	3.415	24.476
Cav2	NM_016900	88.233	53.666	0	106.15	47.849	62.182	32.857	17.536	119.235	115.875	114.61	111.361	38.431	61.461	85.664
Cbfa2t2	NM_172860	261.022	181.869	46.476	144.06	207.348	230.074	109.523	206.043	204.402	158.792	162.364	194.882	202.635	150.238	189.686
Cbfa2t3	NM_009824	1610.25	1830.62	836.565	962.93	1116.49	559.641	963.806	1648.34	1515.98	1703.8	2086.85	1698.26	1247.26	1106.3	1113.64
Cbfb	NM_001161458	529.398	617.162	766.852	348.778	614.068	634.259	602.379	583.057	459.905	871.211	682.883	485.216	492.613	631.684	660.84
Cbl	NM_007619	345.579	369.701	534.472	257.792	374.821	298.475	251.904	333.176	380.415	540.751	305.626	469.307	269.016	331.207	376.312
Cblb	NM_001033238	36.764	50.685	0	22.746	39.875	80.837	21.905	52.607	113.557	72.959	71.631	67.612	20.962	34.145	64.248
Cbll1	NM_134048	183.819	262.368	534.472	341.196	295.072	130.583	120.476	214.811	113.557	175.959	191.016	214.768	230.585	235.601	293.707
Cbln1	NM_019626	0	20.87	0	0	7.975	0	21.905	17.536	22.711	4.292	0	0	0	0	0
Cbln2	NM_172633	0	0	0	0	0	37.309	0	0	11.356	0	0	0	0	0	0
Cbln4	NM_175631	0	0	0	0	0	0	0	0	0	0	0	0	0	0	0
Cbr1	NM_007620	29.411	47.703	46.476	60.657	23.925	43.528	32.857	21.919	17.034	12.875	9.551	43.749	69.874	54.632	42.832
Cbr2	NM_007621	327.197	256.405	0	90.986	215.323	87.055	54.762	39.455	39.745	17.167	81.182	167.042	38.431	201.456	159.091
Cbr3	NM_173047	66.175	47.703	46.476	30.329	0	18.655	43.809	30.687	73.812	25.75	42.979	47.726	52.406	78.534	70.367
Cbr4	NM_145595	91.909	86.462	0	90.986	103.674	118.146	186.19	92.062	102.201	47.208	57.305	83.521	129.267	95.606	48.951
Cbs	NM_001271353	0	0	0	0	15.95	0	0	17.536	85.168	0	4.775	27.84	0	0	0
Cbx2	NM_007623	14.705	53.666	0	0	0	0	32.857	8.768	5.678	8.583	9.551	31.817	41.925	30.731	3.059
Cbx3	NM_007624	88.233	50.685	92.952	22.746	7.975	12.436	32.857	83.294	119.235	72.959	66.856	63.635	73.368	54.632	48.951
Cbx4	NM_007625	323.521	435.293	418.283	212.3	183.423	167.892	262.856	407.702	317.959	446.334	243.546	282.38	506.588	303.891	416.085
Cbx5	NM_007626	40.44	80.499	162.665	151.643	127.599	130.583	131.428	87.678	193.046	124.459	133.711	63.635	55.899	78.534	134.616
Cbx6	NM_028763	621.307	494.922	534.472	326.031	430.645	385.53	317.618	315.64	738.118	120.167	176.69	449.421	429.726	392.668	388.55
Cbx7	NM_144811	411.754	387.59	441.521	265.374	446.595	211.42	470.951	315.64	334.992	188.834	291.3	409.65	391.296	358.523	370.193
Cbx8	NM_013926	102.938	125.221	46.476	53.075	79.749	68.401	153.333	30.687	68.134	60.083	90.733	123.293	62.887	88.777	73.427
Cby1	NM_028634	132.349	89.444	278.855	83.403	79.749	55.964	76.666	92.062	68.134	72.959	71.631	95.452	146.736	75.119	55.07
Cc2d1a	NM_145970	297.786	181.869	302.093	121.314	239.247	143.019	164.285	113.981	204.402	206.001	152.813	274.425	129.267	170.725	143.794
Cc2d1b	NM_177045	713.216	620.143	46.476	629.317	829.391	1100.63	909.044	372.631	471.26	369.084	544.396	624.417	614.893	635.098	513.987
Ccar1	NM_026201	106.615	104.351	46.476	45.493	15.95	99.492	0	43.839	119.235	180.25	119.385	99.43	111.799	71.705	152.972
Ccar2	NM_146055	47.793	56.648	0	7.582	0	43.528	32.857	48.223	5.678	4.292	28.652	27.84	17.469	34.145	18.357
Ccbe1	NM_178793	0	0	0	0	0	0	0	0	0	0	0	0	0	0	0
Ccbl1	NM_172404	113.968	50.685	278.855	136.478	103.674	87.055	10.952	70.142	51.101	42.917	28.652	174.996	122.28	71.705	113.199
Ccdc102a	NM_001033533	18.382	50.685	116.19	53.075	71.774	68.401	131.428	39.455	96.523	81.542	176.69	47.726	66.381	51.218	52.011
Ccdc104	NM_025740	25.735	62.611	0	30.329	23.925	80.837	0	30.687	113.557	34.333	81.182	79.544	31.443	40.974	39.773
Ccdc106	NM_146178	194.848	116.277	0	90.986	119.624	155.456	394.284	166.588	221.436	81.542	90.733	171.019	132.761	116.093	217.221
Ccdc109b	NM_025779	14.705	0	0	22.746	15.95	43.528	10.952	17.536	28.389	94.417	28.652	0	10.481	10.244	15.297
Ccdc112	NM_001160399	58.822	26.833	69.714	15.164	0	55.964	21.905	26.303	22.711	21.458	19.102	67.612	59.393	44.389	55.07
Ccdc114	NM_001033243	36.764	14.907	0	30.329	0	49.746	0	4.384	0	0	9.551	11.932	17.469	0	24.476
Ccdc115	NM_027159	595.572	578.403	534.472	591.406	566.219	447.712	295.713	464.692	414.482	566.501	487.091	509.079	510.082	481.446	541.522
Ccdc117	NM_134033	334.55	351.812	278.855	121.314	207.348	149.237	76.666	179.739	244.147	257.501	138.487	214.768	258.535	129.751	253.934
Ccdc12	NM_028312	452.194	566.477	371.807	235.046	295.072	348.221	372.38	284.953	471.26	381.959	425.011	310.22	450.689	385.839	342.658
Ccdc120	NM_207202	0	0	0	0	15.95	0	0	13.152	0	4.292	0	11.932	0	0	3.059
Ccdc122	NM_175369	36.764	35.778	23.238	30.329	7.975	0	43.809	13.152	45.423	8.583	42.979	11.932	38.431	17.073	27.535
Ccdc124	NM_026964	238.964	301.127	464.759	144.06	271.147	292.257	273.808	368.247	454.227	669.502	501.417	274.425	223.598	218.528	327.361
Ccdc125	NM_001168386	132.349	128.203	0	30.329	23.925	6.218	0	306.872	79.49	682.377	229.219	127.27	52.406	68.29	88.724
Ccdc126	NM_175098	216.906	226.591	209.141	128.896	79.749	37.309	76.666	162.204	147.624	231.751	152.813	159.087	230.585	191.212	119.318
Ccdc127	NM_001168659	231.611	190.813	0	189.553	247.222	93.273	142.38	149.052	90.845	128.75	128.936	155.11	164.204	112.679	156.032
Ccdc13	NM_028384	0	2.981	0	0	0	0	0	0	0	0	0	0	0	0	0
Ccdc130	NM_026350	80.88	47.703	23.238	30.329	63.799	118.146	21.905	56.991	34.067	55.792	42.979	63.635	66.381	78.534	45.892
Ccdc132	NM_001167750	169.113	104.351	0	265.374	151.523	161.674	153.333	122.749	119.235	128.75	143.262	167.042	171.192	187.798	223.34
Ccdc134	NM_172428	169.113	172.925	0	242.628	287.097	273.602	262.856	184.123	187.369	137.334	210.118	190.905	216.61	242.43	186.626
Ccdc136	NM_145574	7.353	0	23.238	0	23.925	0	0	0	5.678	0	0	0	0	0	0
Ccdc137	NM_152807	176.466	104.351	162.665	90.986	79.749	186.547	131.428	184.123	107.879	60.083	71.631	127.27	139.748	88.777	104.021
Ccdc141	NM_001025576	0	0	0	0	0	0	0	0	0	0	0	0	0	0	0
Ccdc148	NM_001001178	11.029	0	0	0	0	0	0	0	0	0	0	0	0	0	0
Ccdc149	NM_001256059	0	17.889	0	7.582	0	0	0	4.384	28.389	4.292	4.775	0	0	0	3.059
Ccdc151	NM_001163787	0	0	0	30.329	0	0	0	0	0	0	0	0	0	0	0
Ccdc157	NM_001164620	40.44	125.221	0	181.971	47.849	74.619	87.619	122.749	62.456	4.292	23.877	63.635	108.305	122.922	107.081
Ccdc163	NM_026714	40.44	41.74	46.476	30.329	47.849	111.928	98.571	35.071	34.067	42.917	57.305	47.726	24.456	34.145	52.011
Ccdc166	NM_001163518	80.88	101.37	92.952	60.657	0	31.091	76.666	30.687	85.168	21.458	76.406	119.315	73.368	68.29	100.962
Ccdc167	NM_001163741	95.586	38.759	0	60.657	39.875	12.436	32.857	61.374	28.389	25.75	52.529	63.635	17.469	139.995	45.892
Ccdc174	NM_172730	161.76	95.407	46.476	90.986	47.849	43.528	65.714	87.678	39.745	21.458	23.877	55.681	115.292	64.876	85.664
Ccdc175	NM_028687	3.676	23.852	0	22.746	23.925	0	43.809	21.919	11.356	0	14.326	11.932	27.95	37.56	39.773
Ccdc177	NM_001008423	0	2.981	0	0	0	0	0	0	0	0	0	0	0	0	0
Ccdc181	NM_029115	22.058	17.889	139.428	0	31.9	12.436	32.857	30.687	34.067	34.333	38.203	51.703	17.469	27.316	21.416
Ccdc22	NM_138603	202.2	152.054	209.141	295.703	207.348	329.566	339.522	153.436	176.013	133.042	167.139	218.745	269.016	187.798	217.221
Ccdc23	NM_024462	499.987	468.089	604.186	697.556	725.717	596.95	416.189	363.863	573.461	296.126	491.867	544.874	534.538	532.663	538.462
Ccdc28a	NM_144820	110.291	86.462	0	83.403	143.548	130.583	109.523	149.052	79.49	60.083	95.508	47.726	111.799	126.337	149.913
Ccdc28b	NM_025455	40.44	26.833	23.238	53.075	55.824	31.091	54.762	48.223	11.356	51.5	47.754	15.909	27.95	58.047	48.951
Ccdc3	NM_028804	0	0	0	0	0	0	0	0	5.678	0	0	0	0	0	0
Ccdc32	NM_199310	235.288	202.739	673.9	219.882	263.172	236.293	284.761	153.436	238.469	167.375	171.915	242.608	272.509	225.357	244.756
Ccdc34	NM_026613	62.498	44.722	0	0	7.975	99.492	21.905	35.071	45.423	47.208	19.102	55.681	80.355	13.658	61.189
Ccdc38	NM_175488	55.146	17.889	69.714	45.493	39.875	80.837	43.809	21.919	34.067	103	105.059	23.863	55.899	30.731	61.189
Ccdc39	NM_026222	18.382	44.722	0	45.493	15.95	0	87.619	21.919	45.423	17.167	23.877	43.749	24.456	37.56	24.476
Ccdc41	NM_029852	73.527	65.592	69.714	53.075	23.925	118.146	65.714	92.062	45.423	124.459	109.834	71.589	41.925	61.461	94.843
Ccdc43	NM_025918	117.644	92.425	0	68.239	7.975	130.583	76.666	39.455	90.845	111.584	138.487	131.247	52.406	61.461	67.308
Ccdc47	NM_026009	654.394	781.142	697.138	841.616	717.742	565.859	744.759	670.735	783.541	596.543	687.658	727.824	838.491	635.098	801.575
Ccdc50	NM_026202	1018.36	790.087	185.903	409.435	430.645	472.585	449.046	596.209	811.93	476.376	539.621	636.349	754.642	699.974	575.176
Ccdc51	NM_025689	44.116	47.703	46.476	30.329	47.849	68.401	76.666	13.152	62.456	12.875	57.305	27.84	69.874	37.56	61.189
Ccdc53	NM_026070	77.204	80.499	69.714	128.896	159.498	143.019	43.809	52.607	73.812	98.709	85.957	43.749	94.33	75.119	58.129
Ccdc55	NM_001012309	330.873	229.572	185.903	227.464	119.624	223.856	339.522	166.588	232.791	218.876	195.792	99.43	216.61	215.114	208.042
Ccdc58	NM_001159421	80.88	68.574	185.903	30.329	63.799	80.837	32.857	48.223	68.134	38.625	33.428	67.612	101.318	47.803	79.546
Ccdc59	NM_025602	18.382	14.907	0	7.582	39.875	12.436	10.952	21.919	28.389	25.75	14.326	23.863	62.887	17.073	88.724
Ccdc6	NM_001111121	374.99	295.164	162.665	98.568	318.997	155.456	142.38	223.578	204.402	206.001	219.669	357.946	314.434	269.746	201.923
Ccdc61	NM_001033314	40.44	41.74	0	83.403	63.799	12.436	32.857	48.223	39.745	64.375	38.203	71.589	31.443	71.705	42.832
Ccdc62	NM_001134767	128.673	134.166	23.238	45.493	87.724	24.873	43.809	61.374	68.134	17.167	47.754	103.407	80.355	88.777	58.129
Ccdc69	NM_177471	29.411	17.889	0	37.911	15.95	24.873	43.809	13.152	62.456	115.875	109.834	0	34.937	3.415	24.476
Ccdc71	NM_133744	345.579	447.219	162.665	326.031	358.871	317.13	10.952	276.185	380.415	300.417	229.219	262.494	265.522	273.161	263.112
Ccdc71l	NM_001162903	268.375	327.96	139.428	242.628	279.122	304.693	284.761	293.721	283.892	480.668	410.685	401.695	317.928	389.254	425.263
Ccdc73	NM_177600	44.116	23.852	0	15.164	15.95	0	10.952	13.152	5.678	21.458	42.979	27.84	20.962	20.487	24.476
Ccdc74a	NM_001166164	0	5.963	23.238	7.582	0	0	0	0	0	0	0	0	0	0	0
Ccdc77	NM_026028	194.848	134.166	139.428	75.821	79.749	192.765	98.571	131.517	90.845	180.25	128.936	178.973	181.673	146.824	152.972
Ccdc84	NM_201372	40.44	44.722	162.665	37.911	47.849	18.655	10.952	30.687	68.134	38.625	23.877	23.863	55.899	51.218	42.832
Ccdc85a	NM_181577	0	0	0	0	0	0	0	0	17.034	0	0	0	0	0	0
Ccdc85b	NM_001243307	374.99	441.256	464.759	689.974	773.567	254.947	273.808	477.844	936.843	570.793	678.107	572.714	510.082	614.611	774.04
Ccdc86	NM_023731	422.783	587.347	1068.94	970.512	598.119	820.806	547.617	447.157	596.173	476.376	845.246	477.262	387.802	635.098	618.008
Ccdc88a	NM_176841	25.735	50.685	0	53.075	87.724	105.71	10.952	30.687	22.711	60.083	33.428	59.658	38.431	61.461	36.713
Ccdc88b	NM_001081291	2172.74	1556.32	2068.18	1660.49	1148.39	2020.92	1807.14	1310.78	1220.73	1592.21	1661.84	1885.18	1921.54	1625.31	1783.66
Ccdc9	NM_172297	393.372	211.684	209.141	181.971	207.348	304.693	317.618	214.811	193.046	210.292	210.118	290.334	230.585	355.109	397.728
Ccdc90b	NM_025515	216.906	253.424	325.331	280.539	303.047	80.837	284.761	166.588	227.113	107.292	105.059	218.745	258.535	177.554	143.794
Ccdc91	NM_025911	44.116	77.518	0	7.582	87.724	68.401	76.666	105.213	102.201	64.375	52.529	75.566	122.28	54.632	64.248
Ccdc92	NM_144819	0	0	0	0	0	12.436	76.666	4.384	34.067	12.875	14.326	0	0	3.415	0
Ccdc93	NM_029955	474.252	641.014	464.759	568.66	669.893	348.221	339.522	398.934	397.448	193.126	219.669	437.49	471.651	358.523	382.431
Ccdc94	NM_028381	235.288	220.628	116.19	151.643	215.323	217.638	32.857	197.275	153.302	124.459	157.588	353.969	160.711	242.43	204.983
Ccdc97	NM_028771	591.896	363.738	348.569	326.031	350.896	391.748	438.094	271.801	300.925	218.876	310.401	377.832	482.132	457.544	391.609
Cchcr1	NM_146248	14.705	5.963	0	7.582	0	49.746	21.905	17.536	56.778	81.542	23.877	11.932	27.95	54.632	52.011
Cck	NM_001284508	3.676	29.815	0	22.746	31.9	12.436	0	0	232.791	0	23.877	0	0	3.415	0
Cckbr	NM_007627	0	0	0	0	0	0	0	0	5.678	4.292	0	0	0	0	0
Ccl12	NM_011331	158.084	214.665	302.093	492.838	366.846	584.514	405.237	341.943	550.75	180.25	291.3	234.654	317.928	539.492	648.602
Ccl2	NM_011333	371.314	542.625	557.71	1023.59	1116.49	1231.21	919.996	885.545	1271.84	575.085	835.696	330.106	394.789	887.772	660.84
Ccl22	NM_009137	0	131.184	0	0	0	31.091	0	74.526	79.49	90.125	71.631	27.84	20.962	40.974	3.059
Ccl24	NM_019577	55.146	38.759	116.19	75.821	87.724	37.309	0	52.607	5.678	12.875	14.326	35.795	13.975	68.29	18.357
Ccl25	NM_009138	33.087	14.907	278.855	53.075	7.975	0	186.19	8.768	34.067	60.083	19.102	11.932	10.481	23.902	48.951
Ccl3	NM_011337	3242.56	3699.99	4391.97	3040.43	3700.36	3538.17	3493.8	4651.31	4939.72	2965.55	3548.12	3929.45	5527.05	5818.32	5718.1
Ccl4	NM_013652	1113.94	1180.66	371.807	1053.92	781.542	1150.37	1095.23	1319.55	1550.05	811.127	1179.53	998.272	1145.94	1498.97	1456.3
Ccl5	NM_013653	415.43	292.183	1905.51	2365.62	2376.52	6212.01	5180.46	837.323	1498.95	866.919	3070.58	318.174	478.638	399.497	431.382
Ccl6	NM_009139	2051.42	2152.61	906.279	1114.57	1283.96	1193.9	1467.61	2805.69	2373.34	6184.31	3166.09	1805.64	2204.53	2198.94	2686.19
Ccl7	NM_013654	44.116	59.629	0	45.493	15.95	87.055	109.523	56.991	62.456	34.333	62.08	83.521	24.456	116.093	70.367
Ccl8	NM_021443	0	5.963	23.238	0	79.749	0	0	0	0	0	4.775	7.954	3.494	23.902	9.178
Ccl9	NM_011338	1275.7	1302.9	1208.37	454.928	677.868	553.422	919.996	1152.96	1129.89	2029.96	1284.58	898.843	821.022	1041.42	1205.42
Ccm2	NM_001190344	845.566	831.827	1068.94	583.824	925.09	851.897	646.188	815.403	1067.43	772.502	706.76	878.957	960.771	802.409	731.208
Ccm2l	NM_145536	18.382	0	0	0	0	0	0	0	0	4.292	0	0	13.975	0	0
Ccna2	NM_009828	147.055	143.11	511.234	288.121	510.395	435.276	416.189	311.256	255.503	969.919	291.3	135.224	115.292	160.482	107.081
Ccnb1	NM_172301	7.353	23.852	0	75.821	71.774	93.273	32.857	39.455	34.067	193.126	62.08	3.977	24.456	20.487	12.238
Ccnb2	NM_007630	14.705	44.722	139.428	181.971	207.348	342.003	251.904	30.687	56.778	257.501	109.834	19.886	13.975	10.244	18.357
Ccnc	NM_001122982	29.411	56.648	46.476	106.15	23.925	6.218	0	21.919	45.423	90.125	114.61	43.749	41.925	13.658	88.724
Ccnd1	NM_007631	1356.58	1225.38	697.138	796.123	661.918	1050.88	755.711	1464.22	1572.76	708.127	1466.05	1722.12	1373.03	1877.98	1649.04
Ccnd2	NM_009829	102.938	83.481	0	15.164	183.423	149.237	120.476	302.488	533.716	150.209	635.129	83.521	48.912	136.58	110.14
Ccnd3	NM_001081635	761.009	611.199	1278.09	598.988	614.068	758.624	733.807	1889.46	1470.56	5566.31	2005.67	485.216	950.289	679.487	917.834
Ccndbp1	NM_010761	371.314	426.349	23.238	272.957	199.373	273.602	153.333	320.024	391.771	450.626	339.054	413.627	370.333	266.332	330.42
Ccne1	NM_007633	0	41.74	255.617	30.329	0	49.746	43.809	13.152	28.389	103	47.754	19.886	24.456	0	3.059
Ccne2	NM_001282943	40.44	89.444	0	30.329	47.849	149.237	98.571	61.374	39.745	94.417	52.529	27.84	55.899	40.974	91.783
Ccnf	NM_007634	3.676	50.685	0	22.746	31.9	87.055	98.571	21.919	28.389	107.292	42.979	11.932	13.975	6.829	9.178
Ccng1	NM_009831	161.76	196.776	185.903	303.285	334.946	298.475	251.904	223.578	249.825	321.876	300.85	139.201	248.053	116.093	226.399
Ccng2	NM_007635	1588.19	1636.82	859.803	1258.63	1475.36	652.914	1007.62	1008.29	789.219	789.669	711.535	1042.02	1289.18	723.876	972.904
Ccnh	NM_023243	99.262	211.684	46.476	15.164	175.448	62.182	43.809	109.597	130.59	107.292	81.182	119.315	143.242	112.679	82.605
Ccni	NM_017367	2091.86	2030.37	766.852	1971.35	3166.04	2847.95	2387.61	1731.64	1686.32	1712.38	1690.49	2044.27	1858.65	1806.27	1909.09
Ccnj	NM_172839	55.146	29.815	0	7.582	0	0	43.809	43.839	22.711	55.792	62.08	39.772	27.95	58.047	55.07
Ccnjl	NM_001045530	0	29.815	0	0	0	0	0	0	0	0	0	0	0	10.244	0
Ccnk	NM_009832	647.041	638.032	162.665	409.435	550.269	460.149	383.332	591.825	704.051	540.751	587.375	787.482	702.236	559.979	627.186
Ccnl1	NM_019937	496.31	828.845	302.093	591.406	677.868	329.566	711.902	863.626	1186.67	793.96	1026.71	711.915	1048.11	805.824	954.547
Ccnl2	NM_207678	2047.74	2039.32	1673.13	1887.95	2272.85	1710.01	1861.9	1911.38	1794.2	1836.84	2263.54	2151.66	2029.85	2485.76	2361.89
Ccno	NM_001081062	36.764	8.944	0	0	0	0	0	70.142	62.456	442.043	109.834	19.886	24.456	17.073	58.129
Ccnt1	NM_009833	474.252	336.905	604.186	265.374	71.774	174.11	328.57	333.176	556.428	309.001	329.503	334.083	510.082	334.622	477.274
Ccnt2	NM_028399	194.848	268.331	348.569	204.717	175.448	217.638	295.713	131.517	130.59	184.542	214.893	314.197	293.472	286.819	186.626
Ccny	NM_026484	180.142	155.036	185.903	106.15	151.523	68.401	98.571	166.588	164.657	124.459	114.61	115.338	129.267	129.751	134.616
Ccnyl1	NM_001097644	69.851	62.611	46.476	121.314	79.749	49.746	43.809	61.374	51.101	47.208	42.979	55.681	115.292	95.606	67.308
Ccp110	NM_182995	62.498	62.611	0	0	23.925	12.436	21.905	21.919	62.456	60.083	33.428	55.681	48.912	23.902	55.07
Ccpg1	NM_001114328	249.993	417.404	464.759	386.689	598.119	553.422	569.522	499.763	369.059	523.585	415.46	381.809	548.513	501.933	492.571
Ccr1	NM_009912	14.705	50.685	0	15.164	0	130.583	43.809	39.455	141.946	274.667	162.364	23.863	104.811	75.119	70.367
Ccr2	NM_009915	95.586	68.574	0	98.568	223.298	155.456	350.475	289.337	425.838	776.794	649.455	111.361	73.368	167.311	345.717
Ccr5	NM_009917	3257.27	3291.53	2602.65	1668.07	2288.8	2014.71	1796.18	2152.49	2503.93	1407.67	2082.08	2493.69	3039.53	2984.28	3288.9
Ccr7	NM_007719	25.735	32.796	0	53.075	0	0	0	65.758	238.469	206.001	243.546	0	27.95	13.658	33.654
Ccrl2	NM_017466	91.909	143.11	23.238	75.821	47.849	80.837	164.285	83.294	102.201	103	181.465	79.544	174.686	92.192	162.151
Ccrn4l	NM_009834	55.146	38.759	0	0	31.9	80.837	0	65.758	85.168	180.25	119.385	0	27.95	34.145	61.189
Ccs	NM_016892	106.615	92.425	116.19	144.06	167.473	230.074	131.428	96.446	158.979	98.709	157.588	147.156	160.711	184.383	131.556
Ccsap	NM_028536	29.411	11.926	0	22.746	15.95	37.309	0	0	5.678	42.917	4.775	7.954	13.975	30.731	0
Ccser2	NM_027045	47.793	47.703	0	75.821	39.875	0	43.809	87.678	39.745	77.25	76.406	79.544	45.418	23.902	67.308
Cct2	NM_007636	606.601	655.921	766.852	962.93	893.19	988.698	668.093	714.574	766.508	1154.46	993.284	771.573	712.717	826.311	859.704
Cct3	NM_009836	422.783	393.553	278.855	235.046	446.595	509.895	219.047	368.247	329.314	300.417	339.054	346.015	499.601	413.155	480.333
Cct4	NM_009837	198.524	184.85	371.807	280.539	462.545	273.602	284.761	306.872	215.758	300.417	272.198	294.311	293.472	235.601	293.707
Cct5	NM_007637	22.058	14.907	0	15.164	7.975	24.873	10.952	26.303	34.067	47.208	19.102	19.886	17.469	23.902	24.476
Cct6a	NM_009838	904.387	1013.7	441.521	682.391	853.316	926.516	1007.62	881.162	936.843	841.169	826.145	807.368	1090.04	1024.35	972.904
Cct7	NM_007638	113.968	53.666	46.476	53.075	111.649	136.801	54.762	87.678	45.423	81.542	119.385	111.361	108.305	92.192	125.437
Cct8	NM_009840	238.964	149.073	185.903	151.643	103.674	167.892	21.905	118.365	187.369	141.625	152.813	163.064	157.217	163.896	235.577
Ccz1	NM_177682	661.747	688.717	720.376	682.391	653.943	671.569	755.711	512.915	454.227	733.877	534.845	628.395	824.516	672.658	630.246
Cd101	NM_001167906	14.705	20.87	0	75.821	23.925	18.655	21.905	21.919	28.389	38.625	62.08	35.795	27.95	30.731	21.416
Cd14	NM_009841	3838.13	4165.1	3020.93	3586.35	4115.06	3015.84	3909.99	2652.25	3219.33	1806.8	1981.79	4108.43	3486.72	4558.37	4307.7
Cd151	NM_001111050	900.711	840.771	2068.18	1061.5	1411.56	1492.38	1007.62	762.797	772.185	369.084	420.235	1105.66	915.352	747.777	798.515
Cd163	NM_053094	205.877	163.98	0	144.06	191.398	62.182	0	30.687	17.034	25.75	0	135.224	55.899	266.332	146.853
Cd164	NM_016898	2830.81	3366.07	1371.04	2145.74	1969.8	1678.92	1785.23	2091.11	1714.71	1386.21	1289.36	2147.68	2232.48	1594.58	1802.01
Cd177	NM_026862	507.339	330.942	23.238	0	23.925	43.528	54.762	1411.61	618.884	2768.13	773.615	230.676	737.173	221.943	220.28
Cd1d1	NM_007639	165.437	232.554	209.141	106.15	95.699	99.492	109.523	96.446	45.423	120.167	95.508	127.27	146.736	116.093	82.605
Cd200	NM_010818	0	17.889	0	0	0	0	0	0	0	8.583	9.551	0	6.987	0	0
Cd200r1	NM_021325	99.262	149.073	23.238	166.807	119.624	118.146	65.714	65.758	107.879	188.834	109.834	103.407	160.711	180.969	107.081
Cd200r4	NM_207244	11.029	20.87	116.19	7.582	31.9	55.964	0	30.687	11.356	12.875	57.305	19.886	27.95	27.316	27.535
Cd209a	NM_133238	62.498	140.129	0	7.582	0	0	54.762	232.346	476.938	412.001	420.235	31.817	34.937	27.316	52.011
Cd209f	NM_026956	88.233	92.425	0	90.986	207.348	49.746	350.475	8.768	0	0	4.775	99.43	17.469	58.047	55.07
Cd209g	NM_027343	14.705	11.926	0	0	31.9	18.655	0	0	0	17.167	0	51.703	3.494	10.244	18.357
Cd22	NM_009845	176.466	223.609	209.141	386.689	414.696	298.475	394.284	306.872	437.193	171.667	353.38	421.581	489.12	491.689	406.906
Cd244	NM_018729	14.705	71.555	209.141	7.582	39.875	267.384	131.428	78.91	272.536	175.959	272.198	47.726	34.937	102.435	137.675
Cd24a	NM_009846	352.932	295.164	0	7.582	15.95	167.892	32.857	714.574	511.005	1969.88	955.081	111.361	485.626	119.508	284.528
Cd274	NM_021893	58.822	113.295	162.665	37.911	63.799	198.983	98.571	96.446	181.691	68.667	176.69	127.27	104.811	105.85	128.497
Cd276	NM_133983	172.789	193.795	278.855	159.225	111.649	55.964	251.904	83.294	45.423	42.917	38.203	75.566	83.849	37.56	15.297
Cd2ap	NM_009847	187.495	378.645	371.807	310.867	318.997	174.11	197.142	377.014	187.369	206.001	200.567	353.969	286.484	211.699	229.458
Cd2bp2	NM_001285906	474.252	396.534	464.759	401.853	358.871	422.84	273.808	377.014	193.046	407.709	587.375	294.311	234.079	570.223	315.123
Cd300a	NM_170758	1580.84	1690.49	975.993	1023.59	1020.79	528.549	865.235	1464.22	1095.82	1261.75	1217.73	1248.84	1306.65	1331.66	1535.84
Cd300e	NM_172050	29.411	17.889	0	0	15.95	0	0	412.086	266.858	313.292	109.834	19.886	38.431	126.337	250.875
Cd300lb	NM_199221	106.615	101.37	0	15.164	95.699	87.055	87.619	267.417	164.657	618.002	210.118	87.498	202.635	75.119	134.616
Cd300ld	NM_145437	77.204	89.444	0	22.746	47.849	130.583	98.571	271.801	113.557	373.376	324.727	35.795	62.887	119.508	76.486
Cd300lf	NM_001169153	220.582	199.758	139.428	151.643	135.574	677.787	547.617	442.773	408.804	1296.09	1275.03	182.95	300.459	460.959	501.749
Cd300lg	NM_001160712	40.44	35.778	0	0	0	18.655	0	105.213	45.423	253.209	90.733	0	27.95	27.316	9.178
Cd302	NM_025422	474.252	593.31	790.089	371.524	478.495	466.367	613.331	398.934	425.838	579.377	214.893	353.969	614.893	679.487	761.802
Cd320	NM_019421	102.938	74.536	23.238	121.314	159.498	80.837	98.571	35.071	96.523	47.208	28.652	51.703	118.786	71.705	107.081
Cd33	NM_021293	1816.13	1478.8	1463.99	1569.5	2033.6	1175.24	2135.71	775.948	1305.9	708.127	850.022	1423.83	1474.35	1338.49	1119.76
Cd34	NM_001111059	1944.8	2116.84	3555.4	3032.85	2320.7	2754.68	3844.27	1402.84	1709.03	738.169	1069.69	1996.55	2368.74	1942.86	2107.96
Cd36	NM_007643	11.029	14.907	0	53.075	7.975	18.655	98.571	56.991	39.745	4.292	28.652	0	0	3.415	48.951
Cd37	NM_007645	3544.02	1946.89	3625.12	2623.42	3086.29	2835.51	2946.18	1569.43	2254.1	1154.46	1308.46	2314.72	2176.58	2164.8	2260.93
Cd38	NM_007646	7.353	20.87	0	22.746	39.875	12.436	21.905	8.768	22.711	17.167	23.877	7.954	10.481	44.389	33.654
Cd3e	NM_007648	7.353	0	0	0	0	12.436	43.809	13.152	5.678	21.458	76.406	0	0	17.073	9.178
Cd3eap	NM_145822	525.721	545.607	185.903	773.377	406.721	360.657	427.141	442.773	437.193	330.459	496.642	521.011	524.057	638.513	611.889
Cd3g	NM_009850	11.029	0	0	0	0	0	0	0	0	8.583	81.182	0	0	3.415	0
Cd4	NM_013488	11.029	26.833	0	0	23.925	31.091	87.619	13.152	5.678	25.75	19.102	3.977	0	17.073	21.416
Cd40	NM_170704	55.146	68.574	0	30.329	7.975	49.746	131.428	170.972	198.724	154.5	501.417	123.293	76.862	116.093	94.843
Cd44	NM_001177785	139.702	313.053	162.665	113.732	111.649	230.074	175.237	780.332	567.783	1579.34	678.107	151.133	167.698	245.845	409.966
Cd47	NM_010581	878.653	936.178	627.424	856.78	853.316	1007.35	996.663	1087.2	1907.75	1854.01	2034.32	1006.23	1044.62	1123.37	1180.95
Cd48	NM_007649	150.731	196.776	209.141	538.331	518.369	304.693	273.808	175.356	289.57	240.334	334.278	349.992	370.333	447.3	443.62
Cd52	NM_013706	886.006	1019.66	2161.13	1660.49	1100.54	2773.33	2299.99	2301.54	2594.77	5459.01	5668.4	974.409	1505.79	1457.99	1499.13
Cd53	NM_007651	481.605	557.533	1347.8	925.02	733.692	516.113	405.237	587.441	766.508	540.751	582.599	576.691	747.654	474.617	624.127
Cd55	NM_010016	0	14.907	0	22.746	7.975	18.655	0	35.071	28.389	133.042	33.428	3.977	17.469	0	9.178
Cd59a	NM_001111060	0	0	0	0	23.925	12.436	0	4.384	0	0	14.326	0	0	0	0
Cd5l	NM_009690	0	0	0	7.582	0	0	32.857	0	0	0	81.182	7.954	3.494	0	6.119
Cd6	NM_001037801	0	0	0	0	0	49.746	0	13.152	11.356	34.333	81.182	0	0	0	0
Cd63	NM_007653	22.058	17.889	69.714	68.239	55.824	49.746	21.905	21.919	22.711	4.292	19.102	11.932	24.456	13.658	6.119
Cd68	NM_009853	2187.44	2969.53	2463.22	2069.92	2304.75	2132.85	2299.99	1832.46	1657.93	1025.71	1418.3	2294.83	1806.25	1741.4	2618.89
Cd69	NM_001033122	3.676	5.963	0	0	0	6.218	10.952	8.768	39.745	4.292	19.102	11.932	17.469	17.073	9.178
Cd7	NM_009854	3.676	50.685	0	0	0	0	0	35.071	119.235	85.834	324.727	3.977	3.494	17.073	21.416
Cd72	NM_001110321	647.041	769.216	1510.46	1364.78	1092.56	3650.1	2749.04	824.171	1283.19	729.585	2000.89	763.619	918.846	952.648	1012.68
Cd74	NM_010545	3558.73	3312.4	2091.41	1804.55	3676.43	1996.05	3866.18	8658.18	17010.8	14020.9	26331.6	5572.03	3633.46	8949.42	9560.77
Cd79b	NM_008339	371.314	462.126	487.996	303.285	350.896	404.185	394.284	306.872	533.716	257.501	281.749	349.992	485.626	358.523	416.085
Cd80	NM_009855	7.353	5.963	0	7.582	15.95	31.091	87.619	8.768	34.067	8.583	38.203	31.817	45.418	30.731	64.248
Cd81	NM_133655	16374.6	13869.7	12641.4	16453.2	14538.3	13748.5	14643.3	12502.9	14711.3	6549.1	8576.62	16028	17010.9	16106.2	15508.3
Cd82	NM_001271431	3253.59	2796.61	2835.03	2032.01	2073.48	2120.42	1796.18	2257.7	1970.21	2296.05	2320.85	3289.13	3333	3233.54	2826.93
Cd83	NM_009856	1246.29	1273.08	2509.7	1668.07	1786.38	1585.65	985.71	1323.93	1760.13	862.627	1117.44	1610.76	1656.02	1382.88	1480.77
Cd84	NM_001252472	830.86	1317.81	1301.32	773.377	1563.08	1193.9	1051.42	1223.11	942.52	729.585	816.594	1328.38	1163.41	1229.22	1168.71
Cd86	NM_019388	459.546	366.719	790.089	591.406	382.796	478.804	416.189	398.934	380.415	167.375	210.118	401.695	485.626	297.062	416.085
Cd8a	NM_001081110	40.44	0	0	0	0	74.619	0	4.384	17.034	103	253.096	3.977	13.975	37.56	6.119
Cd8b1	NM_009858	22.058	5.963	0	0	7.975	68.401	43.809	0	22.711	64.375	362.931	0	0	10.244	12.238
Cd9	NM_007657	6202.04	7206.19	4508.16	6308.33	5399.02	5434.73	5158.55	8504.74	7080.26	5639.27	5625.43	7858.91	8800.66	6866.57	7443.63
Cd93	NM_010740	88.233	32.796	0	189.553	231.273	62.182	175.237	109.597	68.134	296.126	133.711	43.749	24.456	191.212	260.053
Cd97	NM_001163029	253.67	363.738	0	98.568	167.473	491.24	240.951	1231.87	715.407	2270.3	1021.94	139.201	262.028	556.565	624.127
Cd99l2	NM_001199349	268.375	184.85	441.521	151.643	159.498	211.42	197.142	232.346	204.402	115.875	114.61	254.54	192.154	160.482	177.448
Cdadc1	NM_001168538	110.291	50.685	0	22.746	47.849	18.655	54.762	52.607	11.356	64.375	33.428	15.909	31.443	20.487	9.178
Cdan1	NM_026891	474.252	396.534	162.665	310.867	534.319	360.657	339.522	284.953	312.281	236.042	315.177	361.923	489.12	379.01	452.798
Cdc123	NM_133837	323.521	339.886	441.521	348.778	478.495	385.53	328.57	293.721	255.503	326.168	410.685	334.083	331.903	491.689	302.885
Cdc14a	NM_001080818	110.291	110.314	0	60.657	87.724	49.746	43.809	157.82	79.49	214.584	148.038	171.019	80.355	143.409	64.248
Cdc14b	NM_172587	58.822	116.277	116.19	90.986	31.9	18.655	98.571	70.142	96.523	145.917	71.631	27.84	111.799	27.316	91.783
Cdc16	NM_027276	124.997	140.129	232.379	219.882	159.498	223.856	208.094	188.507	96.523	98.709	90.733	135.224	157.217	119.508	177.448
Cdc23	NM_178347	194.848	214.665	92.952	174.389	111.649	230.074	350.475	201.659	198.724	270.376	162.364	111.361	115.292	78.534	204.983
Cdc25a	NM_007658	169.113	280.257	232.379	257.792	159.498	180.329	43.809	346.327	136.268	532.168	315.177	202.836	157.217	129.751	192.745
Cdc25b	NM_023117	66.175	50.685	69.714	189.553	159.498	267.384	43.809	74.526	34.067	304.709	62.08	3.977	52.406	30.731	18.357
Cdc26	NM_139291	99.262	98.388	23.238	0	31.9	43.528	32.857	100.829	113.557	72.959	66.856	95.452	69.874	105.85	107.081
Cdc27	NM_145436	62.498	71.555	0	75.821	63.799	93.273	109.523	127.133	85.168	85.834	76.406	47.726	73.368	64.876	76.486
Cdc34	NM_177613	492.634	509.829	209.141	508.003	542.294	752.406	481.903	420.853	545.072	918.419	644.679	501.125	506.588	372.181	458.917
Cdc37	NM_016742	727.922	482.996	162.665	614.152	677.868	870.552	755.711	552.37	1010.65	763.919	687.658	513.056	677.78	488.275	507.868
Cdc37l1	NM_025950	62.498	83.481	0	83.403	0	118.146	32.857	48.223	113.557	111.584	66.856	151.133	129.267	58.047	70.367
Cdc40	NM_027879	261.022	247.461	0	75.821	143.548	118.146	87.619	206.043	153.302	240.334	191.016	147.156	167.698	201.456	186.626
Cdc42	NM_009861	3672.7	2620.7	1347.8	2638.58	2815.14	2667.62	2562.85	3581.64	3225.01	3454.8	2263.54	2143.7	2644.74	2280.89	3478.59
Cdc42bpa	NM_001033285	47.793	50.685	162.665	68.239	143.548	118.146	65.714	13.152	39.745	21.458	47.754	35.795	38.431	34.145	79.546
Cdc42bpb	NM_183016	327.197	360.756	278.855	197.135	199.373	254.947	328.57	219.194	232.791	137.334	176.69	270.448	338.89	279.99	278.41
Cdc42ep1	NM_027219	0	8.944	0	0	0	0	0	0	79.49	0	4.775	0	6.987	0	0
Cdc42ep2	NM_026772	11.029	44.722	0	0	0	12.436	0	65.758	62.456	248.917	57.305	31.817	62.887	34.145	67.308
Cdc42ep3	NM_026514	106.615	134.166	255.617	166.807	119.624	186.547	98.571	298.104	363.381	476.376	315.177	174.996	328.409	177.554	260.053
Cdc42ep4	NM_020006	235.288	181.869	0	53.075	111.649	186.547	98.571	170.972	204.402	180.25	205.342	131.247	202.635	167.311	256.993
Cdc42se1	NM_172395	1180.12	1135.94	1254.85	1091.83	685.843	795.933	930.949	1135.43	1186.67	1871.17	1394.42	1002.25	1030.64	1287.27	1070.81
Cdc42se2	NM_178626	419.106	375.664	116.19	515.585	366.846	360.657	317.618	350.711	528.039	463.501	382.032	286.357	241.066	283.404	302.885
Cdc5l	NM_152810	128.673	122.24	162.665	288.121	175.448	198.983	21.905	78.91	176.013	145.917	105.059	59.658	150.23	71.705	82.605
Cdc7	NM_001271566	25.735	14.907	0	7.582	0	124.365	54.762	30.687	22.711	55.792	19.102	0	6.987	17.073	18.357
Cdc73	NM_145991	128.673	56.648	23.238	128.896	103.674	6.218	164.285	92.062	102.201	154.5	90.733	87.498	73.368	54.632	110.14
Cdca2	NM_001110162	0	11.926	46.476	15.164	143.548	105.71	32.857	0	0	34.333	9.551	0	3.494	6.829	6.119
Cdca3	NM_013538	51.469	56.648	92.952	90.986	183.423	279.82	98.571	105.213	34.067	317.584	76.406	27.84	31.443	6.829	12.238
Cdca4	NM_028023	356.608	274.294	418.283	181.971	350.896	366.875	306.665	236.73	227.113	175.959	205.342	302.266	213.116	218.528	217.221
Cdca5	NM_026410	44.116	38.759	0	53.075	7.975	174.11	54.762	65.758	39.745	133.042	76.406	3.977	17.469	17.073	6.119
Cdca7	NM_025866	102.938	143.11	0	83.403	71.774	99.492	43.809	105.213	124.912	150.209	100.283	159.087	108.305	85.363	48.951
Cdca7l	NM_146040	22.058	2.981	69.714	0	23.925	0	0	74.526	11.356	85.834	90.733	11.932	10.481	6.829	21.416
Cdca8	NM_026560	73.527	65.592	371.807	68.239	223.298	540.986	273.808	293.721	113.557	768.21	167.139	83.521	73.368	34.145	55.07
Cdh10	NM_009865	0	0	0	0	0	0	0	0	28.389	0	0	0	0	0	0
Cdh11	NM_009866	0	0	0	0	0	0	0	0	17.034	0	4.775	0	0	0	0
Cdh12	NM_001008420	0	0	0	0	0	0	0	0	0	0	0	0	0	0	0
Cdh2	NM_007664	0	0	0	0	0	0	0	0	11.356	0	0	0	0	0	0
Cdh20	NM_011800	0	0	0	0	0	0	0	0	0	0	0	0	0	0	0
Cdh22	NM_174988	3.676	0	0	0	0	0	0	0	28.389	0	0	0	0	0	0
Cdh23	NM_001252635	132.349	110.314	0	83.403	103.674	298.475	87.619	70.142	22.711	72.959	23.877	59.658	108.305	81.948	107.081
Cdh4	NM_009867	0	8.944	0	0	0	0	0	0	0	0	0	0	0	0	0
Cdh5	NM_009868	14.705	2.981	0	7.582	23.925	43.528	0	4.384	5.678	0	14.326	3.977	17.469	0	6.119
Cdh8	NM_007667	0	0	0	0	0	0	0	0	0	0	0	0	0	0	0
Cdip1	NM_025670	1926.42	1937.95	1347.8	1486.1	1555.11	1069.54	1139.04	1648.34	2026.99	1381.92	1657.07	2016.43	1666.5	1563.84	1789.78
Cdipt	NM_026638	1341.88	1183.64	1347.8	1342.04	1124.46	1622.96	1588.09	1253.79	1073.11	1150.17	1002.84	1209.06	1166.9	1246.3	1343.1
Cdk1	NM_007659	36.764	32.796	185.903	121.314	39.875	180.329	98.571	52.607	56.778	240.334	62.08	19.886	45.418	23.902	18.357
Cdk10	NM_194446	959.533	813.938	766.852	1099.41	1100.54	820.806	887.139	609.36	777.863	566.501	692.433	1197.13	845.478	942.404	1116.7
Cdk11b	NM_007661	33.087	50.685	23.238	45.493	79.749	43.528	10.952	52.607	51.101	47.208	57.305	39.772	38.431	34.145	15.297
Cdk12	NM_001109628	33.087	95.407	116.19	22.746	23.925	31.091	98.571	83.294	11.356	55.792	33.428	79.544	83.849	61.461	21.416
Cdk13	NM_027118	77.204	128.203	23.238	113.732	103.674	68.401	76.666	131.517	73.812	85.834	95.508	103.407	111.799	99.021	125.437
Cdk14	NM_011074	139.702	122.24	23.238	90.986	151.523	74.619	186.19	100.829	124.912	47.208	105.059	115.338	87.343	85.363	125.437
Cdk16	NM_011049	628.66	447.219	302.093	553.495	637.993	907.861	810.473	561.138	641.595	442.043	477.54	592.6	775.604	699.974	648.602
Cdk17	NM_146239	99.262	158.017	185.903	83.403	39.875	180.329	87.619	175.356	170.335	240.334	138.487	95.452	111.799	47.803	128.497
Cdk18	NM_008795	47.793	14.907	185.903	151.643	87.724	37.309	109.523	4.384	45.423	8.583	47.754	11.932	24.456	44.389	15.297
Cdk19	NM_001168304	511.016	357.775	209.141	470.092	526.344	329.566	328.57	254.266	346.348	369.084	362.931	338.06	496.107	361.938	440.56
Cdk2	NM_183417	136.026	131.184	46.476	106.15	127.599	80.837	109.523	96.446	147.624	137.334	100.283	71.589	97.824	92.192	82.605
Cdk20	NM_053180	213.23	113.295	0	219.882	223.298	136.801	372.38	83.294	96.523	64.375	167.139	206.813	150.23	129.751	201.923
Cdk2ap1	NM_013812	1047.77	1425.14	395.045	621.734	949.015	652.914	569.522	973.223	880.064	1017.13	854.797	727.824	876.921	665.829	618.008
Cdk2ap2	NM_026373	992.62	954.067	650.662	485.256	661.918	596.95	481.903	1788.63	1799.87	2759.55	1676.17	727.824	1173.89	1119.96	1086.1
Cdk4	NM_009870	904.387	641.014	697.138	515.585	614.068	634.259	755.711	583.057	630.24	536.46	568.273	524.988	611.399	628.269	562.938
Cdk5	NM_007668	422.783	381.627	92.952	462.51	255.197	379.312	262.856	276.185	334.992	214.584	243.546	346.015	363.346	259.503	299.826
Cdk5r1	NM_009871	893.358	951.085	1185.13	1023.59	1379.66	1026.01	1062.38	749.645	567.783	347.626	501.417	1006.23	667.299	1044.84	936.19
Cdk5r2	NM_009872	3.676	20.87	348.569	7.582	23.925	43.528	10.952	0	289.57	4.292	4.775	0	3.494	0	0
Cdk5rap1	NM_025876	11.029	32.796	0	30.329	47.849	80.837	32.857	8.768	22.711	12.875	33.428	31.817	13.975	13.658	30.594
Cdk5rap3	NM_030248	386.019	289.201	185.903	470.092	438.62	385.53	262.856	210.427	164.657	240.334	181.465	282.38	195.648	177.554	238.637
Cdk7	NM_009874	235.288	193.795	23.238	219.882	127.599	242.511	131.428	254.266	170.335	467.793	224.444	194.882	171.192	194.627	217.221
Cdk8	NM_153599	180.142	143.11	69.714	60.657	79.749	68.401	43.809	166.588	73.812	107.292	128.936	127.27	101.318	116.093	82.605
Cdk9	NM_130860	529.398	584.366	883.041	379.106	382.796	466.367	273.808	447.157	476.938	450.626	544.396	636.349	716.211	665.829	712.851
Cdkal1	NM_144536	14.705	62.611	0	7.582	23.925	12.436	0	35.071	28.389	30.042	4.775	23.863	31.443	10.244	79.546
Cdkl2	NM_016912	0	0	0	0	0	0	0	4.384	0	0	4.775	0	0	0	0
Cdkl4	NM_001033443	11.029	14.907	0	7.582	0	0	0	26.303	0	30.042	9.551	11.932	13.975	13.658	6.119
Cdkn1a	NM_001111099	374.99	694.68	4206.06	1994.1	3357.44	3009.62	2869.51	981.991	1056.08	1240.3	1265.48	688.052	464.664	857.041	905.596
Cdkn1b	NM_009875	525.721	426.349	139.428	204.717	199.373	149.237	208.094	517.299	596.173	480.668	382.032	334.083	520.563	358.523	492.571
Cdkn1c	NM_009876	91.909	149.073	92.952	106.15	31.9	24.873	10.952	70.142	130.59	17.167	38.203	115.338	132.761	112.679	94.843
Cdkn2a	NM_009877	0	14.907	23.238	53.075	23.925	143.019	76.666	0	0	17.167	28.652	3.977	0	61.461	9.178
Cdkn2aip	NM_172407	150.731	146.091	116.19	60.657	151.523	136.801	76.666	96.446	45.423	103	76.406	71.589	83.849	99.021	140.734
Cdkn2aipnl	NM_029976	694.834	575.422	952.755	386.689	358.871	397.967	591.426	618.128	545.072	566.501	510.968	513.056	450.689	423.399	489.511
Cdkn2b	NM_007670	0	5.963	0	0	0	18.655	0	8.768	5.678	17.167	23.877	3.977	13.975	17.073	15.297
Cdkn2c	NM_007671	84.557	86.462	69.714	30.329	63.799	155.456	109.523	78.91	68.134	163.084	85.957	15.909	90.836	10.244	39.773
Cdkn2d	NM_009878	36.764	14.907	0	30.329	31.9	12.436	43.809	78.91	51.101	240.334	119.385	27.84	48.912	34.145	30.594
Cdo1	NM_033037	11.029	0	0	7.582	0	0	0	4.384	39.745	4.292	23.877	3.977	13.975	0	18.357
Cdpf1	NM_197998	316.168	477.033	255.617	424.599	247.222	254.947	240.951	227.962	176.013	236.042	171.915	282.38	265.522	361.938	256.993
Cdr1	NM_001166658	0	0	0	0	0	0	0	0	0	0	0	0	0	0	0
Cdr2	NM_007672	14.705	17.889	0	0	15.95	12.436	54.762	13.152	22.711	8.583	23.877	11.932	31.443	20.487	12.238
Cdr2l	NM_001080929	0	2.981	0	7.582	7.975	0	0	0	5.678	0	19.102	0	0	3.415	0
Cds1	NM_173370	1025.71	1132.95	1278.09	1175.23	956.99	1013.57	1139.04	784.716	641.595	386.251	539.621	1157.36	859.453	720.461	700.613
Cds2	NM_138651	1124.97	977.918	1324.56	1016	1116.49	1088.19	788.568	714.574	817.608	845.461	482.316	914.752	1341.59	898.015	1168.71
Cdt1	NM_026014	113.968	89.444	185.903	113.732	175.448	267.384	109.523	92.062	56.778	188.834	162.364	59.658	90.836	153.653	97.902
Cdv3	NM_001134426	205.877	169.943	46.476	22.746	47.849	55.964	142.38	210.427	283.892	287.542	152.813	155.11	213.116	184.383	229.458
Cdyl	NM_009881	124.997	140.129	0	121.314	215.323	87.055	76.666	92.062	96.523	55.792	81.182	99.43	129.267	54.632	55.07
Cdyl2	NM_029441	84.557	59.629	0	37.911	23.925	99.492	98.571	118.365	141.946	81.542	229.219	91.475	139.748	92.192	113.199
Ceacam1	NM_001039187	371.314	441.256	116.19	409.435	326.971	143.019	175.237	1293.25	681.34	1609.38	563.498	449.421	625.374	590.71	520.106
Ceacam10	NM_007675	22.058	29.815	0	0	0	24.873	0	149.052	90.845	390.543	71.631	43.749	52.406	13.658	36.713
Ceacam18	NM_028236	33.087	8.944	0	0	95.699	12.436	0	8.768	0	8.583	4.775	19.886	52.406	23.902	18.357
Ceacam2	NM_007543	161.76	113.295	46.476	30.329	63.799	31.091	43.809	429.621	176.013	497.835	171.915	147.156	185.167	119.508	159.091
Cebpa	NM_001287521	2510.96	1580.17	999.231	1205.56	1722.58	914.08	1018.57	1481.75	1442.17	673.793	706.76	1395.99	1837.69	1369.22	1627.62
Cebpb	NM_001287738	3253.59	3023.2	790.089	1880.37	2504.12	2723.58	2387.61	4160.31	3111.45	6394.6	3113.56	1622.69	2997.6	3100.37	3065.57
Cebpd	NM_007679	2272	1955.84	1859.03	1614.99	2480.2	2213.69	1752.37	2275.24	2180.29	3231.63	1891.06	2012.45	2508.48	2263.82	2034.53
Cebpe	NM_207131	69.851	56.648	23.238	0	0	0	0	214.811	181.691	746.752	162.364	51.703	115.292	20.487	39.773
Cebpg	NM_009884	2044.06	2039.32	2439.98	1524.01	1674.73	2033.36	1051.42	1538.74	1589.79	1390.5	1126.99	2127.79	2194.05	1970.17	1930.51
Cebpz	NM_001024806	249.993	134.166	139.428	60.657	159.498	174.11	76.666	87.678	73.812	64.375	119.385	155.11	227.091	184.383	156.032
Cecr5	NM_144815	25.735	38.759	0	68.239	39.875	43.528	0	78.91	56.778	12.875	62.08	39.772	80.355	61.461	9.178
Cecr6	NM_033567	0	0	0	0	0	0	0	0	5.678	0	0	0	0	0	0
Cela1	NM_033612	14.705	35.778	0	113.732	31.9	167.892	164.285	0	34.067	12.875	105.059	11.932	17.469	13.658	15.297
Celf1	NM_001244903	1488.93	1854.47	534.472	1887.95	1020.79	1038.44	1511.42	1082.82	1033.37	1042.88	950.305	1515.31	1366.04	1218.98	1159.53
Celf2	NM_010160	2433.76	2382.18	929.517	2009.26	2137.28	1964.96	1883.8	2319.08	2537.99	2862.55	2679	2835.73	2945.2	2629.17	2872.82
Celf3	NM_172434	0	5.963	0	22.746	7.975	0	0	0	5.678	0	4.775	0	0	0	0
Celf4	NM_001146292	66.175	71.555	232.379	90.986	39.875	124.365	54.762	162.204	749.474	72.959	95.508	83.521	108.305	102.435	48.951
Celf5	NM_176954	3.676	8.944	0	15.164	0	0	0	0	45.423	0	0	0	0	0	6.119
Celf6	NM_175235	0	0	0	0	7.975	0	0	0	0	0	0	0	0	0	0
Celsr1	NM_009886	11.029	5.963	0	15.164	31.9	0	0	13.152	17.034	12.875	14.326	0	17.469	10.244	12.238
Celsr2	NM_017392	3.676	5.963	0	7.582	7.975	6.218	0	17.536	0	12.875	9.551	7.954	0	20.487	3.059
Celsr3	NM_080437	0	0	0	0	0	6.218	21.905	30.687	0	85.834	28.652	0	13.975	10.244	3.059
Cend1	NM_021316	0	2.981	92.952	15.164	103.674	0	0	0	51.101	0	9.551	11.932	0	0	0
Cenpa	NM_007681	180.142	262.368	395.045	432.181	430.645	827.024	449.046	372.631	204.402	1150.17	339.054	107.384	164.204	139.995	183.567
Cenpb	NM_007682	448.517	447.219	1115.42	826.452	685.843	839.461	1018.57	429.621	726.763	484.96	740.188	397.718	279.497	297.062	483.392
Cenpc1	NM_007683	18.382	26.833	0	45.493	15.95	37.309	32.857	43.839	79.49	47.208	9.551	19.886	38.431	40.974	39.773
Cenpe	NM_173762	0	11.926	0	30.329	79.749	87.055	21.905	4.384	22.711	51.5	42.979	3.977	3.494	23.902	12.238
Cenpf	NM_001081363	36.764	47.703	139.428	151.643	127.599	360.657	98.571	78.91	17.034	163.084	47.754	7.954	13.975	23.902	15.297
Cenph	NM_021886	7.353	14.907	0	15.164	0	49.746	10.952	13.152	0	77.25	57.305	0	3.494	30.731	9.178
Cenpi	NM_145924	22.058	0	0	53.075	0	87.055	21.905	0	0	17.167	4.775	0	0	0	0
Cenpl	NM_027429	106.615	62.611	0	7.582	0	68.401	43.809	175.356	73.812	115.875	95.508	63.635	62.887	20.487	52.011
Cenpm	NM_001080158	25.735	29.815	46.476	30.329	87.724	99.492	98.571	13.152	28.389	115.875	138.487	0	20.962	37.56	15.297
Cenpn	NM_028131	3.676	17.889	139.428	75.821	79.749	99.492	175.237	48.223	17.034	111.584	47.754	7.954	13.975	10.244	15.297
Cenpo	NM_134046	161.76	217.646	46.476	227.464	143.548	74.619	164.285	122.749	85.168	133.042	181.465	182.95	206.129	143.409	134.616
Cenpq	NM_031863	11.029	0	0	45.493	0	0	0	0	0	8.583	28.652	0	10.481	13.658	15.297
Cenpt	NM_177150	172.789	71.555	302.093	106.15	103.674	149.237	98.571	118.365	107.879	90.125	38.203	95.452	73.368	133.166	91.783
Cenpu	NM_027973	36.764	83.481	92.952	128.896	31.9	99.492	21.905	131.517	62.456	115.875	66.856	39.772	48.912	68.29	39.773
Cenpv	NM_028448	165.437	152.054	69.714	113.732	63.799	12.436	21.905	153.436	164.657	98.709	57.305	147.156	146.736	119.508	94.843
Cep110	NM_030000	437.488	390.571	69.714	318.449	390.771	385.53	273.808	337.559	300.925	351.918	367.706	481.239	377.321	331.207	330.42
Cep112	NM_029586	11.029	20.87	0	0	7.975	111.928	0	8.768	5.678	8.583	0	3.977	3.494	3.415	15.297
Cep120	NM_178686	95.586	110.314	0	68.239	151.523	37.309	120.476	144.668	141.946	150.209	124.16	99.43	139.748	116.093	149.913
Cep128	NM_181815	0	5.963	0	15.164	0	24.873	0	13.152	17.034	81.542	28.652	23.863	0	3.415	6.119
Cep135	NM_199032	77.204	35.778	0	30.329	111.649	105.71	10.952	52.607	51.101	64.375	81.182	67.612	94.33	68.29	82.605
Cep152	NM_001081091	360.284	465.108	232.379	348.778	358.871	441.494	689.997	333.176	232.791	201.709	143.262	318.174	419.245	334.622	330.42
Cep170	NM_001099637	187.495	262.368	0	83.403	263.172	180.329	197.142	201.659	244.147	103	133.711	206.813	192.154	129.751	128.497
Cep170b	NM_001024602	0	0	0	0	23.925	12.436	0	0	39.745	4.292	19.102	0	3.494	0	0
Cep19	NM_025892	69.851	41.74	0	45.493	23.925	143.019	21.905	149.052	73.812	291.834	138.487	27.84	115.292	27.316	33.654
Cep192	NM_027556	183.819	172.925	162.665	432.181	295.072	261.166	175.237	267.417	215.758	231.751	162.364	298.289	199.142	191.212	275.35
Cep250	NM_001130000	606.601	503.867	511.234	508.003	183.423	453.931	514.76	337.559	272.536	343.334	453.663	425.558	363.346	529.249	458.917
Cep350	NM_001039184	268.375	166.962	92.952	272.957	135.574	261.166	251.904	219.194	181.691	240.334	95.508	242.608	143.242	215.114	189.686
Cep41	NM_031998	47.793	53.666	0	75.821	15.95	12.436	87.619	13.152	28.389	30.042	14.326	75.566	73.368	40.974	67.308
Cep44	NM_001009951	22.058	62.611	0	22.746	47.849	18.655	32.857	17.536	28.389	21.458	28.652	23.863	17.469	37.56	18.357
Cep55	NM_001164362	7.353	2.981	185.903	60.657	15.95	149.237	87.619	35.071	11.356	107.292	28.652	7.954	10.481	10.244	21.416
Cep57	NM_026665	58.822	47.703	92.952	106.15	31.9	37.309	21.905	113.981	73.812	42.917	81.182	35.795	38.431	44.389	64.248
Cep57l1	NM_026643	47.793	44.722	0	30.329	15.95	74.619	120.476	35.071	51.101	68.667	85.957	63.635	13.975	30.731	39.773
Cep63	NM_001081122	235.288	184.85	116.19	212.3	191.398	230.074	153.333	70.142	79.49	72.959	124.16	127.27	157.217	208.285	217.221
Cep68	NM_172260	330.873	465.108	139.428	310.867	382.796	279.82	306.665	390.166	266.858	171.667	181.465	421.581	468.157	341.451	364.074
Cep70	NM_023873	51.469	65.592	46.476	181.971	255.197	143.019	164.285	122.749	22.711	38.625	90.733	83.521	73.368	112.679	88.724
Cep85	NM_144527	124.997	89.444	0	113.732	215.323	18.655	43.809	153.436	62.456	64.375	52.529	99.43	150.23	119.508	104.021
Cep97	NM_028815	154.408	74.536	185.903	45.493	55.824	111.928	0	74.526	28.389	21.458	57.305	87.498	129.267	51.218	67.308
Cept1	NM_133869	246.317	119.258	69.714	128.896	183.423	273.602	262.856	241.114	221.436	214.584	224.444	190.905	202.635	259.503	324.301
Cercam	NM_207298	7.353	8.944	139.428	15.164	7.975	37.309	54.762	30.687	17.034	25.75	42.979	19.886	6.987	17.073	6.119
Cerk	NM_145475	1334.52	1231.34	1859.03	1440.6	1666.76	1473.72	1358.09	898.697	811.93	532.168	926.428	1340.31	1229.79	1065.33	1236.02
Cers1	NM_138647	33.087	35.778	0	22.746	0	31.091	0	30.687	28.389	17.167	4.775	39.772	45.418	10.244	36.713
Cers2	NM_029789	1268.35	1332.71	1045.71	1008.42	1236.11	1162.81	1051.42	1078.44	1039.04	1180.21	969.407	1137.47	1366.04	1072.15	1098.34
Cers4	NM_026058	11.029	26.833	673.9	68.239	199.373	55.964	131.428	35.071	73.812	25.75	33.428	47.726	66.381	37.56	94.843
Cers5	NM_028015	360.284	411.441	278.855	257.792	382.796	180.329	240.951	328.792	221.436	399.126	448.888	389.764	366.84	392.668	431.382
Cers6	NM_172856	11.029	11.926	0	45.493	47.849	0	65.714	13.152	5.678	51.5	81.182	0	27.95	20.487	15.297
Cetn2	NM_019405	14.705	32.796	0	7.582	0	31.091	21.905	70.142	113.557	55.792	52.529	15.909	17.469	27.316	48.951
Cetn3	NM_007684	117.644	113.295	23.238	136.478	39.875	111.928	87.619	135.901	193.046	141.625	128.936	75.566	111.799	143.409	134.616
Cfb	NM_001142706	47.793	41.74	0	15.164	79.749	292.257	416.189	65.758	102.201	115.875	229.219	19.886	20.962	92.192	107.081
Cfdp1	NM_011801	286.757	169.943	139.428	128.896	87.724	74.619	175.237	188.507	266.858	283.251	195.792	178.973	244.56	136.58	241.696
Cfh	NM_009888	694.834	605.236	1487.23	1387.53	1132.44	1013.57	689.997	477.844	613.206	287.542	272.198	723.847	915.352	440.471	789.337
Cfl1	NM_007687	12198.2	11964.6	19171.3	15088.4	13788.6	16596.5	12233.8	14778.1	15159.8	23162.2	18562	11446.3	12490	13494.1	13054.7
Cfl2	NM_007688	161.76	247.461	0	151.643	215.323	124.365	98.571	153.436	261.18	124.459	66.856	214.768	185.167	170.725	156.032
Cflar	NM_207653	970.562	1368.49	790.089	1106.99	1060.66	889.207	1226.66	1100.36	936.843	776.794	816.594	1582.92	1156.42	1099.47	1333.92
Cfp	NM_008823	11.029	2.981	0	0	0	12.436	0	26.303	17.034	34.333	33.428	3.977	3.494	17.073	3.059
Cggbp1	NM_178647	183.819	184.85	185.903	151.643	175.448	149.237	109.523	201.659	198.724	321.876	191.016	178.973	160.711	194.627	116.259
Cgref1	NM_026770	0	0	0	0	0	0	0	30.687	0	0	4.775	0	0	3.415	0
Cgrrf1	NM_026832	143.379	160.999	418.283	166.807	303.047	348.221	120.476	96.446	136.268	90.125	124.16	147.156	129.267	99.021	104.021
Ch25h	NM_009890	18.382	47.703	650.662	250.21	350.896	957.607	777.616	328.792	119.235	98.709	420.235	143.178	87.343	245.845	119.318
Chac1	NM_026929	29.411	11.926	0	0	0	43.528	0	0	28.389	8.583	57.305	0	10.481	3.415	18.357
Chac2	NM_026527	44.116	32.796	0	22.746	7.975	55.964	164.285	52.607	28.389	42.917	38.203	23.863	48.912	58.047	15.297
Chadl	NM_001164320	3.676	14.907	0	0	0	0	0	0	5.678	4.292	14.326	3.977	20.962	3.415	9.178
Chaf1a	NM_013733	3.676	8.944	325.331	0	0	49.746	10.952	70.142	39.745	115.875	71.631	7.954	24.456	6.829	12.238
Champ1	NM_181854	272.052	262.368	395.045	318.449	334.946	298.475	197.142	245.498	85.168	115.875	133.711	330.106	167.698	317.549	149.913
Chchd1	NM_025366	110.291	95.407	116.19	113.732	55.824	155.456	32.857	83.294	141.946	90.125	138.487	75.566	94.33	81.948	134.616
Chchd10	NM_175329	3.676	14.907	0	30.329	7.975	18.655	0	13.152	102.201	17.167	52.529	3.977	20.962	23.902	12.238
Chchd2	NM_024166	1827.16	1705.39	1696.37	1698.4	1674.73	2394.02	1741.42	2380.45	2532.31	3613.59	3170.87	2187.45	1959.97	2427.72	2395.55
Chchd3	NM_025336	397.048	423.367	604.186	508.003	342.921	435.276	372.38	451.54	476.938	339.043	377.257	294.311	503.094	481.446	489.511
Chchd4	NM_133928	205.877	155.036	511.234	121.314	119.624	155.456	87.619	83.294	147.624	145.917	181.465	174.996	202.635	157.067	250.875
Chchd5	NM_025395	176.466	184.85	116.19	181.971	374.821	87.055	175.237	135.901	227.113	124.459	171.915	59.658	122.28	170.725	137.675
Chchd6	NM_001167736	18.382	23.852	0	15.164	15.95	74.619	10.952	13.152	22.711	25.75	28.652	7.954	17.469	3.415	21.416
Chd1	NM_007690	227.935	214.665	69.714	166.807	47.849	62.182	219.047	179.739	187.369	158.792	114.61	206.813	178.179	99.021	119.318
Chd1l	NM_026539	51.469	62.611	46.476	30.329	103.674	124.365	98.571	87.678	28.389	68.667	90.733	111.361	55.899	51.218	73.427
Chd2	NM_001081345	441.165	518.774	487.996	394.271	183.423	205.202	350.475	223.578	295.247	291.834	319.952	365.901	492.613	307.306	296.766
Chd3	NM_146019	555.132	468.089	255.617	318.449	741.667	422.84	328.57	486.612	715.407	283.251	425.011	572.714	366.84	450.715	569.057
Chd4	NM_145979	1566.13	1356.56	1510.46	1235.89	1148.39	1343.14	1730.47	1442.3	2106.48	1514.96	1499.48	1328.38	1421.94	1352.14	1306.38
Chd5	NM_029216	0	0	0	0	0	18.655	0	0	5.678	0	0	0	0	6.829	3.059
Chd6	NM_173368	235.288	235.535	92.952	166.807	159.498	242.511	240.951	188.507	153.302	103	109.834	290.334	220.104	245.845	168.27
Chd7	NM_001277149	69.851	181.869	139.428	227.464	103.674	149.237	208.094	149.052	136.268	124.459	248.321	214.768	195.648	187.798	171.329
Chd8	NM_201637	308.815	354.794	69.714	288.121	215.323	292.257	339.522	271.801	369.059	339.043	472.765	501.125	499.601	447.3	428.322
Chd9	NM_177224	124.997	92.425	46.476	60.657	39.875	74.619	98.571	105.213	90.845	85.834	81.182	135.224	111.799	58.047	70.367
Chdh	NM_001136240	124.997	107.333	116.19	318.449	167.473	211.42	142.38	131.517	141.946	72.959	95.508	99.43	115.292	146.824	140.734
Chek2	NM_016681	191.171	131.184	139.428	151.643	207.348	267.384	317.618	153.436	227.113	158.792	162.364	226.699	209.623	163.896	275.35
Cherp	NM_138585	764.685	485.978	418.283	356.36	606.093	596.95	459.998	635.664	454.227	454.918	305.626	648.28	471.651	577.052	584.354
Chfr	NM_172717	327.197	289.201	46.476	159.225	311.022	317.13	284.761	214.811	215.758	321.876	176.69	147.156	248.053	184.383	256.993
Chga	NM_007693	0	2.981	0	53.075	0	55.964	10.952	13.152	22.711	0	0	0	0	0	0
Chgb	NM_007694	0	2.981	0	0	0	0	0	52.607	11.356	0	9.551	0	0	0	0
Chic1	NM_009767	3.676	26.833	0	22.746	39.875	74.619	54.762	17.536	34.067	25.75	85.957	39.772	38.431	51.218	107.081
Chic2	NM_028850	455.87	462.126	302.093	417.017	518.369	223.856	470.951	403.318	442.871	523.585	267.423	310.22	499.601	443.886	416.085
Chid1	NM_026522	1426.43	1285.01	1347.8	1546.75	1363.71	1933.87	1292.38	898.697	1022.01	502.126	811.819	1443.72	1746.86	1536.53	1541.96
Chil1	NM_007695	691.158	611.199	0	60.657	39.875	317.13	10.952	1547.51	732.441	3497.72	1074.47	314.197	803.554	290.233	281.469
Chil3	NM_009892	772.038	963.011	371.807	15.164	0	155.456	109.523	3984.95	2163.26	10797.9	1657.07	536.919	1411.46	652.171	1040.21
Chka	NM_013490	297.786	253.424	232.379	189.553	191.398	379.312	219.047	210.427	176.013	171.667	133.711	318.174	317.928	303.891	446.679
[truncated: 9,725 more rows]
