# Supplementary material for: Mef2C restrains microglial inflammatory response and is lost in brain ageing in an IFN-I-dependent manner
Source: Nat Commun. 2017 Sep 28;8:717. doi: 10.1038/s41467-017-00769-0 (PMC5620041; doi:10.1038/s41467-017-00769-0)
Supplement: Supplementary file 6 — Supplementary Dataset 3 [file 41467_2017_769_MOESM6_ESM.xlsx]

## Sheet: Sheet1
Supplementary Dataset 3. Transcriptional profiling of microglia of young (3 month-old) mice infected with IFN-b-expressing (AAV-IFN-b) or empty (AAV-Ctrl) adeno-associated virus to their choroid plexi.
		AAV-Ctrl		AAV-IFN-b
Annotation Divergence	Transcript RepeatID	1	2	1	2	3
0610007P14Rik	NM_021446	185.255	160.283	290.888	238.236	307.374
0610009B22Rik	NM_025319	211.72	320.565	189.077	134.008	77.868
0610009D07Rik	NM_025323	84.688	8.436	101.811	94.302	86.065
0610009O20Rik	NM_024179	105.86	219.334	193.925	183.641	258.194
0610010F05Rik	NM_027860	58.223	0	53.329	39.706	32.787
0610010K14Rik	NM_001177607	640.452	725.49	659.345	570.775	565.567
0610011F06Rik	NM_026686	84.688	25.308	38.785	49.633	24.59
0610030E20Rik	NM_026696	328.165	269.95	276.343	392.097	352.455
0610031J06Rik	NM_020003	3091.11	3526.22	2996.14	2620.6	2708.99
0610037L13Rik	NM_028754	534.592	573.643	557.535	585.664	729.5
0610040J01Rik	NM_029554	1492.62	1349.75	1372.02	1503.87	1282.77
1100001G20Rik	NM_183249	31.758	67.487	43.633	64.522	86.065
1110001A16Rik	NM_001177403	841.586	742.362	644.801	689.893	459.011
1110004E09Rik	NM_026502	42.344	0	14.544	4.963	12.295
1110004F10Rik	NM_019772	672.21	523.028	489.661	441.73	430.323
1110007C09Rik	NM_026738	174.669	253.078	169.684	193.567	180.326
1110008F13Rik	NM_026124	926.273	970.132	1153.85	1265.63	954.907
1110008J03Rik	NM_029096	74.102	33.744	72.722	29.78	32.787
1110008P14Rik	NM_198001	42.344	25.308	106.659	69.486	69.671
1110012L19Rik	NM_026787	111.153	59.051	111.507	138.971	57.376
1110032A03Rik	NM_023483	68.809	42.18	33.937	39.706	32.787
1110032F04Rik	NM_001167996	0	0	0	0	0
1110034G24Rik	NM_028637	169.376	160.283	140.596	143.934	106.556
1110037F02Rik	NM_001081183	174.669	194.026	140.596	119.118	163.933
1110038F14Rik	NM_054099	460.49	388.053	281.191	322.612	471.306
1110051M20Rik	NM_175123	116.446	109.667	150.292	153.861	209.014
1110057K04Rik	NM_001167767	296.407	379.617	305.432	461.583	487.699
1110058L19Rik	NM_026503	111.153	109.667	101.811	163.787	61.475
1110059E24Rik	NM_025423	100.567	118.103	116.355	158.824	102.458
1110059G10Rik	NM_025419	127.032	227.77	256.951	253.126	192.621
1110065P20Rik	NM_001142727	63.516	185.59	116.355	114.155	73.77
1190002N15Rik	NM_001033145	132.325	84.359	155.14	124.081	147.539
1190005I06Rik	NM_197988	10.586	0	0	0	4.098
1190007I07Rik	NM_001135569	68.809	75.923	48.481	64.522	45.081
1200014J11Rik	NM_025818	444.611	261.514	300.584	322.612	323.767
1500009L16Rik	NM_001145198	0	0	0	0	0
1600002H07Rik	NM_028056	89.981	160.283	121.203	99.265	57.376
1600002K03Rik	NM_027207	201.134	177.154	121.203	148.898	188.522
1600012H06Rik	NM_026451	534.592	582.079	635.105	635.297	372.947
1600014C10Rik	NM_028166	598.108	506.156	620.56	655.15	696.713
1700001C19Rik	NM_001172091	100.567	25.308	38.785	89.339	24.59
1700001L19Rik	NM_027035	0	0	0	0	0
1700009P17Rik	NM_001081275	68.809	59.051	87.266	34.743	45.081
1700017B05Rik	NM_028820	1503.21	1552.21	1561.1	2044.86	1733.59
1700019D03Rik	NM_144953	5.293	0	9.696	0	0
1700019L03Rik	NM_025619	0	16.872	14.544	0	0
1700020L24Rik	NM_025492	0	0	164.836	19.853	24.59
1700021K19Rik	NM_172615	460.49	396.489	310.28	521.142	422.126
1700025G04Rik	NM_197990	21.172	50.616	14.544	9.927	8.197
1700028K03Rik	NM_175241	52.93	59.051	63.026	44.669	40.983
1700030K09Rik	NM_028170	116.446	261.514	155.14	213.42	233.604
1700037C18Rik	NM_028484	142.911	84.359	77.57	84.375	77.868
1700037H04Rik	NM_026091	116.446	59.051	29.089	89.339	98.36
1700052N19Rik	NM_024261	121.739	101.231	82.418	69.486	28.688
1700066M21Rik	NM_028546	37.051	84.359	9.696	64.522	49.18
1700088E04Rik	NM_138581	0	0	0	0	4.098
1700094D03Rik	NM_028567	280.529	489.284	247.255	292.832	278.685
1700123O20Rik	NM_021437	402.267	354.309	426.635	382.171	274.587
1810009A15Rik	NM_025463	158.79	261.514	116.355	188.604	172.129
1810010H24Rik	NM_001163473	0	0	29.089	9.927	12.295
1810011H11Rik	NM_001163616	1026.84	1037.62	780.549	744.489	1008.18
1810011O10Rik	NM_026931	301.7	227.77	135.748	218.383	114.753
1810013L24Rik	NM_001081400	185.255	244.642	169.684	352.391	290.98
1810026J23Rik	NM_178619	121.739	59.051	121.203	243.2	147.539
1810030O07Rik	NM_175141	74.102	177.154	174.533	134.008	188.522
1810033B17Rik	NM_026985	21.172	25.308	67.874	64.522	102.458
1810037I17Rik	NM_024461	402.267	295.257	218.166	387.134	241.801
1810041L15Rik	NM_001163145	0	0	0	0	0
1810043G02Rik	NM_026431	164.083	362.745	271.495	332.538	221.309
1810043H04Rik	NM_001110242	153.497	185.59	179.381	153.861	143.441
1810055G02Rik	NM_028077	0	8.436	33.937	49.633	8.197
2010002M12Rik	NM_053217	0	0	0	0	0
2010012O05Rik	NM_025563	280.529	253.078	164.836	228.31	143.441
2010015L04Rik	NM_177674	74.102	59.051	58.178	124.081	32.787
2010107E04Rik	NM_027360	37.051	67.487	48.481	24.816	40.983
2010107G23Rik	NM_027251	10.586	16.872	0	0	0
2010109I03Rik	NM_025929	121.739	0	14.544	0	16.393
2010111I01Rik	NM_028079	58.223	16.872	0	9.927	12.295
2010300C02Rik	NM_028096	0	0	0	19.853	0
2210013O21Rik	NM_027327	31.758	8.436	96.963	39.706	73.77
2210016F16Rik	NM_027335	105.86	59.051	106.659	69.486	77.868
2210016L21Rik	NM_028211	243.478	168.719	247.255	183.641	151.638
2210018M11Rik	NM_172280	89.981	109.667	169.684	158.824	102.458
2310003H01Rik	NM_027980	185.255	151.847	106.659	109.192	73.77
2310011J03Rik	NM_025521	301.7	531.463	552.687	471.509	336.062
2310022A10Rik	NM_175107	52.93	59.051	67.874	49.633	40.983
2310022B05Rik	NM_175149	121.739	151.847	252.103	158.824	94.261
2310033P09Rik	NM_024210	169.376	84.359	140.596	148.898	135.244
2310035C23Rik	NM_173187	201.134	118.103	159.988	292.832	188.522
2310036O22Rik	NM_026760	1455.57	1476.29	1284.75	1508.83	1434.41
2310039H08Rik	NM_025966	105.86	67.487	29.089	34.743	45.081
2310042D19Rik	NM_172417	10.586	0	0	44.669	16.393
2310044G17Rik	NM_173735	195.841	16.872	72.722	104.228	114.753
2310045N01Rik	NM_001145552	52.93	16.872	101.811	69.486	53.278
2310047M10Rik	NM_028005	328.165	472.412	378.154	268.016	499.994
2310057M21Rik	NM_026655	47.637	67.487	43.633	84.375	77.868
2310061I04Rik	NM_001033630	243.478	227.77	300.584	277.942	295.079
2310067B10Rik	NM_028014	26.465	33.744	43.633	34.743	40.983
2410002F23Rik	NM_025880	412.853	303.693	261.799	481.436	352.455
2410004B18Rik	NM_025555	407.56	480.848	363.61	441.73	217.211
2410015M20Rik	NM_153152	84.688	67.487	92.114	49.633	94.261
2410016O06Rik	NM_023633	254.064	210.898	198.773	258.089	241.801
2410089E03Rik	NM_001162906	84.688	25.308	179.381	124.081	110.654
2410131K14Rik	NM_001081236	68.809	75.923	77.57	94.302	57.376
2510002D24Rik	NM_001033164	555.764	472.412	368.458	317.648	463.109
2510003E04Rik	NM_028197	375.802	430.232	329.673	441.73	413.93
2510009E07Rik	NM_001001881	370.509	303.693	164.836	302.759	348.357
2510039O18Rik	NM_029841	465.783	463.976	295.736	377.208	360.652
2610002J02Rik	NM_001190445	449.904	371.181	572.079	714.709	581.961
2610002M06Rik	NM_025921	105.86	84.359	33.937	49.633	36.885
2610008E11Rik	NM_001004362	63.516	126.539	189.077	183.641	94.261
2610015P09Rik	NM_027801	121.739	16.872	58.178	54.596	192.621
2610018G03Rik	NM_133729	26.465	8.436	0	0	0
2610020H08Rik	NM_028129	37.051	59.051	53.329	114.155	102.458
2610034B18Rik	NM_027420	0	0	0	0	4.098
2610044O15Rik8	NM_153780	100.567	185.59	169.684	84.375	36.885
2610301B20Rik	NM_026005	52.93	16.872	82.418	49.633	61.475
2610507B11Rik	NM_001002004	476.369	362.745	552.687	540.995	590.157
2610524H06Rik	NM_181075	0	0	24.241	24.816	12.295
2610528A11Rik	NM_001206684	206.427	126.539	189.077	223.347	135.244
2700049A03Rik	NM_029818	31.758	33.744	43.633	39.706	24.59
2700050L05Rik	NM_178115	105.86	75.923	155.14	258.089	163.933
2700060E02Rik	NM_026528	455.197	244.642	324.825	243.2	303.275
2700062C07Rik	NM_026529	285.822	286.822	373.306	277.942	180.326
2700081O15Rik	NM_175381	68.809	59.051	63.026	44.669	81.966
2700089E24Rik	NM_001163445	291.114	134.975	247.255	203.494	229.506
2700094K13Rik	NM_001033166	58.223	75.923	82.418	94.302	49.18
2810004N23Rik	NM_025615	37.051	210.898	87.266	129.045	102.458
2810006K23Rik	NM_001134717	89.981	101.231	227.862	124.081	73.77
2810021J22Rik	NM_172403	84.688	50.616	48.481	34.743	94.261
2810403A07Rik	NM_028814	333.458	337.437	339.369	263.053	348.357
2810408M09Rik	NM_001007581	296.407	472.412	184.229	188.604	110.654
2810417H13Rik	NM_026515	0	0	14.544	4.963	8.197
2810428I15Rik	NM_025577	127.032	168.719	145.444	94.302	139.343
2810459M11Rik	NM_001144993	0	0	0	0	0
2810474O19Rik	NM_026054	396.974	278.386	513.902	258.089	209.014
2900011O08Rik	NM_144518	0	0	4.848	0	8.197
2900026A02Rik	NM_172884	26.465	67.487	38.785	74.449	45.081
3110002H16Rik	NM_029623	201.134	151.847	140.596	188.604	188.522
3110021N24Rik	NM_001254730	0	0	0	0	0
3110035E14Rik	NM_178399	0	0	0	0	0
3110040N11Rik	NM_026077	74.102	75.923	87.266	19.853	32.787
3110043O21Rik	NM_001081343	285.822	312.129	208.469	387.134	368.848
3110047P20Rik	NM_177006	0	0	0	0	0
3110052M02Rik	NM_001166497	132.325	67.487	53.329	24.816	28.688
3110062M04Rik	NM_001135611	841.586	733.926	1192.64	759.378	836.056
3110082I17Rik	NM_028469	137.618	92.795	101.811	114.155	90.163
3110082J24Rik	NM_001256263	0	0	0	0	0
3830406C13Rik	NM_146051	52.93	101.231	19.393	79.412	110.654
4632428N05Rik	NM_028732	21230.2	22557.7	20056.7	22106.3	20237.5
4833420G17Rik	NM_001113550	148.204	244.642	198.773	272.979	204.916
4833424O15Rik	NM_029425	0	0	0	0	0
4833439L19Rik	NM_001252646	428.732	565.207	601.168	600.554	491.798
4921524J17Rik	NM_025722	58.223	33.744	67.874	74.449	77.868
4930402H24Rik	NM_029432	31.758	42.18	29.089	119.118	45.081
4930427A07Rik	NM_134041	0	0	14.544	44.669	16.393
4930430F08Rik	NM_175128	174.669	92.795	58.178	39.706	61.475
4930452B06Rik	NM_028934	0	0	0	0	0
4930453N24Rik	NM_026273	137.618	92.795	87.266	99.265	90.163
4930486L24Rik	NM_178098	37.051	25.308	53.329	24.816	4.098
4930506M07Rik	NM_175172	10.586	0	4.848	14.89	12.295
4930523C07Rik	NM_001162896	0	50.616	29.089	14.89	20.492
4930563E22Rik	NM_001163728	0	8.436	0	0	0
4930579G24Rik	NM_029482	10.586	0	9.696	9.927	0
4931406C07Rik	NM_001199485	312.286	345.873	208.469	223.347	254.095
4931406P16Rik	NM_172741	338.751	236.206	344.217	322.612	192.621
4931414P19Rik	NM_028890	95.274	84.359	111.507	104.228	77.868
4931428F04Rik	NM_001166394	68.809	126.539	33.937	49.633	24.59
4931440F15Rik	NM_176829	0	0	24.241	4.963	8.197
4932438A13Rik	NM_172679	132.325	143.411	87.266	178.677	172.129
4933411K20Rik	NM_025747	121.739	109.667	101.811	109.192	135.244
4933426M11Rik	NM_178682	169.376	244.642	281.191	268.016	196.719
4933427D14Rik	NM_028963	63.516	194.026	121.203	89.339	45.081
4933434E20Rik	NM_025762	545.178	438.668	450.876	248.163	336.062
5031414D18Rik	NM_198642	100.567	143.411	126.051	183.641	209.014
5031439G07Rik	NM_001033273	238.185	278.386	276.343	268.016	315.57
5330417C22Rik	NM_001033304	0	8.436	0	0	0
5430421N21Rik	NM_001201323	0	0	4.848	0	0
5430427O19Rik	NM_001163539	285.822	160.283	101.811	277.942	155.736
5430435G22Rik	NM_145509	26.465	42.18	43.633	29.78	8.197
5730409E04Rik	NM_001013755	142.911	101.231	106.659	94.302	110.654
5730455P16Rik	NM_027472	153.497	143.411	53.329	228.31	61.475
5730508B09Rik	NM_027482	63.516	33.744	48.481	104.228	61.475
6030419C18Rik	NM_176921	0	8.436	0	0	0
6030458C11Rik	NM_029998	100.567	134.975	116.355	129.045	131.146
6030468B19Rik	NM_029964	0	42.18	4.848	39.706	8.197
6330403A02Rik	NM_001081227	0	0	0	0	0
6330403K07Rik	NM_134022	0	0	0	4.963	24.59
6330408A02Rik	NM_177312	26.465	67.487	9.696	24.816	24.59
6330416G13Rik	NM_144905	767.484	1054.49	644.801	794.121	729.5
6430548M08Rik	NM_001163760	58.223	118.103	150.292	109.192	127.048
6430573F11Rik	NM_176952	0	0	0	0	0
8430408G22Rik	NM_145980	0	0	0	0	0
8430419L09Rik	NM_028982	179.962	227.77	208.469	178.677	127.048
8430427H17Rik	NM_001001986	132.325	227.77	169.684	297.795	135.244
9030617O03Rik	NM_145448	227.599	253.078	252.103	342.465	131.146
9030624J02Rik	NM_027815	132.325	202.462	126.051	119.118	131.146
9130019O22Rik	NM_030226	37.051	42.18	43.633	59.559	110.654
9130023H24Rik	NM_177001	63.516	8.436	4.848	109.192	40.983
9130401M01Rik	NM_029418	31.758	59.051	24.241	24.816	24.59
9330159F19Rik	NM_001162537	15.879	0	0	0	4.098
9330182L06Rik	NM_172706	0	0	0	0	0
9430015G10Rik	NM_177205	243.478	253.078	281.191	188.604	147.539
9430016H08Rik	NM_001081181	68.809	92.795	53.329	94.302	28.688
9430020K01Rik	NM_001081963	0	0	0	0	0
9430023L20Rik	NM_026566	328.165	489.284	387.85	377.208	557.371
9430038I01Rik	NM_029886	74.102	84.359	130.899	99.265	28.688
9530068E07Rik	NM_153117	762.191	725.49	809.637	1081.99	733.598
9530077C05Rik	NM_026739	0	0	0	0	0
9630033F20Rik	NM_177003	52.93	101.231	67.874	49.633	98.36
9830107B12Rik	NM_001177896	0	0	0	0	8.197
9830147E19Rik	NM_001242388	111.153	50.616	48.481	104.228	40.983
9930012K11Rik	NM_001112735	68.809	0	24.241	79.412	12.295
9930013L23Rik	NM_030728	0	0	0	0	0
9930021J03Rik	NM_172836	68.809	151.847	116.355	59.559	98.36
9930104L06Rik	NM_177573	195.841	253.078	300.584	263.053	356.553
A130010J15Rik	NM_181048	301.7	126.539	106.659	188.604	143.441
A230046K03Rik	NM_001033375	635.159	649.566	925.992	789.158	680.32
A230050P20Rik	NM_175687	613.987	868.901	766.004	918.203	610.649
A330050F15Rik	NM_001145192	0	0	0	0	0
A430005L14Rik	NM_001163019	164.083	210.898	145.444	198.53	204.916
A430033K04Rik	NM_183025	10.586	8.436	14.544	0	12.295
A430105I19Rik	NM_001001982	0	67.487	24.241	29.78	40.983
A530032D15Rik	NM_213615	0	0	9.696	0	4.098
A530054K11Rik	NM_183146	121.739	59.051	121.203	79.412	81.966
A530064D06Rik	NM_178796	5.293	0	29.089	59.559	65.573
A630001G21Rik	NM_177055	1778.44	1661.88	1498.07	2069.68	1499.98
A630033H20Rik	NM_001122595	153.497	59.051	130.899	39.706	69.671
A730017C20Rik	NM_173759	0	0	0	0	4.098
A830010M20Rik	NM_001007574	15.879	59.051	48.481	29.78	40.983
A830018L16Rik	NM_001160370	0	0	0	0	0
A830080D01Rik	NM_001033472	37.051	50.616	53.329	29.78	28.688
AA415398	NM_001004178	63.516	33.744	29.089	0	28.688
AA467197	NM_001004174	0	0	0	0	32.787
AA987161	NM_001163246	111.153	101.231	87.266	163.787	180.326
Aacs	NM_030210	37.051	67.487	24.241	74.449	20.492
Aaed1	NM_025370	42.344	33.744	9.696	4.963	4.098
Aagab	NM_025857	1206.8	911.08	1444.74	1096.88	967.202
Aak1	NM_177762	333.458	269.95	256.951	223.347	237.702
Aamdc	NM_001177946	79.395	84.359	111.507	89.339	45.081
Aamp	NM_146110	1466.16	1425.67	1110.22	1201.11	1209
Aar2	NM_026661	201.134	253.078	252.103	253.126	94.261
Aard	NM_175503	0	0	0	0	0
Aars	NM_146217	688.089	539.899	649.649	675.003	639.337
Aars2	NM_198608	174.669	185.59	179.381	277.942	184.424
Aasdhppt	NM_026276	190.548	42.18	92.114	54.596	90.163
Aatk	NM_001198787	42.344	8.436	38.785	34.743	28.688
AB124611	NM_206536	84.688	160.283	140.596	223.347	151.638
Abat	NM_172961	0	0	0	19.853	0
Abca1	NM_013454	947.445	826.721	1134.46	1111.77	1139.33
Abca13	NM_178259	31.758	8.436	4.848	0	0
Abca2	NM_007379	285.822	126.539	237.558	426.84	262.292
Abca3	NM_001039581	465.783	548.335	494.509	441.73	422.126
Abca5	NM_147219	10.586	0	0	4.963	0
Abca7	NM_013850	58.223	101.231	53.329	104.228	77.868
Abca8a	NM_153145	0	0	0	0	0
Abca9	NM_147220	402.267	506.156	421.787	550.922	561.469
Abcb10	NM_019552	179.962	42.18	184.229	148.898	106.556
Abcb1a	NM_011076	0	0	0	0	0
Abcb1b	NM_011075	158.79	67.487	106.659	143.934	57.376
Abcb6	NM_023732	95.274	67.487	96.963	89.339	102.458
Abcb7	NM_009592	137.618	126.539	116.355	84.375	135.244
Abcb8	NM_029020	164.083	126.539	198.773	268.016	209.014
Abcb9	NM_019875	21.172	0	29.089	104.228	0
Abcc1	NM_008576	185.255	219.334	106.659	129.045	98.36
Abcc10	NM_170680	68.809	33.744	82.418	109.192	65.573
Abcc3	NM_029600	486.955	337.437	431.483	456.62	467.208
Abcc4	NM_001033336	63.516	126.539	38.785	29.78	45.081
Abcc5	NM_013790	958.031	784.541	1018.11	774.268	709.008
Abcd1	NM_007435	291.114	244.642	223.014	322.612	266.39
Abcd2	NM_011994	656.331	531.463	673.89	570.775	442.618
Abcd3	NM_008991	428.732	472.412	300.584	277.942	262.292
Abcd4	NM_008992	259.357	227.77	232.71	377.208	311.472
Abce1	NM_015751	386.388	295.257	232.71	421.877	278.685
Abcf1	NM_013854	555.764	497.72	494.509	575.738	680.32
Abcf2	NM_013853	31.758	67.487	19.393	49.633	16.393
Abcf3	NM_013852	211.72	269.95	460.572	451.656	389.34
Abcg1	NM_009593	1884.31	1358.18	2133.18	1756.99	1889.32
Abcg3	NM_030239	37.051	42.18	150.292	138.971	159.834
Abcg4	NM_138955	0	0	0	0	0
Abhd10	NM_172511	63.516	109.667	101.811	119.118	69.671
Abhd11	NM_001190437	185.255	244.642	208.469	138.971	258.194
Abhd12	NM_024465	12184.5	11515	12246.4	12517.3	10741.7
Abhd13	NM_001081119	259.357	329.001	256.951	253.126	114.753
Abhd14a	NM_001110271	74.102	42.18	19.393	64.522	16.393
Abhd14b	NM_029631	317.579	151.847	305.432	218.383	270.489
Abhd15	NM_026185	1074.48	1113.54	1279.91	1429.42	1639.33
Abhd16a	NM_178592	1116.82	1079.8	1260.51	1032.36	1032.78
Abhd17a	NM_145421	894.515	615.823	669.042	521.142	733.598
Abhd17b	NM_146096	232.892	278.386	213.318	342.465	241.801
Abhd17c	NM_133722	444.611	523.028	426.635	372.244	360.652
Abhd3	NM_134130	58.223	8.436	87.266	59.559	20.492
Abhd4	NM_134076	656.331	632.695	717.523	387.134	504.093
Abhd5	NM_026179	132.325	25.308	106.659	168.751	102.458
Abhd6	NM_025341	529.299	413.36	494.509	421.877	393.438
Abhd8	NM_022419	116.446	236.206	121.203	134.008	159.834
Abi1	NM_007380	1069.18	894.208	829.03	1062.14	963.104
Abi2	NM_198127	195.841	59.051	92.114	74.449	77.868
Abi3	NM_001163464	9347.42	10283.4	9487.79	9355.74	9405.63
Abl1	NM_009594	555.764	539.899	523.598	550.922	569.666
Abl2	NM_009595	391.681	404.925	552.687	496.326	409.831
Ablim1	NM_001103177	52.93	25.308	29.089	34.743	36.885
Ablim2	NM_001177700	15.879	0	4.848	0	0
Ablim3	NM_001164491	0	0	0	0	0
Abr	NM_198895	613.987	615.823	591.472	739.525	709.008
Abracl	NM_028440	232.892	185.59	256.951	114.155	90.163
Abt1	NM_013924	328.165	202.462	198.773	292.832	163.933
Abtb1	NM_030251	592.815	624.259	586.623	550.922	692.615
Abtb2	NM_178890	0	25.308	0	0	0
Acaa1a	NM_130864	1132.7	1096.67	1076.28	933.092	987.694
Acaa2	NM_177470	243.478	269.95	145.444	148.898	118.851
Acaca	NM_133360	21.172	0	4.848	24.816	20.492
Acad10	NM_028037	15.879	25.308	87.266	19.853	32.787
Acad11	NM_175324	63.516	168.719	24.241	44.669	73.77
Acad8	NM_025862	301.7	134.975	378.154	441.73	254.095
Acad9	NM_172678	148.204	59.051	208.469	129.045	61.475
Acadl	NM_007381	317.579	303.693	387.85	218.383	299.177
Acadm	NM_007382	624.573	767.669	601.168	704.782	590.157
Acads	NM_007383	666.917	717.054	504.205	679.966	721.303
Acadsb	NM_025826	158.79	185.59	223.014	163.787	196.719
Acadvl	NM_017366	26.465	75.923	77.57	59.559	77.868
Acap2	NM_030138	788.656	683.31	736.915	853.68	754.09
Acap3	NM_207223	79.395	194.026	208.469	173.714	188.522
Acat1	NM_144784	121.739	261.514	179.381	134.008	139.343
Acat2	NM_009338	121.739	50.616	96.963	84.375	53.278
Acat3	NM_153151	640.452	624.259	887.207	694.856	758.188
Acbd3	NM_133225	296.407	269.95	256.951	282.906	377.045
Acbd4	NM_025988	127.032	126.539	130.899	69.486	45.081
Acbd5	NM_001102436	68.809	227.77	145.444	104.228	61.475
Acbd6	NM_028250	26.465	33.744	33.937	54.596	24.59
Accs	NM_183220	439.318	286.822	159.988	436.767	196.719
Ace	NM_001281819	5.293	0	0	0	0
Acer3	NM_025408	386.388	362.745	586.623	372.244	454.913
Ache	NM_009599	148.204	118.103	111.507	99.265	147.539
Acin1	NM_001085472	661.624	759.234	770.852	640.26	811.466
Ackr3	NM_007722	0	0	29.089	4.963	20.492
Acly	NM_134037	651.038	852.029	688.434	779.231	381.143
Aco1	NM_007386	142.911	236.206	208.469	208.457	188.522
Aco2	NM_080633	513.42	556.771	688.434	630.334	372.947
Acot1	NM_012006	37.051	33.744	14.544	0	12.295
Acot11	NM_025590	0	0	9.696	0	8.197
Acot2	NM_134188	142.911	134.975	164.836	178.677	184.424
Acot7	NM_001146058	116.446	42.18	106.659	29.78	49.18
Acox1	NM_001271898	291.114	388.053	189.077	163.787	241.801
Acox3	NM_030721	1106.23	801.413	1095.68	888.423	1004.09
Acp1	NM_001110239	153.497	84.359	208.469	143.934	151.638
Acp2	NM_007387	2662.37	2151.16	2491.94	2307.91	2249.97
Acp5	NM_007388	5.293	0	4.848	4.963	36.885
Acpl2	NM_153420	0	0	0	0	12.295
Acpp	NM_207668	0	0	0	9.927	24.59
Acrbp	NM_001127340	217.013	134.975	87.266	138.971	217.211
Acsbg1	NM_053178	0	0	0	4.963	0
Acsf3	NM_144932	179.962	160.283	174.533	24.816	155.736
Acsl1	NM_007981	190.548	286.822	261.799	253.126	180.326
Acsl3	NM_001136222	52.93	0	0	14.89	32.787
Acsl4	NM_001033600	174.669	413.36	198.773	258.089	192.621
Acsl5	NM_027976	486.955	809.849	770.852	684.929	749.991
Acsl6	NM_144823	0	8.436	0	0	0
Acss1	NM_080575	725.14	480.848	620.56	521.142	561.469
Acss2	NM_019811	0	0	19.393	4.963	12.295
Acta1	NM_009606	10.586	16.872	43.633	9.927	20.492
Acta2	NM_007392	47.637	0	0	59.559	24.59
Actb	NM_007393	15683.1	14484.5	14437.7	14001.3	18921.9
Actg1	NM_009609	63.516	67.487	82.418	64.522	102.458
Actl6a	NM_019673	344.044	598.951	416.939	322.612	315.57
Actl6b	NM_031404	0	8.436	0	0	0
Actn1	NM_134156	100.567	84.359	116.355	84.375	65.573
Actn4	NM_021895	984.496	902.644	1139.31	1156.44	1372.93
Actr10	NM_019785	137.618	177.154	150.292	109.192	127.048
Actr1a	NM_016860	534.592	674.874	470.268	665.076	725.402
Actr1b	NM_146107	783.363	463.976	421.787	441.73	524.584
Actr2	NM_146243	2323.62	1940.26	2196.2	2690.09	2577.84
Actr3	NM_001205386	1100.94	860.465	1173.25	1121.7	1049.17
Actr3b	NM_001004365	0	0	0	0	0
Actr5	NM_175419	111.153	92.795	101.811	104.228	217.211
Actr6	NM_025914	5.293	25.308	33.937	44.669	65.573
Actr8	NM_027493	31.758	16.872	58.178	89.339	49.18
Acvr1	NM_001110204	264.65	379.617	378.154	233.273	180.326
Acvr1c	NM_001111030	0	0	0	0	0
Acvr2a	NM_007396	127.032	25.308	126.051	74.449	110.654
Acvrl1	NM_009612	291.114	269.95	310.28	253.126	340.16
Acy1	NM_025371	52.93	134.975	48.481	34.743	24.59
Acyp1	NM_025421	137.618	227.77	87.266	138.971	81.966
Acyp2	NM_029344	0	0	9.696	14.89	8.197
Ada	NM_001272052	15.879	8.436	63.026	49.633	4.098
Adal	NM_029475	58.223	25.308	77.57	64.522	90.163
Adam10	NM_007399	947.445	691.746	756.308	650.187	688.517
Adam11	NM_001110778	0	0	19.393	0	0
Adam15	NM_009614	3075.23	3095.99	3015.53	3697.63	2799.15
Adam17	NM_009615	1317.95	1594.39	1735.63	1459.2	1590.15
Adam1a	NM_172126	15.879	0	0	0	16.393
Adam22	NM_001098225	0	25.308	0	44.669	36.885
Adam23	NM_011780	0	0	9.696	0	0
Adam33	NM_001163529	10.586	8.436	92.114	9.927	49.18
Adam8	NM_007403	63.516	84.359	87.266	94.302	131.146
Adam9	NM_007404	206.427	278.386	179.381	292.832	262.292
Adamts1	NM_009621	423.439	278.386	198.773	322.612	299.177
Adamts10	NM_172619	195.841	261.514	256.951	317.648	233.604
Adamts16	NM_172053	74.102	118.103	164.836	49.633	65.573
Adamtsl1	NM_029967	0	0	0	0	0
Adamtsl4	NM_144899	0	8.436	24.241	99.265	49.18
Adamtsl5	NM_001285435	0	0	0	0	0
Adap1	NM_172723	190.548	320.565	513.902	402.024	303.275
Adap2	NM_172133	4499.04	2918.83	4406.95	3836.6	5286.82
Adar	NM_019655	936.859	700.182	1362.32	1191.18	1508.18
Adarb1	NM_001024837	5.293	16.872	38.785	24.816	73.77
Adat3	NM_001100606	15.879	101.231	38.785	49.633	53.278
Adc	NM_172875	0	0	0	0	0
Adck1	NM_001277297	232.892	168.719	193.925	287.869	192.621
Adck2	NM_178873	513.42	168.719	339.369	258.089	213.112
Adck3	NM_023341	132.325	101.231	43.633	104.228	135.244
Adck4	NM_133770	211.72	269.95	266.647	223.347	127.048
Adck5	NM_172960	190.548	151.847	92.114	148.898	168.031
Adcy1	NM_009622	0	0	0	0	0
Adcy2	NM_153534	0	0	0	0	0
Adcy3	NM_001159536	84.688	151.847	63.026	114.155	57.376
Adcy5	NM_001012765	10.586	8.436	0	0	0
Adcy6	NM_007405	84.688	33.744	111.507	109.192	65.573
Adcy7	NM_001037723	1392.06	1349.75	1435.05	1608.1	1319.66
Adcy9	NM_009624	47.637	134.975	38.785	74.449	61.475
Adcyap1	NM_009625	0	0	0	0	0
Adcyap1r1	NM_007407	0	0	0	0	0
Add1	NM_013457	947.445	1273.83	892.055	943.019	909.826
Add2	NM_001271857	0	0	0	0	0
Add3	NM_001277100	296.407	160.283	295.736	302.759	221.309
Adh5	NM_001288578	656.331	548.335	732.067	521.142	549.174
Adhfe1	NM_175236	0	0	0	0	0
Adi1	NM_134052	412.853	421.796	397.546	441.73	319.668
Adipor1	NM_028320	857.465	818.285	906.6	898.35	713.107
Adipor2	NM_197985	741.019	472.412	843.574	888.423	749.991
Adk	NM_001243041	37.051	25.308	67.874	94.302	0
Adm	NM_009627	5.293	0	0	0	0
Adnp	NM_009628	719.847	497.72	673.89	675.003	459.011
Adnp2	NM_175028	10.586	59.051	58.178	64.522	8.197
Ado	NM_001005419	137.618	168.719	223.014	203.494	184.424
Adora1	NM_001039510	105.86	75.923	286.04	258.089	184.424
Adora2b	NM_007413	0	0	0	0	0
Adora3	NM_009631	1598.48	1754.67	1934.4	1985.3	1733.59
Adpgk	NM_028121	153.497	101.231	208.469	114.155	258.194
Adprh	NM_007414	767.484	658.002	620.56	873.533	721.303
Adprhl2	NM_133883	47.637	16.872	43.633	29.78	40.983
Adprm	NM_025510	21.172	42.18	72.722	74.449	81.966
Adra1b	NM_001284380	0	0	0	0	0
Adra1d	NM_013460	0	0	0	0	0
Adra2a	NM_007417	5.293	0	24.241	4.963	8.197
Adra2c	NM_007418	0	0	0	0	0
Adrb1	NM_007419	571.643	1121.98	727.219	1275.56	1491.79
Adrb2	NM_007420	1212.1	1113.54	1090.83	1072.06	979.497
Adrbk1	NM_130863	931.566	1046.06	829.03	1052.21	1463.1
Adrbk2	NM_177078	476.369	388.053	426.635	431.803	352.455
Adsl	NM_009634	153.497	413.36	426.635	406.987	303.275
Adss	NM_007422	232.892	202.462	247.255	367.281	225.407
Adssl1	NM_007421	89.981	202.462	179.381	233.273	73.77
Aebp1	NM_009636	0	0	19.393	0	4.098
Aebp2	NM_001005605	153.497	261.514	276.343	317.648	327.865
Aes	NM_010347	1556.14	1332.88	1405.96	1449.27	1430.31
AF251705	NM_134158	2805.28	2707.93	2952.51	2546.15	2442.59
Afap1	NM_027373	52.93	0	24.241	74.449	8.197
Afap1l1	NM_178928	306.993	261.514	252.103	382.171	561.469
Aff1	NM_133919	370.509	303.693	286.04	431.803	348.357
Aff3	NM_010678	0	0	0	0	0
Aff4	NM_033565	402.267	269.95	441.18	347.428	311.472
Afg3l1	NM_054070	365.216	514.592	441.18	277.942	459.011
Afg3l2	NM_027130	412.853	371.181	499.357	466.546	385.241
Afm	NM_145146	21.172	109.667	0	9.927	24.59
Afmid	NM_027827	264.65	185.59	232.71	119.118	176.227
Aftph	NM_001252503	915.687	1121.98	1410.81	1583.28	1397.53
Aga	NM_001205054	254.064	329.001	203.621	258.089	299.177
Agap1	NM_178119	179.962	0	101.811	89.339	127.048
Agap2	NM_001033263	21.172	0	24.241	19.853	28.688
Agap3	NM_001256431	0	0	0	0	4.098
Agbl5	NM_001048192	190.548	320.565	227.862	138.971	176.227
Ager	NM_007425	15.879	75.923	43.633	74.449	49.18
Agfg1	NM_010472	206.427	194.026	198.773	173.714	122.949
Agfg2	NM_178162	89.981	59.051	87.266	148.898	45.081
Aggf1	NM_025630	105.86	134.975	184.229	188.604	188.522
Agk	NM_023538	21.172	59.051	58.178	54.596	49.18
Agl	NM_001081326	164.083	59.051	106.659	163.787	106.556
Ago1	NM_153403	444.611	447.104	460.572	302.759	286.882
Ago2	NM_153178	37.051	59.051	48.481	49.633	20.492
Ago3	NM_153402	68.809	0	14.544	19.853	81.966
Ago4	NM_153177	232.892	101.231	111.507	89.339	86.065
Agpat1	NM_001163379	164.083	177.154	223.014	153.861	209.014
Agpat2	NM_026212	592.815	548.335	373.306	714.709	315.57
Agpat3	NM_053014	455.197	447.104	562.383	342.465	409.831
Agpat4	NM_026644	37.051	75.923	121.203	29.78	53.278
Agpat5	NM_026792	79.395	59.051	33.937	29.78	81.966
Agpat6	NM_018743	344.044	607.387	533.294	436.767	504.093
Agps	NM_172666	449.904	700.182	542.99	605.517	360.652
Agrn	NM_021604	105.86	118.103	223.014	153.861	229.506
Agt	NM_007428	0	0	0	0	0
Agtpbp1	NM_023328	5.293	84.359	87.266	34.743	110.654
Agtrap	NM_009642	259.357	210.898	252.103	277.942	196.719
Ahctf1	NM_026375	317.579	210.898	140.596	243.2	196.719
Ahcy	NM_016661	21.172	8.436	19.393	14.89	24.59
Ahcyl1	NM_145542	222.306	337.437	295.736	203.494	254.095
Ahcyl2	NM_001171001	68.809	126.539	87.266	84.375	77.868
Ahdc1	NM_146155	127.032	42.18	87.266	158.824	192.621
Ahi1	NM_026203	5.293	67.487	38.785	29.78	8.197
Ahnak	NM_009643	15.879	0	4.848	0	0
Ahr	NM_013464	5.293	0	0	0	0
Ahsa2	NM_172391	381.095	362.745	790.245	729.599	663.927
AI118078	NM_172923	0	0	0	0	0
AI314180	NM_172381	37.051	101.231	140.596	143.934	143.441
AI413582	NM_001002895	375.802	447.104	518.75	277.942	377.045
AI429214	NM_001039220	37.051	8.436	14.544	54.596	8.197
AI462493	NM_001160356	269.943	278.386	169.684	248.163	217.211
AI464131	NM_001085515	0	0	0	0	4.098
AI467606	NM_178901	322.872	362.745	387.85	352.391	213.112
AI593442	NM_178906	0	0	0	0	0
AI597468	NM_001013028	10.586	0	14.544	79.412	28.688
AI597479	NM_133818	111.153	109.667	92.114	69.486	110.654
AI607873	NM_001204910	105.86	177.154	416.939	540.995	561.469
AI836003	NM_177716	5.293	0	0	0	0
AI837181	NM_001256515	846.879	911.08	799.941	794.121	741.795
AI846148	NM_001033139	190.548	59.051	121.203	59.559	40.983
AI848285	NM_001207021	0	0	0	0	0
AI987944	NM_183167	169.376	253.078	300.584	183.641	319.668
Aif1	NM_019467	1968.99	2286.14	1832.59	1553.5	1709
Aif1l	NM_145144	0	0	0	0	0
Aifm1	NM_012019	15.879	84.359	43.633	44.669	20.492
Aifm2	NM_001039194	5.293	25.308	0	0	4.098
Aifm3	NM_175178	0	0	0	0	0
Aim1	NM_172393	37.051	8.436	38.785	24.816	12.295
Aim2	NM_001013779	1217.39	1071.36	1066.59	1131.62	1036.87
Aimp1	NM_007926	42.344	16.872	14.544	34.743	36.885
Aimp2	NM_001172146	31.758	67.487	53.329	49.633	45.081
Aip	NM_016666	741.019	852.029	756.308	918.203	995.89
Ajap1	NM_001099299	0	0	0	0	0
Ajuba	NM_010590	68.809	0	96.963	24.816	53.278
AK010878	NM_001142938	89.981	92.795	82.418	89.339	114.753
Ak1	NM_001198792	301.7	278.386	324.825	372.244	241.801
Ak2	NM_016895	825.707	767.669	756.308	928.129	807.368
Ak3	NM_021299	127.032	75.923	232.71	193.567	192.621
Ak4	NM_001177604	5.293	0	0	0	4.098
Ak5	NM_001081277	0	0	0	0	0
Ak6	NM_027592	95.274	84.359	111.507	148.898	127.048
Akap1	NM_009648	137.618	75.923	87.266	64.522	94.261
Akap10	NM_019921	148.204	219.334	290.888	347.428	225.407
Akap11	NM_001164503	127.032	194.026	208.469	178.677	155.736
Akap12	NM_031185	0	0	0	4.963	8.197
Akap13	NM_029332	905.101	970.132	959.929	982.725	1209
Akap2	NM_009649	0	0	9.696	0	4.098
Akap5	NM_001101471	26.465	16.872	24.241	19.853	53.278
Akap6	NM_198111	0	0	0	0	0
Akap7	NM_018747	137.618	185.59	140.596	153.861	135.244
Akap8	NM_019774	1529.67	1391.93	1435.05	1667.65	1262.28
Akap8l	NM_017476	158.79	92.795	106.659	173.714	122.949
Akap9	NM_194462	211.72	101.231	77.57	193.567	184.424
Akip1	NM_020616	195.841	185.59	198.773	258.089	102.458
Akirin1	NM_023423	465.783	269.95	489.661	337.501	401.635
Akirin2	NM_001007589	1074.48	1130.41	1163.55	1340.08	963.104
Akna	NM_001045514	513.42	598.951	601.168	590.628	479.503
Akr1a1	NM_021473	561.057	430.232	523.598	421.877	459.011
Akr1b10	NM_172398	677.503	1096.67	1124.77	977.762	881.137
Akr1b8	NM_008012	0	0	19.393	0	0
Akr1c13	NM_013778	21.172	0	9.696	0	49.18
Akr1e1	NM_018859	116.446	126.539	193.925	59.559	94.261
Akr7a5	NM_025337	158.79	362.745	150.292	203.494	102.458
Akt1	NM_009652	1079.77	1197.9	998.714	1131.62	1008.18
Akt1s1	NM_001253920	820.414	759.234	596.32	967.835	602.452
Akt2	NM_007434	47.637	59.051	58.178	64.522	65.573
Akt3	NM_011785	74.102	16.872	38.785	24.816	16.393
Aktip	NM_010241	328.165	236.206	266.647	188.604	295.079
Alad	NM_001276446	0	0	14.544	9.927	12.295
Alas1	NM_020559	137.618	59.051	223.014	89.339	106.556
Alcam	NM_009655	0	8.436	9.696	0	0
Aldh16a1	NM_145954	148.204	84.359	140.596	119.118	135.244
Aldh1a1	NM_013467	0	8.436	0	4.963	0
Aldh1b1	NM_028270	58.223	8.436	43.633	54.596	24.59
Aldh1l1	NM_027406	5.293	42.18	24.241	24.816	0
Aldh1l2	NM_153543	37.051	33.744	0	0	8.197
Aldh2	NM_009656	476.369	658.002	654.497	441.73	700.812
Aldh3a2	NM_007437	312.286	143.411	407.243	436.767	446.716
Aldh3b1	NM_026316	497.541	615.823	513.902	372.244	413.93
Aldh4a1	NM_175438	217.013	177.154	135.748	223.347	106.556
Aldh5a1	NM_172532	0	33.744	19.393	14.89	12.295
Aldh6a1	NM_134042	84.688	134.975	121.203	79.412	114.753
Aldh7a1	NM_138600	169.376	185.59	155.14	208.457	155.736
Aldh9a1	NM_019993	571.643	480.848	300.584	699.819	393.438
Aldoa	NM_001177308	2159.54	1746.24	1798.65	2223.54	1282.77
Aldoart1	NM_001199270	52.93	67.487	72.722	49.633	102.458
Aldoc	NM_009657	0	16.872	58.178	29.78	24.59
Alg1	NM_145362	703.968	472.412	906.6	565.811	594.255
Alg10b	NM_001033441	0	59.051	4.848	24.816	36.885
Alg11	NM_183142	185.255	194.026	164.836	253.126	122.949
Alg14	NM_024178	52.93	16.872	126.051	79.412	102.458
Alg2	NM_019998	68.809	50.616	63.026	39.706	40.983
Alg5	NM_025442	142.911	480.848	378.154	481.436	307.374
Alg6	NM_001081264	127.032	160.283	179.381	203.494	106.556
Alg8	NM_199035	306.993	430.232	261.799	233.273	307.374
Alg9	NM_133981	179.962	59.051	140.596	183.641	135.244
Alkbh1	NM_001102565	243.478	160.283	145.444	203.494	200.817
Alkbh3	NM_026944	449.904	396.489	305.432	307.722	397.536
Alkbh4	NM_028070	116.446	219.334	140.596	188.604	188.522
Alkbh5	NM_172943	137.618	185.59	189.077	238.236	209.014
Alkbh6	NM_198027	243.478	379.617	266.647	198.53	249.997
Alkbh7	NM_025538	47.637	0	43.633	14.89	4.098
Alkbh8	NM_026303	5.293	0	0	9.927	8.197
Alox15	NM_009660	0	0	0	0	0
Alox5	NM_009662	291.114	750.798	339.369	327.575	331.963
Alox5ap	NM_009663	2752.36	3281.58	2458	3176.48	2877.02
Aloxe3	NM_011786	26.465	0	0	24.816	8.197
Alpl	NM_001287172	0	0	0	0	0
Als2	NM_001159948	185.255	126.539	126.051	134.008	172.129
Als2cl	NM_146228	21.172	42.18	43.633	29.78	8.197
Alyref	NM_011568	127.032	160.283	106.659	134.008	143.441
Alyref2	NM_019484	74.102	92.795	72.722	64.522	65.573
Amacr	NM_008537	142.911	219.334	96.963	89.339	77.868
Ambra1	NM_001080754	412.853	236.206	344.217	367.281	278.685
Amdhd2	NM_172935	275.236	118.103	426.635	327.575	368.848
Amer2	NM_028113	15.879	25.308	53.329	54.596	24.59
Amer3	NM_213727	0	0	0	0	0
Amfr	NM_011787	714.554	615.823	1008.41	684.929	766.385
Amica1	NM_001005421	0	8.436	9.696	19.853	0
Amigo1	NM_001004293	26.465	16.872	14.544	14.89	16.393
Amigo2	NM_178114	26.465	0	0	0	0
Amigo3	NM_177275	5.293	33.744	29.089	19.853	32.787
Ammecr1l	NM_001242430	513.42	303.693	446.028	317.648	397.536
Amn1	NM_001113424	31.758	8.436	38.785	24.816	28.688
Amot	NM_153319	0	0	0	0	0
Amotl1	NM_001081395	121.739	253.078	213.318	134.008	307.374
Amotl2	NM_019764	15.879	8.436	33.937	29.78	0
Ampd2	NM_028779	296.407	303.693	237.558	292.832	229.506
Ampd3	NM_009667	84.688	168.719	111.507	119.118	131.146
Amph	NM_175007	15.879	0	0	0	0
Amz1	NM_173405	841.586	725.49	702.978	575.738	627.042
Amz2	NM_001252193	153.497	244.642	271.495	173.714	168.031
Anapc1	NM_008569	137.618	278.386	184.229	168.751	172.129
Anapc11	NM_025389	444.611	666.438	465.42	476.473	385.241
Anapc13	NM_181394	89.981	75.923	72.722	69.486	61.475
Anapc15	NM_027532	243.478	118.103	256.951	158.824	229.506
Anapc16	NM_025514	486.955	430.232	387.85	585.664	721.303
Anapc2	NM_175300	534.592	733.926	727.219	675.003	745.893
Anapc4	NM_024213	116.446	227.77	77.57	89.339	168.031
Anapc5	NM_021505	84.688	75.923	169.684	243.2	143.441
Anapc7	NM_019805	492.248	388.053	470.268	372.244	467.208
Ang	NM_007447	661.624	759.234	630.257	675.003	610.649
Angel1	NM_144524	84.688	0	106.659	109.192	98.36
Angel2	NM_001199020	799.242	1012.31	761.156	714.709	930.317
Angptl4	NM_020581	0	8.436	19.393	0	0
Angptl7	NM_001039554	127.032	59.051	58.178	64.522	32.787
Ank	NM_020332	201.134	194.026	189.077	138.971	147.539
Ank1	NM_001110783	0	0	0	0	12.295
Ank2	NM_001034168	79.395	67.487	77.57	89.339	36.885
Ank3	NM_170687	0	0	4.848	0	4.098
Ankdd1b	NM_001042714	21.172	33.744	53.329	19.853	4.098
Ankfy1	NM_009671	539.885	278.386	639.953	704.782	569.666
Ankhd1	NM_175375	37.051	84.359	38.785	163.787	127.048
Ankib1	NM_001003909	264.65	92.795	96.963	94.302	90.163
Ankle1	NM_172756	21.172	0	4.848	19.853	0
Ankle2	NM_001253814	497.541	244.642	562.383	511.215	389.34
Ankmy2	NM_146033	100.567	92.795	92.114	148.898	143.441
Ankra2	NM_001271388	222.306	286.822	164.836	282.906	233.604
Ankrd10	NM_001281975	1122.11	1417.24	1129.61	1191.18	1159.82
Ankrd12	NM_001025572	100.567	219.334	135.748	69.486	114.753
Ankrd13a	NM_026718	942.152	792.977	1100.53	1032.36	1036.87
Ankrd13b	NM_172945	37.051	42.18	121.203	119.118	163.933
Ankrd13c	NM_001013806	37.051	25.308	38.785	24.816	20.492
Ankrd13d	NM_026720	100.567	67.487	189.077	64.522	118.851
Ankrd16	NM_177268	571.643	489.284	693.282	709.746	680.32
Ankrd17	NM_030886	312.286	312.129	542.99	531.068	381.143
Ankrd22	NM_024204	0	8.436	4.848	19.853	16.393
Ankrd24	NM_027480	190.548	194.026	174.533	134.008	151.638
Ankrd27	NM_145633	158.79	388.053	169.684	382.171	237.702
Ankrd28	NM_001024604	5.293	16.872	9.696	14.89	8.197
Ankrd29	NM_001190371	0	0	0	0	0
Ankrd32	NM_134071	79.395	50.616	33.937	49.633	81.966
Ankrd33b	NM_027496	10.586	0	0	0	0
Ankrd34a	NM_001024851	0	0	0	0	0
Ankrd34b	NM_175455	0	0	0	0	0
Ankrd35	NM_001081139	0	16.872	4.848	0	0
Ankrd37	NM_001039562	5.293	25.308	24.241	49.633	24.59
Ankrd39	NM_026241	116.446	59.051	101.811	49.633	53.278
Ankrd40	NM_027799	412.853	404.925	353.913	392.097	331.963
Ankrd44	NM_001081433	365.216	733.926	610.864	461.583	573.764
Ankrd45	NM_028664	0	0	0	0	0
Ankrd46	NM_175134	248.771	160.283	261.799	372.244	290.98
Ankrd49	NM_019683	127.032	126.539	38.785	79.412	98.36
Ankrd50	NM_001167883	121.739	75.923	101.811	89.339	73.77
Ankrd52	NM_172790	0	8.436	0	14.89	12.295
Ankrd54	NM_144849	132.325	134.975	169.684	79.412	188.522
Ankrd6	NM_001012451	0	0	0	0	0
Ankrd63	NM_001081971	0	0	0	0	0
Ankrd9	NM_175207	0	0	9.696	0	0
Anks1	NM_001286041	434.025	463.976	450.876	377.208	581.961
Anks1b	NM_001177397	0	0	0	0	0
Anks3	NM_028301	947.445	911.08	804.789	898.35	819.663
Anks6	NM_001024136	37.051	33.744	14.544	64.522	57.376
Ankzf1	NM_026187	444.611	244.642	276.343	367.281	418.028
Anln	NM_028390	0	42.18	9.696	9.927	4.098
Ano10	NM_001271873	137.618	295.257	140.596	168.751	168.031
Ano3	NM_001128103	0	0	0	0	0
Ano4	NM_001277188	0	0	0	0	0
Ano6	NM_175344	402.267	421.796	446.028	714.709	557.371
Ano7	NM_207031	21.172	101.231	140.596	148.898	61.475
Ano8	NM_001164679	190.548	151.847	232.71	268.016	213.112
Anp32a	NM_009672	645.745	523.028	639.953	580.701	536.879
Anp32b	NM_130889	179.962	143.411	232.71	193.567	196.719
Anp32e	NM_023210	349.337	177.154	319.976	287.869	270.489
Anpep	NM_008486	0	0	0	0	0
Antxr1	NM_054041	0	0	14.544	4.963	0
Antxr2	NM_133738	26.465	33.744	29.089	14.89	49.18
Anxa1	NM_010730	100.567	632.695	848.422	431.803	745.893
Anxa2	NM_007585	21.172	67.487	140.596	94.302	81.966
Anxa3	NM_013470	4901.31	4378.25	4053.03	4526.49	3311.44
Anxa4	NM_013471	153.497	118.103	189.077	188.604	139.343
Anxa5	NM_009673	471.076	388.053	630.257	456.62	663.927
Anxa6	NM_013472	349.337	244.642	421.787	382.171	356.553
Anxa7	NM_009674	714.554	548.335	615.712	521.142	459.011
Anxa9	NM_023628	74.102	92.795	72.722	44.669	90.163
Aoah	NM_012054	0	16.872	53.329	29.78	12.295
Ap1ar	NM_145964	95.274	50.616	63.026	59.559	40.983
Ap1b1	NM_001243044	1646.12	1678.75	1633.82	2198.72	2344.24
Ap1g1	NM_009677	492.248	801.413	702.978	650.187	495.896
Ap1g2	NM_007455	174.669	151.847	252.103	238.236	196.719
Ap1m1	NM_007456	550.471	598.951	620.56	724.636	717.205
Ap1s1	NM_007457	661.624	784.541	407.243	570.775	438.52
Ap1s2	NM_026887	5.293	0	4.848	19.853	12.295
Ap1s3	NM_183027	0	0	0	4.963	0
Ap2a1	NM_007458	296.407	210.898	252.103	277.942	311.472
Ap2a2	NM_007459	137.618	177.154	218.166	178.677	196.719
Ap2b1	NM_001035854	407.56	523.028	383.002	342.465	467.208
Ap2m1	NM_009679	381.095	565.207	693.282	352.391	504.093
Ap2s1	NM_198613	942.152	1164.16	741.764	709.746	807.368
Ap3b1	NM_009680	582.229	759.234	499.357	526.105	405.733
Ap3b2	NM_021492	0	0	0	0	0
Ap3d1	NM_007460	1137.99	1214.77	959.929	947.982	1352.44
Ap3m1	NM_018829	333.458	278.386	271.495	342.465	192.621
Ap3m2	NM_001122820	206.427	151.847	256.951	129.045	290.98
Ap3s1	NM_009681	15.879	8.436	38.785	19.853	16.393
Ap3s2	NM_009682	111.153	236.206	218.166	158.824	122.949
Ap4b1	NM_026193	211.72	177.154	53.329	203.494	225.407
Ap4e1	NM_175550	148.204	134.975	121.203	109.192	90.163
Ap4m1	NM_021392	15.879	194.026	72.722	69.486	122.949
Ap4s1	NM_021710	179.962	286.822	169.684	208.457	204.916
Ap5m1	NM_144535	47.637	67.487	92.114	64.522	94.261
Ap5s1	NM_027129	402.267	168.719	256.951	129.045	225.407
Ap5z1	NM_172725	566.35	286.822	654.497	694.856	512.289
Apaf1	NM_009684	105.86	160.283	155.14	158.824	106.556
Apba1	NM_177034	137.618	151.847	247.255	238.236	237.702
Apba2	NM_007461	0	0	0	0	0
Apbb1	NM_001253885	31.758	33.744	58.178	24.816	69.671
Apbb1ip	NM_019456	3276.36	3138.16	2681.01	2069.68	1684.41
Apbb2	NM_001201413	238.185	202.462	111.507	124.081	221.309
Apbb3	NM_146085	195.841	261.514	334.521	248.163	290.98
Apc	NM_007462	322.872	320.565	358.761	228.31	233.604
Apc2	NM_011789	0	0	9.696	0	0
Apeh	NM_146226	148.204	75.923	218.166	134.008	168.031
Apex1	NM_009687	222.306	185.59	266.647	148.898	131.146
Apex2	NM_029943	15.879	33.744	87.266	69.486	57.376
Aph1a	NM_146104	169.376	202.462	116.355	54.596	180.326
Aph1b	NM_177583	0	0	9.696	4.963	0
Aph1c	NM_026674	79.395	101.231	43.633	84.375	49.18
Api5	NM_007466	174.669	202.462	252.103	223.347	131.146
Apitd1	NM_027263	15.879	0	4.848	0	16.393
Apln	NM_013912	0	0	0	9.927	4.098
Aplp1	NM_007467	10.586	25.308	9.696	4.963	24.59
Aplp2	NM_001102456	465.783	202.462	809.637	625.37	438.52
Apmap	NM_027977	386.388	329.001	286.04	223.347	217.211
Apob	NM_009693	0	0	9.696	34.743	4.098
Apobec1	NM_001134391	1365.59	1366.62	1721.09	1419.49	1487.69
Apobec2	NM_009694	37.051	50.616	14.544	14.89	12.295
Apobec3	NM_001160415	2186.01	2328.32	3238.55	2824.09	2618.82
Apobr	NM_138310	407.56	472.412	373.306	367.281	446.716
Apoc2	NM_001277944	0	0	0	4.963	8.197
Apod	NM_007470	10.586	42.18	0	4.963	8.197
Apoe	NM_009696	5880.51	9245.78	11945.8	10621.4	14122.8
Apold1	NM_001109914	0	8.436	0	0	24.59
Apopt1	NM_026511	248.771	202.462	218.166	233.273	172.129
App	NM_001198824	958.031	1012.31	1764.72	1369.86	1168.02
Appbp2	NM_025825	84.688	118.103	87.266	109.192	98.36
Appl1	NM_145221	100.567	118.103	198.773	163.787	106.556
Appl2	NM_145220	555.764	826.721	610.864	620.407	491.798
Aprt	NM_009698	333.458	548.335	344.217	342.465	397.536
Aptx	NM_001025445	211.72	84.359	256.951	163.787	127.048
Aqp11	NM_175105	10.586	25.308	0	74.449	0
Aqp4	NM_009700	0	0	0	0	0
Aqp9	NM_022026	0	0	0	0	0
Aqr	NM_009702	100.567	177.154	106.659	208.457	163.933
Ar	NM_013476	0	0	0	0	0
Araf	NM_001159645	306.993	177.154	232.71	377.208	393.438
Arap1	NM_001040112	1624.95	1130.41	1435.05	1558.46	1618.83
Arap2	NM_178407	10.586	42.18	4.848	24.816	32.787
Arap3	NM_139206	2323.62	2328.32	2273.77	2322.8	1938.5
Arc	NM_018790	10.586	0	0	0	0
Arcn1	NM_145985	391.681	413.36	392.698	317.648	336.062
Arel1	NM_178065	322.872	261.514	392.698	441.73	290.98
Arf1	NM_007476	1111.53	1349.75	1372.02	1255.7	1131.13
Arf2	NM_007477	529.299	489.284	431.483	198.53	430.323
Arf3	NM_007478	359.923	607.387	412.091	402.024	286.882
Arf4	NM_007479	825.707	987.004	1061.74	1141.55	782.778
Arf5	NM_007480	407.56	455.54	252.103	357.355	233.604
Arf6	NM_007481	968.617	725.49	838.726	655.15	459.011
Arfgap1	NM_001177709	386.388	506.156	421.787	481.436	336.062
Arfgap2	NM_001166024	386.388	320.565	504.205	471.509	372.947
Arfgap3	NM_025445	74.102	126.539	164.836	233.273	184.424
Arfgef1	NM_001102430	158.79	388.053	203.621	163.787	217.211
Arfgef2	NM_001085495	254.064	101.231	208.469	287.869	168.031
Arfip1	NM_001081093	142.911	75.923	218.166	188.604	131.146
Arfip2	NM_029802	391.681	354.309	353.913	491.362	249.997
Arfrp1	NM_001165991	434.025	582.079	489.661	580.701	499.994
Arg1	NM_007482	0	0	0	24.816	0
Arg2	NM_009705	0	0	4.848	14.89	8.197
Arglu1	NM_176849	936.859	1003.88	790.245	1211.04	971.3
Arhgap1	NM_001145902	301.7	286.822	305.432	307.722	282.784
Arhgap10	NM_030113	5.293	0	19.393	0	8.197
Arhgap11a	NM_181416	243.478	109.667	121.203	114.155	98.36
Arhgap12	NM_001039692	280.529	379.617	484.813	446.693	561.469
Arhgap15	NM_153820	52.93	50.616	58.178	79.412	40.983
Arhgap17	NM_001122640	1905.48	1366.62	1357.48	1305.34	1077.86
Arhgap18	NM_176837	31.758	25.308	29.089	9.927	61.475
Arhgap19	NM_001163495	47.637	25.308	63.026	14.89	73.77
Arhgap20	NM_175535	0	0	0	0	0
Arhgap21	NM_001128084	95.274	67.487	140.596	153.861	81.966
Arhgap22	NM_153800	1857.84	1442.54	1347.78	2109.38	2782.76
Arhgap23	NM_021493	42.344	16.872	33.937	9.927	12.295
Arhgap24	NM_001286468	31.758	109.667	101.811	69.486	40.983
Arhgap25	NM_001037727	1386.76	1408.8	1173.25	1637.88	1467.2
Arhgap26	NM_175164	0	0	0	4.963	0
Arhgap27	NM_001205236	1836.67	1746.24	1982.88	1752.03	2024.57
Arhgap29	NM_172525	52.93	50.616	48.481	19.853	16.393
Arhgap30	NM_001005508	772.777	776.105	741.764	1141.55	827.859
Arhgap31	NM_020260	195.841	143.411	184.229	173.714	172.129
Arhgap32	NM_001195632	0	59.051	9.696	9.927	4.098
Arhgap33	NM_178252	10.586	59.051	67.874	14.89	20.492
Arhgap39	NM_001168288	868.051	1265.39	1047.2	1479.05	1430.31
Arhgap4	NM_001162424	2344.8	2269.26	2545.27	1627.95	2282.76
Arhgap44	NM_175003	21.172	8.436	0	4.963	28.688
Arhgap5	NM_009706	26.465	50.616	58.178	64.522	81.966
Arhgap6	NM_001287530	0	0	4.848	0	0
Arhgap9	NM_146011	566.35	641.131	770.852	590.628	549.174
Arhgdia	NM_133796	3556.89	4420.43	3708.82	4362.7	3577.83
Arhgdib	NM_007486	2350.09	3990.19	3379.14	2958.1	2971.28
Arhgdig	NM_008113	0	0	0	0	4.098
Arhgef1	NM_001130152	1175.04	1088.23	814.485	1285.48	1237.69
Arhgef10	NM_001037736	0	0	0	4.963	0
Arhgef10l	NM_001112723	222.306	202.462	72.722	138.971	106.556
Arhgef11	NM_001003912	222.306	109.667	130.899	208.457	217.211
Arhgef12	NM_027144	206.427	286.822	232.71	218.383	217.211
Arhgef15	NM_177566	0	8.436	0	0	0
Arhgef17	NM_001081116	0	0	0	19.853	0
Arhgef18	NM_133962	95.274	421.796	310.28	193.567	245.899
Arhgef19	NM_172520	0	0	0	0	0
Arhgef2	NM_001198912	1164.46	1442.54	1110.22	1181.26	1799.16
Arhgef25	NM_028027	31.758	75.923	43.633	84.375	90.163
Arhgef26	NM_001081295	0	0	0	0	0
Arhgef28	NM_012026	0	0	0	0	0
Arhgef3	NM_027871	26.465	168.719	87.266	69.486	98.36
Arhgef39	NM_001013377	52.93	16.872	92.114	54.596	32.787
Arhgef4	NM_183019	68.809	118.103	198.773	104.228	73.77
Arhgef40	NM_198249	1233.27	927.952	1187.79	1250.74	1102.45
Arhgef6	NM_152801	476.369	683.31	475.117	526.105	389.34
Arhgef7	NM_017402	333.458	303.693	416.939	441.73	471.306
Arhgef9	NM_001033329	5.293	8.436	0	0	4.098
Arid1a	NM_001080819	1397.35	927.952	1299.3	1315.26	1586.05
Arid1b	NM_001085355	238.185	202.462	164.836	268.016	233.604
Arid2	NM_175251	407.56	396.489	509.053	332.538	401.635
Arid3a	NM_001288625	370.509	548.335	305.432	223.347	172.129
Arid3b	NM_019689	455.197	582.079	441.18	357.355	385.241
Arid4a	NM_001081195	497.541	329.001	562.383	421.877	307.374
Arid4b	NM_198122	534.592	109.667	145.444	238.236	245.899
Arid5a	NM_001172206	280.529	514.592	557.535	630.334	684.418
Arid5b	NM_023598	79.395	67.487	24.241	24.816	4.098
Arih1	NM_019927	412.853	447.104	329.673	297.795	249.997
Arih2	NM_011790	306.993	523.028	484.813	466.546	413.93
Arl11	NM_177337	682.796	388.053	450.876	550.922	459.011
Arl13b	NM_026577	79.395	16.872	106.659	178.677	114.753
Arl14ep	NM_173750	629.866	320.565	368.458	277.942	422.126
Arl15	NM_172595	15.879	42.18	63.026	49.633	102.458
Arl16	NM_197995	105.86	134.975	96.963	104.228	131.146
Arl2	NM_019722	296.407	269.95	227.862	208.457	237.702
Arl2bp	NM_024269	121.739	92.795	145.444	223.347	122.949
Arl3	NM_019718	211.72	101.231	101.811	104.228	127.048
Arl4a	NM_007487	26.465	42.18	48.481	24.816	32.787
Arl4c	NM_177305	2233.64	1450.98	2312.56	1796.7	1586.05
Arl4d	NM_025404	63.516	75.923	24.241	4.963	8.197
Arl5a	NM_182994	100.567	227.77	135.748	99.265	61.475
Arl5b	NM_029466	21.172	42.18	0	4.963	8.197
Arl5c	NM_207231	439.318	404.925	533.294	466.546	237.702
Arl6	NM_019665	47.637	101.231	58.178	29.78	49.18
Arl6ip1	NM_019419	2111.9	2201.78	2554.96	1935.67	1901.62
Arl6ip4	NM_144509	264.65	253.078	237.558	238.236	159.834
Arl6ip5	NM_022992	1127.41	1105.11	1265.36	1012.5	942.612
Arl6ip6	NM_022989	344.044	236.206	315.128	233.273	176.227
Arl8a	NM_026823	725.14	792.977	421.787	670.04	508.191
Arl8b	NM_026011	841.586	396.489	702.978	605.517	549.174
Armc1	NM_028840	116.446	134.975	300.584	124.081	110.654
Armc10	NM_026034	164.083	160.283	218.166	178.677	98.36
Armc2	NM_001034858	0	0	0	0	0
Armc3	NM_001271565	63.516	50.616	67.874	59.559	86.065
Armc5	NM_146205	1037.43	835.157	1115.07	684.929	1151.63
Armc6	NM_133972	68.809	134.975	121.203	183.641	143.441
Armc7	NM_177778	116.446	160.283	189.077	138.971	159.834
Armc8	NM_028768	344.044	438.668	397.546	297.795	245.899
Armcx1	NM_030066	0	0	0	0	0
Armcx2	NM_001166397	68.809	67.487	72.722	99.265	20.492
Armcx3	NM_027870	37.051	75.923	29.089	59.559	16.393
Armcx4	NM_001202500	0	0	0	0	0
Armcx5	NM_001009575	47.637	8.436	63.026	19.853	32.787
Arnt	NM_001037737	148.204	134.975	169.684	134.008	196.719
Arnt2	NM_007488	0	33.744	14.544	0	0
Arntl	NM_001243048	105.86	42.18	135.748	114.155	135.244
Arpc1a	NM_019767	481.662	565.207	499.357	352.391	540.977
Arpc1b	NM_023142	6034.01	5812.35	6879.49	6199.11	5807.31
Arpc2	NM_029711	2694.13	2986.32	2899.18	2784.39	2799.15
Arpc3	NM_019824	1079.77	1223.21	1027.8	1067.1	831.958
Arpc4	NM_001170486	2551.22	2488.6	1735.63	2074.64	2110.63
Arpc5	NM_026369	1127.41	877.337	998.714	992.651	844.253
Arpc5l	NM_028809	936.859	809.849	654.497	789.158	655.73
Arpp19	NM_021548	105.86	109.667	82.418	84.375	57.376
Arpp21	NM_001177620	0	0	24.241	0	0
Arrb1	NM_177231	725.14	826.721	533.294	675.003	688.517
Arrb2	NM_145429	5515.3	6841.54	5900.17	6571.35	6483.53
Arrdc1	NM_178408	714.554	801.413	601.168	759.378	770.483
Arrdc2	NM_027560	142.911	134.975	145.444	168.751	184.424
Arrdc3	NM_001042591	47.637	59.051	87.266	49.633	69.671
Arrdc4	NM_001042592	15.879	33.744	53.329	54.596	20.492
Arsa	NM_009713	587.522	489.284	780.549	1067.1	618.845
Arsb	NM_009712	3027.59	3517.78	3316.12	3414.72	2270.47
Arsg	NM_001166177	418.146	480.848	504.205	213.42	196.719
Arsk	NM_029847	291.114	497.72	441.18	253.126	336.062
Arv1	NM_026855	89.981	67.487	63.026	54.596	45.081
Arvcf	NM_001272028	873.343	877.337	746.612	734.562	668.025
Arx	NM_007492	0	0	0	0	0
Arxes1	NM_029541	0	0	0	0	0
Arxes2	NM_029823	0	0	0	0	12.295
As3mt	NM_020577	354.63	438.668	315.128	332.538	274.587
Asah1	NM_019734	4186.76	4563.84	4581.48	5380.17	3532.75
Asah2	NM_018830	47.637	25.308	33.937	54.596	32.787
Asap1	NM_001276462	275.236	396.489	349.065	456.62	331.963
Asap2	NM_001004364	31.758	8.436	19.393	19.853	90.163
Asap3	NM_001008232	550.471	396.489	576.927	650.187	540.977
Asb1	NM_001039126	52.93	42.18	87.266	129.045	28.688
Asb10	NM_080444	158.79	126.539	130.899	109.192	225.407
Asb13	NM_001267724	407.56	658.002	426.635	431.803	282.784
Asb2	NM_023049	915.687	852.029	761.156	605.517	717.205
Asb3	NM_023906	68.809	75.923	87.266	64.522	53.278
Asb6	NM_133346	365.216	371.181	518.75	511.215	553.272
Asb7	NM_080443	89.981	42.18	101.811	84.375	53.278
Asb8	NM_001170710	142.911	219.334	256.951	268.016	184.424
Ascc1	NM_026937	121.739	329.001	126.051	347.428	352.455
Ascc2	NM_029291	63.516	84.359	169.684	89.339	229.506
Ascc3	NM_198007	111.153	92.795	58.178	29.78	81.966
Ascl1	NM_008553	0	0	0	0	0
Ascl2	NM_008554	31.758	59.051	72.722	64.522	28.688
Asf1a	NM_025541	100.567	151.847	256.951	138.971	118.851
Asf1b	NM_024184	63.516	33.744	14.544	0	16.393
Asgr2	NM_007493	74.102	16.872	24.241	153.861	110.654
Ash1l	NM_138679	396.974	362.745	344.217	307.722	319.668
Ash2l	NM_001080793	185.255	134.975	111.507	282.906	155.736
Asic1	NM_009597	0	0	0	0	0
Asic2	NM_007384	0	0	0	0	0
Asic4	NM_183022	0	0	0	0	0
Asna1	NM_019652	254.064	143.411	208.469	153.861	188.522
Asns	NM_012055	10.586	33.744	24.241	9.927	16.393
Aspa	NM_023113	0	0	0	0	0
Asph	NM_001177851	1333.83	1003.88	964.777	828.864	709.008
Asphd1	NM_001039645	0	0	0	0	0
Asphd2	NM_028386	0	0	0	0	4.098
Aspm	NM_009791	21.172	0	9.696	49.633	0
Asprv1	NM_026414	5.293	33.744	14.544	0	53.278
Asrgl1	NM_025610	0	8.436	14.544	0	8.197
Ass1	NM_007494	26.465	0	53.329	19.853	16.393
Astn1	NM_001205204	0	0	0	0	4.098
Asun	NM_138757	185.255	92.795	116.355	138.971	106.556
Asxl1	NM_001039939	243.478	92.795	184.229	99.265	180.326
Asxl2	NM_172421	476.369	506.156	465.42	431.803	635.239
Asxl3	NM_001167777	0	0	0	0	0
Atad1	NM_026487	439.318	227.77	286.04	282.906	418.028
Atad2	NM_027435	10.586	59.051	67.874	69.486	53.278
Atad2b	NM_001099628	164.083	33.744	140.596	109.192	163.933
Atad3a	NM_179203	677.503	523.028	412.091	555.885	647.534
Atat1	NM_028476	37.051	67.487	29.089	0	4.098
Atcay	NM_178662	0	0	0	4.963	0
Ate1	NM_001271343	217.013	126.539	96.963	203.494	213.112
Atf1	NM_007497	666.917	598.951	489.661	769.305	385.241
Atf2	NM_001284374	190.548	312.129	300.584	173.714	159.834
Atf3	NM_007498	1000.38	1003.88	770.852	997.615	893.432
Atf4	NM_001287180	142.911	185.59	145.444	158.824	196.719
Atf5	NM_030693	201.134	151.847	174.533	89.339	118.851
Atf6	NM_001081304	317.579	345.873	339.369	253.126	487.699
Atf6b	NM_017406	418.146	531.463	305.432	665.076	442.618
Atf7	NM_146065	42.344	0	33.937	9.927	0
Atf7ip	NM_019426	111.153	210.898	227.862	168.751	151.638
Atf7ip2	NM_153123	0	0	0	0	0
Atg10	NM_025770	169.376	84.359	48.481	14.89	73.77
Atg12	NM_026217	418.146	556.771	329.673	411.95	377.045
Atg13	NM_145528	190.548	329.001	276.343	243.2	323.767
Atg14	NM_172599	291.114	42.18	63.026	188.604	159.834
Atg16l1	NM_001205391	412.853	388.053	499.357	486.399	520.486
Atg16l2	NM_001111111	63.516	16.872	24.241	14.89	32.787
Atg2a	NM_194348	190.548	244.642	256.951	158.824	163.933
Atg2b	NM_029654	211.72	227.77	164.836	223.347	299.177
Atg3	NM_026402	312.286	295.257	242.406	486.399	286.882
Atg4b	NM_174874	524.006	776.105	499.357	565.811	319.668
Atg4c	NM_175029	280.529	109.667	252.103	208.457	118.851
Atg4d	NM_153583	963.324	733.926	877.511	1042.28	942.612
Atg5	NM_053069	635.159	413.36	581.775	441.73	479.503
Atg7	NM_001253717	264.65	320.565	247.255	213.42	237.702
Atg9a	NM_001288613	296.407	607.387	402.395	307.722	434.421
Atg9b	NM_001002897	10.586	8.436	9.696	0	0
Athl1	NM_145387	95.274	50.616	67.874	64.522	135.244
Atic	NM_026195	211.72	134.975	130.899	153.861	200.817
Atl1	NM_178628	37.051	50.616	4.848	9.927	45.081
Atl2	NM_001286647	95.274	126.539	227.862	163.787	98.36
Atl3	NM_001163505	10.586	50.616	96.963	143.934	65.573
Atm	NM_007499	169.376	185.59	193.925	183.641	180.326
Atmin	NM_177700	206.427	388.053	290.888	258.089	323.767
Atn1	NM_007881	195.841	177.154	179.381	198.53	233.604
Atoh8	NM_153778	0	0	29.089	0	0
Atox1	NM_009720	285.822	320.565	339.369	253.126	241.801
Atp10a	NM_009728	5.293	0	58.178	64.522	32.787
Atp10d	NM_153389	15.879	0	33.937	19.853	4.098
Atp11a	NM_015804	185.255	126.539	247.255	292.832	209.014
Atp11b	NM_029570	227.599	92.795	218.166	213.42	163.933
Atp11c	NM_001037863	89.981	59.051	63.026	39.706	147.539
Atp13a1	NM_133224	656.331	582.079	659.345	779.231	913.924
Atp13a2	NM_001164366	1646.12	1096.67	1658.06	1538.61	1311.46
Atp13a3	NM_001128096	269.943	109.667	237.558	193.567	290.98
Atp13a4	NM_001164612	0	0	0	0	0
Atp13a5	NM_175650	0	0	0	0	0
Atp1a1	NM_144900	894.515	944.824	1032.65	1012.5	1098.35
Atp1a2	NM_178405	52.93	50.616	9.696	44.669	40.983
Atp1a3	NM_144921	10.586	8.436	9.696	34.743	16.393
Atp1b1	NM_009721	58.223	42.18	19.393	44.669	49.18
Atp1b2	NM_013415	0	0	0	19.853	0
Atp1b3	NM_007502	2381.85	1923.39	2133.18	1876.11	1631.13
Atp2a2	NM_009722	301.7	160.283	223.014	317.648	266.39
Atp2a3	NM_001163337	5.293	16.872	4.848	49.633	45.081
Atp2b1	NM_026482	640.452	430.232	499.357	406.987	655.73
Atp2b2	NM_009723	15.879	8.436	9.696	0	36.885
Atp2b3	NM_177236	0	0	0	0	0
Atp2b4	NM_001167949	0	0	0	0	0
Atp2c1	NM_001253834	508.127	286.822	383.002	431.803	356.553
Atp5a1	NM_007505	1566.72	1611.26	1609.58	1508.83	1069.66
Atp5b	NM_016774	730.433	927.952	882.359	828.864	905.727
Atp5c1	NM_020615	317.579	345.873	286.04	243.2	270.489
Atp5d	NM_025313	2021.92	2336.75	1803.5	1766.92	1778.67
Atp5e	NM_025983	243.478	143.411	295.736	218.383	155.736
Atp5f1	NM_009725	624.573	641.131	407.243	600.554	475.404
Atp5g1	NM_007506	0	25.308	19.393	14.89	16.393
Atp5g3	NM_175015	396.974	497.72	450.876	312.685	348.357
Atp5j2	NM_020582	254.064	210.898	237.558	397.061	295.079
Atp5s	NM_026536	148.204	151.847	193.925	114.155	127.048
Atp5sl	NM_025504	613.987	632.695	741.764	694.856	368.848
Atp6ap1	NM_018794	3879.76	3888.96	3975.47	4725.02	3233.57
Atp6ap2	NM_027439	1519.09	1560.65	1517.46	1712.32	1491.79
Atp6v0a1	NM_001243051	825.707	624.259	513.902	749.452	696.713
Atp6v0a2	NM_011596	1921.36	1484.72	1701.69	2159.02	2024.57
Atp6v0b	NM_033617	2731.18	3062.24	1919.86	2357.55	2831.93
Atp6v0c	NM_009729	132.325	168.719	155.14	129.045	127.048
Atp6v0d1	NM_013477	1169.75	1366.62	1338.08	1141.55	1237.69
Atp6v0e	NM_025272	619.28	1054.49	877.511	903.313	831.958
Atp6v0e2	NM_133764	0	0	4.848	9.927	20.492
Atp6v1a	NM_007508	243.478	371.181	242.406	322.612	348.357
Atp6v1b2	NM_007509	545.178	539.899	562.383	531.068	569.666
Atp6v1c1	NM_025494	1090.36	911.08	969.626	928.129	877.039
Atp6v1d	NM_023721	873.343	1214.77	1304.15	1081.99	1106.55
Atp6v1e1	NM_007510	682.796	1375.06	702.978	714.709	741.795
Atp6v1f	NM_025381	719.847	1071.36	848.422	734.562	655.73
Atp6v1g1	NM_024173	545.178	489.284	412.091	352.391	426.225
Atp6v1g2	NM_023179	58.223	101.231	106.659	79.412	49.18
Atp6v1h	NM_133826	439.318	438.668	446.028	506.252	413.93
Atp7a	NM_009726	232.892	269.95	208.469	312.685	315.57
Atp8a1	NM_009727	1169.75	919.516	1658.06	1717.29	1614.74
Atp8a2	NM_015803	37.051	118.103	9.696	29.78	86.065
Atp8b2	NM_001081182	121.739	151.847	101.811	119.118	98.36
Atp8b4	NM_001080944	0	16.872	9.696	0	0
Atp8b5	NM_177195	15.879	0	111.507	0	0
Atp9a	NM_015731	0	16.872	14.544	49.633	49.18
Atp9b	NM_001201569	529.299	421.796	639.953	610.481	581.961
Atpaf2	NM_145427	285.822	312.129	135.748	268.016	209.014
Atpif1	NM_007512	158.79	227.77	227.862	198.53	155.736
Atraid	NM_212470	1434.4	1349.75	1221.73	997.615	979.497
Atrn	NM_009730	153.497	101.231	111.507	183.641	155.736
Atrnl1	NM_181415	10.586	16.872	14.544	24.816	0
Atrx	NM_009530	195.841	261.514	319.976	268.016	241.801
Atxn1	NM_001199304	68.809	202.462	77.57	148.898	98.36
Atxn10	NM_016843	852.172	725.49	804.789	540.995	553.272
Atxn1l	NM_001080930	148.204	134.975	140.596	168.751	106.556
Atxn2	NM_009125	513.42	295.257	625.408	550.922	471.306
Atxn2l	NM_183020	1328.54	1172.59	1604.73	1285.48	1692.6
Atxn3	NM_029705	148.204	118.103	189.077	153.861	122.949
Atxn7	NM_139227	285.822	219.334	261.799	382.171	245.899
Atxn7l1	NM_028139	206.427	269.95	140.596	99.265	86.065
Atxn7l2	NM_175183	15.879	16.872	24.241	9.927	16.393
Atxn7l3	NM_001098836	338.751	337.437	392.698	243.2	249.997
Atxn7l3b	NM_001033474	852.172	860.465	732.067	828.864	688.517
AU019823	NM_212449	201.134	185.59	208.469	143.934	159.834
AU022252	NM_001012400	37.051	33.744	14.544	49.633	49.18
AU040320	NM_133886	386.388	329.001	402.395	367.281	438.52
Auh	NM_016709	206.427	269.95	208.469	163.787	184.424
Aup1	NM_007517	1233.27	1290.7	1308.99	1340.08	1102.45
Aurka	NM_011497	0	8.436	53.329	9.927	20.492
Aurkb	NM_011496	15.879	42.18	33.937	0	4.098
Auts2	NM_177047	0	0	0	0	12.295
Aven	NM_028844	100.567	160.283	63.026	208.457	139.343
Avl9	NM_030235	132.325	219.334	179.381	163.787	155.736
Avpi1	NM_027106	26.465	33.744	14.544	14.89	4.098
AW146154	NM_001033530	68.809	25.308	130.899	124.081	86.065
AW209491	NM_001104646	21.172	101.231	48.481	49.633	69.671
AW549877	NM_145930	471.076	354.309	475.117	466.546	389.34
AW551984	NM_001199556	0	0	0	0	0
AW554918	NM_001033532	15.879	42.18	38.785	49.633	8.197
Axin1	NM_009733	179.962	126.539	169.684	223.347	127.048
Axin2	NM_015732	0	0	0	0	0
Axl	NM_001190975	815.121	514.592	2821.61	1722.25	1655.72
Azi1	NM_009734	21.172	16.872	14.544	34.743	16.393
Azi2	NM_001286508	317.579	506.156	412.091	253.126	262.292
Azin1	NM_001102458	322.872	447.104	523.598	550.922	516.388
B230217C12Rik	NM_001080935	15.879	0	0	4.963	4.098
B230219D22Rik	NM_181278	396.974	480.848	344.217	431.803	377.045
B2m	NM_009735	17493.3	14307.3	21162.1	22017	24077.6
B3galnt1	NM_020026	460.49	742.362	702.978	913.239	655.73
B3galnt2	NM_178640	259.357	303.693	286.04	372.244	315.57
B3galt1	NM_020283	0	0	0	0	4.098
B3galt2	NM_020025	0	0	0	0	0
B3galt4	NM_019420	296.407	472.412	329.673	297.795	311.472
B3galt5	NM_033149	407.56	219.334	237.558	228.31	221.309
B3galt6	NM_080445	111.153	168.719	155.14	119.118	90.163
B3galtl	NM_001081204	95.274	67.487	72.722	44.669	61.475
B3gat1	NM_029792	0	8.436	0	0	0
B3gat2	NM_172124	460.49	497.72	368.458	446.693	286.882
B3gat3	NM_024256	465.783	379.617	300.584	496.326	553.272
B3gnt1	NM_175383	439.318	388.053	465.42	377.208	352.455
B3gnt2	NM_001169114	306.993	404.925	436.331	367.281	418.028
B3gnt4	NM_198611	63.516	109.667	33.937	94.302	40.983
B3gnt7	NM_145222	21.172	8.436	9.696	9.927	8.197
B3gnt8	NM_146184	15.879	33.744	38.785	29.78	24.59
B3gnt9	NM_001271915	370.509	615.823	494.509	431.803	516.388
B3gntl1	NM_178664	269.943	177.154	392.698	228.31	233.604
B430306N03Rik	NM_177083	211.72	194.026	436.331	292.832	274.587
B4galnt1	NM_008080	624.573	489.284	649.649	764.342	770.483
B4galt1	NM_022305	1180.34	1062.93	1047.2	1513.79	1934.4
B4galt2	NM_017377	0	0	14.544	0	4.098
B4galt3	NM_020579	709.261	556.771	620.56	863.607	815.564
B4galt4	NM_001285793	1455.57	776.105	1294.45	813.974	1229.49
B4galt5	NM_019835	280.529	143.411	223.014	153.861	147.539
B4galt6	NM_019737	592.815	666.438	887.207	863.607	922.121
B630005N14Rik	NM_175312	386.388	312.129	319.976	317.648	286.882
B930041F14Rik	NM_178699	5.293	16.872	33.937	19.853	36.885
B9d2	NM_172148	317.579	278.386	242.406	109.192	118.851
Baalc	NM_080640	5.293	0	0	0	0
Babam1	NM_026636	322.872	371.181	475.117	223.347	319.668
Bace1	NM_011792	116.446	92.795	135.748	64.522	65.573
Bach1	NM_007520	412.853	413.36	193.925	342.465	360.652
Bach2	NM_001109661	418.146	447.104	319.976	253.126	356.553
Bad	NM_007522	333.458	413.36	363.61	367.281	336.062
Bag1	NM_009736	306.993	244.642	310.28	332.538	139.343
Bag2	NM_145392	5.293	0	0	24.816	12.295
Bag3	NM_013863	291.114	227.77	261.799	258.089	372.947
Bag4	NM_026121	105.86	33.744	53.329	64.522	86.065
Bag5	NM_027404	68.809	413.36	232.71	168.751	229.506
Bag6	NM_001252468	47.637	59.051	29.089	34.743	65.573
Bahcc1	NM_198423	5.293	0	14.544	39.706	12.295
Bahd1	NM_001045523	259.357	236.206	242.406	248.163	266.39
Bai1	NM_174991	0	0	4.848	0	0
Bai2	NM_173071	0	0	0	0	0
Bai3	NM_175642	0	0	0	0	0
Baiap2	NM_130862	58.223	33.744	77.57	94.302	135.244
Baiap2l1	NM_025833	42.344	0	67.874	19.853	53.278
Baiap3	NM_001163270	100.567	118.103	96.963	79.412	131.146
Bak1	NM_007523	280.529	160.283	242.406	233.273	278.685
Bambi	NM_026505	15.879	8.436	9.696	39.706	73.77
Banf1	NM_011793	280.529	447.104	339.369	451.656	200.817
Bank1	NM_001033350	164.083	210.898	116.355	84.375	73.77
Banp	NM_001110100	434.025	615.823	431.483	660.113	790.975
Bap1	NM_027088	349.337	337.437	412.091	238.236	204.916
Bard1	NM_007525	0	0	29.089	14.89	28.688
Basp1	NM_027395	9500.92	8250.34	8707.24	5603.52	5094.2
Batf	NM_016767	158.79	177.154	286.04	104.228	184.424
Batf2	NM_028967	42.344	42.18	126.051	79.412	36.885
Batf3	NM_030060	709.261	835.157	538.142	600.554	569.666
Bax	NM_007527	635.159	497.72	669.042	670.04	418.028
Baz1a	NM_013815	137.618	134.975	126.051	119.118	94.261
Baz1b	NM_011714	412.853	700.182	518.75	679.966	397.536
Baz2a	NM_054078	190.548	320.565	315.128	163.787	168.031
Baz2b	NM_001001182	296.407	269.95	319.976	322.612	237.702
Bbc3	NM_133234	312.286	194.026	319.976	213.42	172.129
Bbip1	NM_001195348	322.872	253.078	179.381	287.869	368.848
Bbs1	NM_001033128	26.465	33.744	58.178	0	0
Bbs12	NM_001255992	31.758	75.923	48.481	39.706	65.573
Bbs2	NM_026116	116.446	126.539	150.292	243.2	135.244
Bbs4	NM_175325	89.981	59.051	116.355	54.596	40.983
Bbs5	NM_028284	21.172	59.051	38.785	24.816	40.983
Bbs7	NM_027810	5.293	16.872	53.329	44.669	36.885
Bbs9	NM_178415	576.936	506.156	412.091	277.942	377.045
Bbx	NM_027444	47.637	84.359	82.418	104.228	81.966
BC003331	NM_001077237	635.159	674.874	576.927	744.489	659.828
BC003965	NM_183150	365.216	430.232	295.736	560.848	418.028
BC004004	NM_030561	174.669	75.923	101.811	64.522	77.868
BC005537	NM_024473	31.758	25.308	58.178	9.927	12.295
BC005624	NM_144885	158.79	185.59	169.684	183.641	172.129
BC005764	NM_001170935	0	0	0	9.927	4.098
BC016423	NM_134063	58.223	67.487	96.963	104.228	86.065
BC017158	NM_145590	164.083	303.693	329.673	243.2	221.309
BC017643	NM_001254735	809.828	1029.18	921.144	1528.68	1024.58
BC018242	NM_144935	0	0	0	0	0
BC018507	NM_144837	158.79	177.154	198.773	148.898	131.146
BC022687	NM_145450	47.637	0	29.089	0	16.393
BC023829	NM_001033328	15.879	25.308	43.633	4.963	24.59
BC026590	NM_001081420	89.981	84.359	101.811	143.934	151.638
BC027231	NM_145972	95.274	109.667	58.178	153.861	110.654
BC029214	NM_153557	89.981	236.206	135.748	173.714	139.343
BC030336	NM_001164580	111.153	261.514	179.381	59.559	90.163
BC030499	NM_001287206	15.879	0	24.241	0	0
BC030500	NM_173411	0	0	0	0	0
BC030867	NM_153544	5.293	0	0	0	4.098
BC031181	NM_001001181	809.828	1138.85	649.649	863.607	889.334
BC035044	NM_001254946	635.159	835.157	833.878	610.481	499.994
BC037034	NM_153161	1720.22	1999.32	2758.59	2461.78	2725.38
BC048403	NM_173022	79.395	84.359	24.241	114.155	77.868
BC049352	NM_001198971	74.102	75.923	53.329	9.927	53.278
BC049730	NM_199150	0	8.436	4.848	0	8.197
BC051142	NM_001163855	79.395	0	87.266	74.449	8.197
BC052040	NM_207264	5.293	59.051	4.848	79.412	32.787
BC056474	NM_001001493	100.567	50.616	72.722	54.596	110.654
BC068157	NM_207203	21.172	0	14.544	0	24.59
BC094916	NM_001024721	0	0	82.418	14.89	40.983
Bcam	NM_020486	0	0	0	0	0
Bcan	NM_007529	0	0	4.848	0	4.098
Bcap29	NM_001164090	158.79	438.668	198.773	203.494	209.014
Bcap31	NM_012060	1355.01	1096.67	1313.84	1181.26	1081.95
Bcar1	NM_001198839	5.293	0	0	0	0
Bcar3	NM_013867	0	16.872	24.241	0	4.098
Bcas1	NM_029815	10.586	0	0	0	0
Bcas2	NM_026602	476.369	717.054	416.939	565.811	586.059
Bcas3	NM_001166643	259.357	84.359	198.773	109.192	77.868
Bcat1	NM_007532	0	0	0	0	4.098
Bcat2	NM_001243052	26.465	8.436	9.696	14.89	69.671
Bccip	NM_025392	344.044	404.925	271.495	312.685	315.57
Bcdin3d	NM_029236	254.064	236.206	208.469	272.979	192.621
Bckdha	NM_007533	735.726	624.259	586.623	555.885	590.157
Bckdhb	NM_199195	195.841	185.59	242.406	218.383	262.292
Bckdk	NM_009739	296.407	286.822	247.255	312.685	254.095
Bcl10	NM_009740	476.369	598.951	669.042	714.709	528.682
Bcl11a	NM_016707	5.293	0	14.544	4.963	4.098
Bcl11b	NM_001079883	0	0	0	0	0
Bcl2	NM_009741	174.669	0	24.241	138.971	45.081
Bcl2a1a	NM_009742	116.446	118.103	77.57	59.559	98.36
Bcl2l1	NM_009743	741.019	700.182	533.294	585.664	668.025
Bcl2l11	NM_207680	174.669	236.206	213.318	203.494	278.685
Bcl2l13	NM_153516	222.306	185.59	159.988	89.339	135.244
Bcl2l2	NM_007537	153.497	84.359	101.811	148.898	86.065
Bcl3	NM_033601	137.618	75.923	101.811	79.412	73.77
Bcl6	NM_009744	179.962	59.051	63.026	287.869	159.834
Bcl7a	NM_029850	89.981	59.051	63.026	168.751	61.475
Bcl7b	NM_009745	322.872	244.642	426.635	342.465	442.618
Bcl9	NM_029933	185.255	75.923	145.444	143.934	114.753
Bcl9l	NM_030256	455.197	337.437	305.432	352.391	536.879
Bclaf1	NM_153787	524.006	421.796	358.761	392.097	372.947
Bco2	NM_133217	333.458	421.796	383.002	421.877	389.34
Bcor	NM_175044	248.771	295.257	198.773	148.898	196.719
Bcr	NM_001081412	84.688	84.359	77.57	99.265	81.966
Bdh1	NM_001122683	0	0	4.848	0	0
Bdnf	NM_001285421	10.586	0	4.848	0	0
Bdp1	NM_001081061	89.981	134.975	63.026	89.339	57.376
Bean1	NM_001141924	0	0	9.696	0	0
Becn1	NM_019584	831	936.388	688.434	590.628	561.469
Begain	NM_001163175	0	0	0	0	0
Bend3	NM_199028	31.758	25.308	38.785	74.449	32.787
Bend4	NM_001164806	0	0	4.848	0	0
Bend6	NM_177235	248.771	118.103	203.621	178.677	110.654
Best1	NM_011913	116.446	101.231	130.899	109.192	86.065
Bet1	NM_009748	285.822	168.719	53.329	198.53	143.441
Bet1l	NM_018742	317.579	320.565	460.572	317.648	266.39
Bex1	NM_009052	0	0	0	0	0
Bex2	NM_009749	0	8.436	0	0	0
Bex4	NM_212457	0	0	0	0	0
Bfar	NM_025976	1048.01	708.618	940.537	987.688	1081.95
Bgn	NM_007542	0	25.308	121.203	39.706	16.393
Bhlhb9	NM_001098222	132.325	151.847	164.836	54.596	69.671
Bhlhe22	NM_021560	0	0	0	0	4.098
Bhlhe40	NM_011498	15.879	25.308	4.848	9.927	12.295
Bhlhe41	NM_001271768	1010.96	725.49	766.004	754.415	881.137
Bicd1	NM_009753	0	0	0	0	0
Bicd2	NM_001039179	1291.49	1096.67	1090.83	843.754	1077.86
Bid	NM_007544	587.522	835.157	659.345	426.84	245.899
Bik	NM_007546	26.465	33.744	29.089	29.78	8.197
Bin1	NM_009668	11776.9	11995.9	11111.9	11162.4	11176.1
Bin2	NM_001270537	4324.37	4023.94	3359.75	3206.26	3504.06
Bin3	NM_021328	238.185	312.129	237.558	248.163	176.227
Birc2	NM_007465	185.255	194.026	198.773	173.714	221.309
Birc3	NM_007464	365.216	261.514	300.584	243.2	180.326
Birc5	NM_001012273	5.293	0	63.026	44.669	8.197
Birc6	NM_007566	121.739	84.359	77.57	158.824	192.621
Bivm	NM_144558	74.102	8.436	29.089	29.78	20.492
Blcap	NM_016916	328.165	143.411	169.684	208.457	245.899
Blmh	NM_178645	555.764	523.028	552.687	605.517	495.896
Blnk	NM_008528	2667.67	2885.09	2656.77	2144.13	2106.53
Bloc1s2	NM_028607	47.637	109.667	29.089	74.449	61.475
Bloc1s3	NM_177692	195.841	151.847	218.166	153.861	266.39
Bloc1s4	NM_133724	370.509	472.412	368.458	347.428	364.75
Bloc1s5	NM_139063	121.739	118.103	135.748	59.559	143.441
Bloc1s6	NM_019788	439.318	379.617	276.343	302.759	233.604
Blvra	NM_026678	84.688	25.308	24.241	29.78	24.59
Blvrb	NM_144923	47.637	16.872	29.089	74.449	65.573
Blzf1	NM_001160208	100.567	84.359	67.874	138.971	69.671
Bmf	NM_138313	476.369	489.284	281.191	744.489	573.764
Bmi1	NM_007552	137.618	168.719	252.103	238.236	86.065
Bmp1	NM_009755	127.032	0	29.089	39.706	94.261
Bmp2k	NM_080708	195.841	345.873	392.698	258.089	434.421
Bmp7	NM_007557	0	0	0	0	0
Bmp8a	NM_001256019	0	0	0	0	0
Bmper	NM_028472	0	0	0	0	0
Bmpr1a	NM_009758	164.083	84.359	213.318	188.604	188.522
Bmpr1b	NM_007560	0	0	0	0	0
Bmpr2	NM_007561	444.611	396.489	213.318	208.457	290.98
Bms1	NM_194339	68.809	219.334	101.811	129.045	135.244
Bmx	NM_009759	0	0	0	0	16.393
Bmyc	NM_023326	1550.85	2075.24	1478.68	1692.47	1176.22
Bnip1	NM_172149	423.439	388.053	319.976	392.097	491.798
Bnip2	NM_016787	529.299	733.926	741.764	853.68	717.205
Bnip3	NM_009760	195.841	227.77	193.925	297.795	270.489
Bnip3l	NM_009761	444.611	632.695	533.294	570.775	483.601
Boc	NM_172506	0	0	0	0	0
Bod1	NM_001024919	164.083	269.95	82.418	193.567	114.753
Bod1l	NM_001081422	164.083	160.283	96.963	129.045	127.048
Bok	NM_016778	0	0	4.848	0	0
Bola1	NM_026975	58.223	42.18	24.241	49.633	45.081
Bola3	NM_175277	37.051	59.051	87.266	34.743	36.885
Bop1	NM_013481	190.548	371.181	319.976	243.2	266.39
Bpgm	NM_007563	74.102	134.975	58.178	99.265	90.163
Bphl	NM_026512	243.478	109.667	218.166	248.163	114.753
Bpifa1	NM_011126	0	0	0	0	0
Bpnt1	NM_011794	121.739	227.77	121.203	124.081	122.949
Bptf	NM_176850	269.943	354.309	363.61	411.95	413.93
Braf	NM_139294	344.044	177.154	315.128	258.089	340.16
Brap	NM_028227	333.458	337.437	324.825	322.612	258.194
Brat1	NM_181066	370.509	320.565	281.191	243.2	221.309
Brca1	NM_009764	0	0	0	14.89	0
Brca2	NM_009765	26.465	42.18	38.785	0	20.492
Brd1	NM_001033274	227.599	269.95	373.306	243.2	245.899
Brd2	NM_010238	1085.06	792.977	1042.35	1206.07	979.497
Brd3	NM_001113573	492.248	582.079	494.509	585.664	524.584
Brd4	NM_020508	529.299	329.001	436.331	387.134	696.713
Brd7	NM_012047	269.943	253.078	242.406	208.457	233.604
Brd8	NM_030147	317.579	337.437	494.509	655.15	348.357
Brd9	NM_001024508	402.267	725.49	732.067	615.444	655.73
Brdt	NM_054054	0	0	4.848	0	0
Bre	NM_181281	89.981	210.898	106.659	134.008	106.556
Brf1	NM_028193	492.248	447.104	383.002	382.171	401.635
Bri3	NM_001163709	26.465	0	29.089	39.706	40.983
Bri3bp	NM_029752	248.771	480.848	329.673	297.795	249.997
Brinp1	NM_019967	0	0	0	4.963	0
Brinp2	NM_207583	0	0	0	0	0
Brinp3	NM_001145807	0	0	0	0	0
Brix1	NM_026396	68.809	42.18	72.722	54.596	57.376
Brk1	NM_133937	2111.9	2168.03	2239.84	1915.82	1836.05
Brms1	NM_134155	381.095	202.462	155.14	183.641	213.112
Brms1l	NM_001037756	42.344	25.308	87.266	74.449	40.983
Brpf1	NM_001282128	688.089	877.337	804.789	729.599	725.402
Brpf3	NM_001081315	164.083	269.95	237.558	456.62	282.784
Brsk1	NM_001003920	0	0	0	19.853	4.098
Brsk2	NM_001009930	0	0	24.241	0	20.492
Brwd1	NM_176928	132.325	75.923	63.026	109.192	94.261
Bscl2	NM_001136064	127.032	236.206	101.811	183.641	188.522
Bsdc1	NM_133889	285.822	202.462	276.343	188.604	274.587
Bsg	NM_009768	3604.53	3222.53	3320.97	2853.87	3340.13
Bsn	NM_007567	158.79	67.487	67.874	4.963	20.492
Bst1	NM_009763	10.586	0	0	4.963	0
Bst2	NM_198095	1947.82	1940.26	3403.39	2893.58	3442.58
Btaf1	NM_001080706	222.306	295.257	407.243	307.722	364.75
Btbd1	NM_146193	142.911	92.795	164.836	138.971	94.261
Btbd10	NM_133700	63.516	84.359	77.57	89.339	102.458
Btbd11	NM_028709	0	0	0	0	0
Btbd17	NM_028055	0	8.436	0	14.89	0
Btbd2	NM_145361	89.981	33.744	63.026	104.228	57.376
Btbd3	NM_001025431	37.051	59.051	53.329	24.816	8.197
Btbd6	NM_001145900	259.357	151.847	237.558	119.118	196.719
Btbd7	NM_172806	15.879	92.795	29.089	69.486	4.098
Btbd9	NM_027060	529.299	371.181	455.724	590.628	528.682
Btd	NM_025295	254.064	227.77	300.584	188.604	184.424
Btf3l4	NM_027453	84.688	25.308	77.57	59.559	57.376
Btg1	NM_007569	920.98	919.516	1284.75	749.452	1233.59
Btg2	NM_007570	6261.61	6849.97	4659.05	5112.15	5278.63
Btk	NM_013482	539.885	691.746	572.079	699.819	545.076
Btrc	NM_001037758	169.376	84.359	145.444	134.008	131.146
Bub1b	NM_009773	0	0	9.696	19.853	12.295
Bub3	NM_009774	386.388	261.514	324.825	372.244	290.98
Bud13	NM_146000	31.758	92.795	33.937	69.486	45.081
Bud31	NM_001008705	338.751	371.181	368.458	272.979	278.685
Bysl	NM_016859	423.439	674.874	683.586	774.268	688.517
Bzrap1	NM_172449	10.586	0	0	0	0
Bzw1	NM_025824	105.86	101.231	116.355	138.971	90.163
Bzw2	NM_025840	74.102	84.359	38.785	49.633	28.688
C030006K11Rik	NM_176828	211.72	202.462	174.533	243.2	147.539
C030039L03Rik	NM_198417	5.293	16.872	9.696	4.963	0
C030046E11Rik	NM_001081319	0	0	48.481	44.669	28.688
C130026I21Rik	NM_175219	5.293	0	4.848	0	0
C130050O18Rik	NM_177000	232.892	253.078	271.495	134.008	135.244
C130074G19Rik	NM_178692	0	0	0	0	0
C1d	NM_020558	137.618	50.616	135.748	64.522	114.753
C1galt1c1	NM_021550	243.478	202.462	247.255	277.942	303.275
C1qa	NM_007572	82628.9	74792.9	86359.7	90510	75638.5
C1qb	NM_009777	67311	73949.3	85041	81754.8	74568.8
C1qbp	NM_007573	428.732	404.925	518.75	372.244	401.635
C1qc	NM_007574	35029	40484	38072.3	37983.8	30552.9
C1ql1	NM_011795	0	0	0	0	0
C1ql2	NM_207233	0	0	0	0	0
C1ql3	NM_153155	10.586	8.436	19.393	0	16.393
C1qtnf1	NM_001204129	0	0	0	0	0
C1qtnf4	NM_026161	0	0	0	9.927	4.098
C1qtnf5	NM_001190319	0	8.436	0	4.963	0
C1qtnf6	NM_001204153	0	0	0	0	4.098
C1rl	NM_181344	481.662	126.539	281.191	287.869	368.848
C2	NM_013484	47.637	50.616	121.203	69.486	53.278
C230052I12Rik	NM_178643	68.809	109.667	111.507	64.522	69.671
C2cd2	NM_174847	74.102	118.103	87.266	109.192	36.885
C2cd2l	NM_027909	254.064	329.001	218.166	287.869	438.52
C2cd3	NM_001017985	153.497	202.462	223.014	173.714	184.424
C2cd4b	NM_001081314	0	0	0	0	0
C2cd4c	NM_001168624	0	0	0	0	0
C2cd5	NM_029897	42.344	67.487	106.659	89.339	86.065
C330006A16Rik	NM_001256521	312.286	379.617	305.432	228.31	286.882
C330007P06Rik	NM_029951	52.93	0	9.696	19.853	32.787
C330018D20Rik	NM_029909	174.669	160.283	135.748	119.118	122.949
C3ar1	NM_009779	1471.45	1105.11	1178.1	1464.16	1131.13
C4b	NM_009780	47.637	33.744	344.217	297.795	356.553
C530008M17Rik	NM_001163793	0	0	0	0	0
C5ar1	NM_007577	121.739	185.59	140.596	163.787	114.753
C5ar2	NM_176912	587.522	590.515	567.231	531.068	856.548
C77080	NM_001033189	5.293	8.436	0	19.853	0
C77370	NM_001077354	0	0	0	0	0
C87436	NM_001243742	158.79	92.795	164.836	213.42	118.851
Caap1	NM_026368	158.79	185.59	174.533	163.787	172.129
Cab39	NM_133781	386.388	489.284	276.343	481.436	262.292
Cab39l	NM_026908	158.79	75.923	96.963	124.081	86.065
Cabin1	NM_172549	486.955	767.669	683.586	709.746	639.337
Cables1	NM_022021	793.949	885.772	848.422	823.901	1008.18
Cables2	NM_145851	190.548	134.975	159.988	134.008	127.048
Cabp1	NM_013879	0	0	24.241	0	8.197
Cabyr	NM_027687	0	0	0	19.853	4.098
Cacfd1	NM_029862	47.637	185.59	150.292	54.596	81.966
Cachd1	NM_198037	0	0	0	0	0
Cacna1a	NM_001252061	74.102	25.308	111.507	99.265	40.983
Cacna1b	NM_001042528	0	0	0	0	4.098
Cacna1c	NM_001159535	0	0	0	0	0
Cacna1d	NM_001083616	280.529	168.719	252.103	153.861	356.553
Cacna1e	NM_009782	0	0	0	0	0
Cacna1g	NM_001112813	0	0	4.848	0	0
Cacna1h	NM_001163691	0	0	0	0	0
Cacna1i	NM_001044308	0	0	0	0	0
Cacna1s	NM_014193	84.688	84.359	155.14	129.045	77.868
Cacna2d1	NM_001110844	0	0	0	0	0
Cacna2d2	NM_020263	0	0	0	0	0
Cacna2d3	NM_009785	5.293	0	0	0	0
Cacnb1	NM_145121	42.344	42.18	29.089	4.963	12.295
Cacnb2	NM_023116	26.465	84.359	29.089	29.78	86.065
Cacnb3	NM_007581	0	8.436	43.633	29.78	4.098
Cacnb4	NM_001285427	0	25.308	0	4.963	4.098
Cacng2	NM_007583	0	0	0	0	0
Cacng3	NM_019430	0	0	0	0	0
Cacng4	NM_019431	0	0	0	0	0
Cacng5	NM_080644	0	0	0	0	0
Cactin	NM_027381	100.567	143.411	126.051	178.677	200.817
Cacul1	NM_030197	328.165	236.206	300.584	218.383	98.36
Cacybp	NM_009786	296.407	244.642	397.546	297.795	561.469
Cad	NM_023525	95.274	84.359	174.533	109.192	192.621
Cadm1	NM_207675	1603.78	852.029	1532.01	1131.62	1237.69
Cadm2	NM_001145977	0	0	0	0	0
Cadm3	NM_053199	0	0	14.544	0	12.295
Cadm4	NM_153112	21.172	16.872	19.393	4.963	24.59
Cadps	NM_012061	0	0	0	0	0
Cadps2	NM_001252105	0	0	0	0	0
Calb1	NM_009788	0	0	0	0	0
Calb2	NM_007586	0	0	0	0	4.098
Calcoco1	NM_026192	105.86	75.923	135.748	79.412	106.556
Calcrl	NM_018782	116.446	109.667	9.696	99.265	57.376
Cald1	NM_145575	5.293	0	14.544	0	4.098
Calhm2	NM_133746	481.662	742.362	513.902	625.37	471.306
Calm1	NM_009790	1190.92	1290.7	1187.79	1384.75	1106.55
Calm2	NM_007589	2556.51	2961.01	2142.87	2297.99	2274.56
Calm3	NM_007590	148.204	269.95	271.495	327.575	340.16
Caln1	NM_181045	0	0	0	0	0
Calr	NM_007591	8055.93	5095.3	9109.63	8045.44	9360.55
Calu	NM_001285412	264.65	134.975	189.077	124.081	188.522
Caly	NM_001190385	0	0	0	0	4.098
Camk1	NM_133926	1730.81	1611.26	1386.56	1414.53	1741.78
Camk1d	NM_177343	815.121	801.413	887.207	848.717	868.842
Camk1g	NM_144817	0	0	0	0	0
Camk2a	NM_001286809	21.172	16.872	33.937	34.743	16.393
Camk2b	NM_007595	47.637	0	33.937	44.669	69.671
Camk2d	NM_001025438	333.458	312.129	373.306	402.024	315.57
Camk2g	NM_001039138	767.484	582.079	688.434	764.342	463.109
Camk2n1	NM_025451	635.159	658.002	286.04	585.664	557.371
Camk2n2	NM_028420	0	0	4.848	4.963	20.492
Camk4	NM_009793	21.172	0	0	9.927	0
Camkk1	NM_018883	148.204	185.59	58.178	124.081	184.424
Camkk2	NM_145358	396.974	219.334	572.079	491.362	454.913
Camkmt	NM_028576	42.344	0	24.241	0	36.885
Camkv	NM_145621	0	0	0	4.963	0
Caml	NM_007596	741.019	708.618	639.953	813.974	528.682
Camp	NM_009921	5.293	25.308	24.241	4.963	12.295
Camsap1	NM_001276359	375.802	362.745	431.483	585.664	516.388
Camsap2	NM_001081360	84.688	118.103	63.026	178.677	73.77
Camsap3	NM_027171	0	0	0	0	4.098
Camta1	NM_001081557	0	0	0	0	8.197
Camta2	NM_178116	1434.4	1569.08	1115.07	2198.72	2118.83
Cand1	NM_027994	349.337	168.719	286.04	377.208	344.258
Cand2	NM_025958	116.446	101.231	140.596	34.743	118.851
Cant1	NM_001267592	883.929	852.029	950.233	962.872	1065.56
Canx	NM_007597	2434.78	2168.03	2201.05	2029.97	2618.82
Cap1	NM_007598	31.758	84.359	53.329	39.706	61.475
Cap2	NM_026056	0	0	0	0	0
Capg	NM_001271415	185.255	227.77	300.584	327.575	172.129
Capn1	NM_001110504	84.688	84.359	155.14	69.486	200.817
Capn10	NM_011796	68.809	126.539	116.355	109.192	49.18
Capn12	NM_001110807	158.79	177.154	189.077	183.641	286.882
Capn2	NM_009794	26.465	8.436	48.481	34.743	24.59
Capn3	NM_001109761	3064.64	2505.47	3073.71	3583.47	2549.15
Capn5	NM_007602	15.879	0	0	9.927	8.197
Capn7	NM_009796	449.904	539.899	373.306	426.84	209.014
Capns1	NM_009795	1879.01	1931.83	1532.01	1747.07	1553.26
Capns2	NM_027112	15.879	42.18	14.544	4.963	16.393
Caprin1	NM_001111289	280.529	109.667	159.988	188.604	163.933
Caprin2	NM_181541	95.274	25.308	9.696	29.78	8.197
Capza1	NM_009797	254.064	261.514	319.976	198.53	192.621
Capza2	NM_007604	942.152	1138.85	1061.74	1077.03	1176.22
Capzb	NM_001037761	3932.69	4445.73	4523.3	4015.28	4204.87
Car10	NM_028296	0	0	0	0	0
Car11	NM_009800	10.586	8.436	14.544	0	0
Car12	NM_178396	0	0	0	0	0
Car13	NM_024495	0	0	29.089	4.963	16.393
Car14	NM_011797	52.93	118.103	38.785	4.963	73.77
Car2	NM_009801	0	0	0	0	16.393
Car4	NM_007607	0	16.872	0	0	0
Car7	NM_053070	15.879	75.923	0	29.78	12.295
Car8	NM_007592	0	0	0	14.89	0
Car9	NM_139305	5.293	25.308	33.937	39.706	36.885
Card10	NM_130859	26.465	0	0	24.816	24.59
Card11	NM_175362	31.758	16.872	9.696	14.89	24.59
Card6	NM_001163138	243.478	447.104	421.787	605.517	491.798
Carf	NM_001285473	42.344	33.744	14.544	34.743	28.688
Carhsp1	NM_025821	79.395	143.411	145.444	129.045	73.77
Carkd	NM_026995	698.675	506.156	567.231	421.877	327.865
Carm1	NM_153141	481.662	430.232	489.661	570.775	442.618
Carns1	NM_134148	52.93	25.308	9.696	14.89	20.492
Cars	NM_001252593	148.204	177.154	145.444	168.751	188.522
Cartpt	NM_001081493	0	0	0	0	0
Casc3	NM_138660	836.293	658.002	814.485	858.643	860.646
Casc4	NM_001205371	10.586	0	72.722	19.853	20.492
Casd1	NM_145398	677.503	514.592	446.028	585.664	459.011
Cask	NM_009806	661.624	413.36	460.572	555.885	360.652
Caskin1	NM_027937	42.344	25.308	24.241	49.633	57.376
Caskin2	NM_080643	0	0	0	4.963	0
Casp2	NM_007610	121.739	101.231	242.406	148.898	159.834
Casp3	NM_009810	624.573	759.234	586.623	446.693	651.632
Casp4	NM_007609	254.064	227.77	358.761	491.362	364.75
Casp6	NM_009811	243.478	295.257	392.698	287.869	249.997
Casp7	NM_007611	58.223	59.051	4.848	44.669	61.475
Casp8	NM_001277926	2069.56	2083.67	2113.78	2099.46	1647.52
Casp8ap2	NM_011997	42.344	25.308	67.874	19.853	20.492
Casp9	NM_001277932	89.981	202.462	159.988	203.494	217.211
Cass4	NM_001276422	158.79	134.975	72.722	99.265	8.197
Cast	NM_009817	15.879	42.18	33.937	49.633	24.59
Casz1	NM_001159344	47.637	59.051	43.633	44.669	65.573
Cat	NM_009804	301.7	295.257	252.103	233.273	225.407
Cav1	NM_001243064	5.293	0	4.848	9.927	0
Cav2	NM_016900	31.758	67.487	135.748	94.302	4.098
Cbfa2t2	NM_172860	222.306	168.719	252.103	198.53	155.736
Cbfa2t3	NM_009824	751.605	1147.29	562.383	610.481	422.126
Cbfb	NM_001161458	381.095	489.284	576.927	560.848	491.798
Cbl	NM_007619	243.478	118.103	189.077	129.045	118.851
Cblb	NM_001033238	42.344	8.436	43.633	44.669	90.163
Cbll1	NM_134048	254.064	295.257	315.128	312.685	139.343
Cbln1	NM_019626	0	0	0	0	0
Cbln2	NM_172633	0	0	0	0	0
Cbln4	NM_175631	0	0	0	0	0
Cbr1	NM_007620	121.739	101.231	63.026	153.861	98.36
Cbr2	NM_007621	0	84.359	53.329	14.89	4.098
Cbr3	NM_173047	142.911	92.795	92.114	99.265	81.966
Cbr4	NM_145595	148.204	50.616	82.418	79.412	143.441
Cbs	NM_001271353	5.293	8.436	4.848	0	12.295
Cbx2	NM_007623	5.293	0	0	79.412	0
Cbx3	NM_007624	15.879	33.744	19.393	0	16.393
Cbx4	NM_007625	344.044	320.565	242.406	307.722	311.472
Cbx5	NM_007626	121.739	59.051	72.722	129.045	135.244
Cbx6	NM_028763	338.751	523.028	494.509	451.656	413.93
Cbx7	NM_144811	465.783	303.693	465.42	466.546	463.109
Cbx8	NM_013926	127.032	92.795	111.507	74.449	49.18
Cby1	NM_028634	68.809	33.744	116.355	89.339	65.573
Cc2d1a	NM_145970	148.204	168.719	111.507	213.42	200.817
Cc2d1b	NM_177045	513.42	649.566	736.915	615.444	639.337
Ccar1	NM_026201	195.841	227.77	121.203	168.751	196.719
Ccar2	NM_146055	21.172	33.744	9.696	14.89	65.573
Ccbe1	NM_178793	0	0	0	0	0
Ccbl1	NM_172404	31.758	185.59	135.748	29.78	77.868
Ccdc102a	NM_001033533	74.102	59.051	77.57	74.449	69.671
Ccdc104	NM_025740	74.102	59.051	106.659	39.706	49.18
Ccdc106	NM_146178	142.911	101.231	101.811	168.751	159.834
Ccdc109b	NM_025779	0	0	9.696	0	0
Ccdc112	NM_001160399	26.465	109.667	43.633	34.743	28.688
Ccdc114	NM_001033243	15.879	0	0	24.816	0
Ccdc115	NM_027159	693.382	548.335	509.053	426.84	512.289
Ccdc117	NM_134033	148.204	160.283	281.191	198.53	282.784
Ccdc12	NM_028312	312.286	278.386	252.103	248.163	286.882
Ccdc120	NM_207202	0	0	0	0	0
Ccdc122	NM_175369	58.223	92.795	58.178	19.853	20.492
Ccdc124	NM_026964	391.681	345.873	252.103	233.273	282.784
Ccdc125	NM_001168386	42.344	67.487	77.57	64.522	73.77
Ccdc126	NM_175098	79.395	33.744	179.381	54.596	139.343
Ccdc127	NM_001168659	306.993	303.693	121.203	84.375	184.424
Ccdc13	NM_028384	0	33.744	0	0	0
Ccdc130	NM_026350	95.274	134.975	53.329	84.375	143.441
Ccdc132	NM_001167750	217.013	160.283	295.736	188.604	204.916
Ccdc134	NM_172428	179.962	168.719	179.381	268.016	348.357
Ccdc136	NM_145574	0	0	0	0	0
Ccdc137	NM_152807	201.134	337.437	155.14	114.155	180.326
Ccdc141	NM_001025576	0	0	0	0	0
Ccdc148	NM_001001178	0	0	0	0	0
Ccdc149	NM_001256059	0	16.872	14.544	0	24.59
Ccdc151	NM_001163787	0	25.308	4.848	0	0
Ccdc157	NM_001164620	132.325	151.847	150.292	163.787	106.556
Ccdc163	NM_026714	132.325	134.975	150.292	138.971	168.031
Ccdc166	NM_001163518	47.637	84.359	145.444	183.641	155.736
Ccdc167	NM_001163741	21.172	0	43.633	24.816	32.787
Ccdc174	NM_172730	105.86	50.616	38.785	89.339	61.475
Ccdc175	NM_028687	63.516	75.923	106.659	99.265	155.736
Ccdc177	NM_001008423	0	0	0	14.89	0
Ccdc181	NM_029115	100.567	84.359	48.481	24.816	45.081
Ccdc22	NM_138603	402.267	379.617	450.876	387.134	413.93
Ccdc23	NM_024462	375.802	303.693	286.04	426.84	487.699
Ccdc28a	NM_144820	116.446	101.231	63.026	124.081	94.261
Ccdc28b	NM_025455	95.274	134.975	96.963	168.751	98.36
Ccdc3	NM_028804	0	0	0	0	0
Ccdc32	NM_199310	254.064	194.026	252.103	158.824	151.638
Ccdc34	NM_026613	58.223	16.872	111.507	138.971	49.18
Ccdc38	NM_175488	5.293	0	24.241	34.743	12.295
Ccdc39	NM_026222	58.223	25.308	0	9.927	57.376
Ccdc41	NM_029852	79.395	143.411	53.329	114.155	81.966
Ccdc43	NM_025918	89.981	42.18	92.114	114.155	61.475
Ccdc47	NM_026009	629.866	598.951	717.523	719.672	692.615
Ccdc50	NM_026202	576.936	649.566	518.75	620.407	528.682
Ccdc51	NM_025689	111.153	42.18	111.507	74.449	69.671
Ccdc53	NM_026070	137.618	151.847	164.836	163.787	98.36
Ccdc55	NM_001012309	301.7	143.411	412.091	367.281	245.899
Ccdc58	NM_001159421	89.981	151.847	87.266	119.118	45.081
Ccdc59	NM_025602	52.93	50.616	53.329	39.706	24.59
Ccdc6	NM_001111121	206.427	421.796	446.028	367.281	303.275
Ccdc61	NM_001033314	79.395	126.539	92.114	94.302	110.654
Ccdc62	NM_001134767	58.223	84.359	179.381	99.265	98.36
Ccdc69	NM_177471	26.465	0	4.848	74.449	16.393
Ccdc71	NM_133744	296.407	548.335	542.99	307.722	405.733
Ccdc71l	NM_001162903	121.739	236.206	140.596	228.31	249.997
Ccdc73	NM_177600	74.102	92.795	77.57	24.816	53.278
Ccdc74a	NM_001166164	5.293	0	0	0	0
Ccdc77	NM_026028	79.395	75.923	43.633	114.155	155.736
Ccdc84	NM_201372	89.981	101.231	92.114	168.751	106.556
Ccdc85a	NM_181577	0	0	0	0	0
Ccdc85b	NM_001243307	645.745	506.156	538.142	332.538	327.865
Ccdc86	NM_023731	815.121	691.746	1202.34	1369.86	1364.74
Ccdc88a	NM_176841	10.586	25.308	43.633	29.78	73.77
Ccdc88b	NM_001081291	2609.44	2463.29	2802.22	2476.66	2942.59
Ccdc9	NM_172297	402.267	303.693	353.913	461.583	340.16
Ccdc90b	NM_025515	201.134	278.386	358.761	248.163	233.604
Ccdc91	NM_025911	47.637	16.872	82.418	64.522	24.59
Ccdc92	NM_144819	0	0	0	0	0
Ccdc93	NM_029955	762.191	885.772	586.623	729.599	540.977
Ccdc94	NM_028381	127.032	84.359	48.481	34.743	90.163
Ccdc97	NM_028771	301.7	202.462	455.724	302.759	331.963
Cchcr1	NM_146248	26.465	25.308	121.203	129.045	40.983
Cck	NM_001284508	21.172	0	0	0	0
Cckbr	NM_007627	0	0	0	0	0
Ccl12	NM_011331	1063.89	624.259	1372.02	1260.67	1372.93
Ccl2	NM_011333	1100.94	1147.29	1638.67	2005.16	1483.59
Ccl22	NM_009137	15.879	50.616	116.355	84.375	0
Ccl24	NM_019577	0	59.051	48.481	9.927	40.983
Ccl25	NM_009138	26.465	75.923	19.393	0	32.787
Ccl3	NM_011337	7987.12	8823.98	8469.68	8507.02	6348.29
Ccl4	NM_013652	1317.95	1628.13	1536.86	1498.9	872.941
Ccl5	NM_013653	809.828	472.412	1367.17	759.378	418.028
Ccl6	NM_009139	920.98	1316.01	906.6	1067.1	737.696
Ccl7	NM_013654	74.102	59.051	106.659	114.155	90.163
Ccl8	NM_021443	0	0	0	4.963	0
Ccl9	NM_011338	1037.43	902.644	1047.2	1354.97	1209
Ccm2	NM_001190344	661.624	1172.59	1037.5	709.746	1303.26
Ccm2l	NM_145536	0	8.436	0	0	0
Ccna2	NM_009828	79.395	84.359	193.925	178.677	213.112
Ccnb1	NM_172301	0	8.436	19.393	0	4.098
Ccnb2	NM_007630	5.293	0	111.507	39.706	32.787
Ccnc	NM_001122982	26.465	84.359	14.544	29.78	36.885
Ccnd1	NM_007631	629.866	725.49	693.282	823.901	1081.95
Ccnd2	NM_009829	31.758	0	38.785	14.89	65.573
Ccnd3	NM_001081635	328.165	573.643	455.724	590.628	602.452
Ccndbp1	NM_010761	285.822	396.489	392.698	421.877	340.16
Ccne1	NM_007633	0	0	33.937	24.816	4.098
Ccne2	NM_001282943	47.637	8.436	29.089	74.449	45.081
Ccnf	NM_007634	15.879	0	14.544	14.89	8.197
Ccng1	NM_009831	322.872	286.822	334.521	352.391	290.98
Ccng2	NM_007635	1646.12	1332.88	1507.77	1588.24	1163.92
Ccnh	NM_023243	68.809	134.975	106.659	104.228	139.343
Ccni	NM_017367	2524.76	2100.55	2719.8	2159.02	1799.16
Ccnj	NM_172839	42.344	16.872	29.089	14.89	53.278
Ccnjl	NM_001045530	0	0	0	0	0
Ccnk	NM_009832	587.522	497.72	387.85	382.171	405.733
Ccnl1	NM_019937	1640.83	1408.8	1352.63	1826.48	1401.62
Ccnl2	NM_207678	1614.36	1096.67	1507.77	1702.4	1680.31
Ccno	NM_001081062	0	0	4.848	29.78	4.098
Ccnt1	NM_009833	206.427	202.462	179.381	129.045	225.407
Ccnt2	NM_028399	227.599	168.719	208.469	243.2	217.211
Ccny	NM_026484	142.911	160.283	58.178	124.081	73.77
Ccnyl1	NM_001097644	37.051	8.436	48.481	74.449	86.065
Ccp110	NM_182995	10.586	0	19.393	19.853	12.295
Ccpg1	NM_001114328	349.337	582.079	450.876	382.171	299.177
Ccr1	NM_009912	79.395	244.642	145.444	203.494	127.048
Ccr2	NM_009915	0	50.616	4.848	9.927	16.393
Ccr5	NM_009917	3821.54	3247.83	3306.42	3290.64	2524.56
Ccr7	NM_007719	0	0	53.329	14.89	4.098
Ccrl2	NM_017466	84.688	59.051	169.684	143.934	69.671
Ccrn4l	NM_009834	0	50.616	0	0	32.787
Ccs	NM_016892	95.274	143.411	101.811	119.118	102.458
Ccsap	NM_028536	21.172	84.359	14.544	24.816	0
Ccser2	NM_027045	111.153	168.719	19.393	84.375	69.671
Cct2	NM_007636	1111.53	1020.75	1342.93	1012.5	1032.78
Cct3	NM_009836	338.751	531.463	504.205	397.061	549.174
Cct4	NM_009837	243.478	312.129	392.698	272.979	258.194
Cct5	NM_007637	47.637	25.308	48.481	9.927	28.688
Cct6a	NM_009838	778.07	1020.75	877.511	1047.25	926.219
Cct7	NM_007638	121.739	143.411	208.469	183.641	245.899
Cct8	NM_009840	275.236	253.078	319.976	302.759	192.621
Ccz1	NM_177682	587.522	683.31	489.661	595.591	516.388
Cd101	NM_001167906	26.465	25.308	38.785	29.78	40.983
Cd14	NM_009841	4144.41	4572.27	4053.03	3940.83	3163.9
Cd151	NM_001111050	836.293	987.004	1008.41	967.835	786.876
Cd163	NM_053094	10.586	0	0	24.816	0
Cd164	NM_016898	3286.95	2851.34	2530.72	2992.84	2872.92
Cd177	NM_026862	10.586	126.539	92.114	59.559	139.343
Cd1d1	NM_007639	95.274	84.359	96.963	69.486	73.77
Cd200	NM_010818	0	0	0	0	0
Cd200r1	NM_021325	174.669	210.898	223.014	228.31	159.834
Cd200r4	NM_207244	63.516	0	33.937	4.963	24.59
Cd209a	NM_133238	0	0	0	0	0
Cd209f	NM_026956	26.465	25.308	0	9.927	0
Cd209g	NM_027343	0	25.308	0	0	0
Cd22	NM_009845	248.771	202.462	339.369	421.877	377.045
Cd244	NM_018729	0	0	14.544	79.412	24.59
Cd24a	NM_009846	10.586	33.744	111.507	84.375	110.654
Cd274	NM_021893	79.395	42.18	106.659	94.302	61.475
Cd276	NM_133983	238.185	75.923	87.266	84.375	73.77
Cd2ap	NM_009847	333.458	523.028	416.939	526.105	336.062
Cd2bp2	NM_001285906	312.286	345.873	441.18	531.068	348.357
Cd300a	NM_170758	1418.52	1493.16	1575.64	1186.22	1053.27
Cd300e	NM_172050	0	0	4.848	0	4.098
Cd300lb	NM_199221	21.172	0	0	29.78	20.492
Cd300ld	NM_145437	21.172	0	0	14.89	20.492
Cd300lf	NM_001169153	68.809	151.847	252.103	362.318	536.879
Cd300lg	NM_001160712	0	0	0	0	0
Cd302	NM_025422	703.968	843.593	547.838	476.473	565.567
Cd320	NM_019421	74.102	143.411	87.266	69.486	53.278
Cd33	NM_021293	1201.51	1467.85	1527.16	1637.88	1397.53
Cd34	NM_001111059	2784.11	3273.14	3272.49	3717.48	2586.04
Cd36	NM_007643	15.879	50.616	9.696	0	4.098
Cd37	NM_007645	3297.53	3247.83	3127.04	3657.92	2639.31
Cd38	NM_007646	10.586	0	9.696	0	0
Cd3e	NM_007648	0	0	0	4.963	4.098
Cd3eap	NM_145822	418.146	573.643	397.546	491.362	368.848
Cd3g	NM_009850	0	0	0	0	0
Cd4	NM_013488	0	0	0	9.927	0
Cd40	NM_170704	84.688	143.411	193.925	109.192	49.18
Cd44	NM_001177785	42.344	84.359	77.57	89.339	57.376
Cd47	NM_010581	910.394	674.874	1187.79	1166.37	877.039
Cd48	NM_007649	862.758	784.541	804.789	1012.5	864.744
Cd52	NM_013706	1519.09	2049.93	2176.81	1905.89	1758.18
Cd53	NM_007651	4419.65	4201.09	2855.55	3588.43	4004.05
Cd55	NM_010016	0	0	0	0	0
Cd59a	NM_001111060	0	0	4.848	0	8.197
Cd5l	NM_009690	0	0	0	59.559	24.59
Cd6	NM_001037801	0	0	0	29.78	0
Cd63	NM_007653	52.93	33.744	63.026	54.596	40.983
Cd68	NM_009853	2037.8	2016.19	1900.47	1727.21	1639.33
Cd69	NM_001033122	52.93	0	48.481	74.449	20.492
Cd7	NM_009854	0	0	9.696	0	4.098
Cd72	NM_001110321	799.242	919.516	1081.13	1310.3	950.809
Cd74	NM_010545	460.49	776.105	935.689	421.877	336.062
Cd79b	NM_008339	285.822	261.514	368.458	347.428	516.388
Cd80	NM_009855	58.223	16.872	33.937	14.89	12.295
Cd81	NM_133655	17260.4	18137.2	18379.3	16145.5	16569.5
Cd82	NM_001271431	3900.93	4150.48	3577.92	3960.68	3110.62
Cd83	NM_009856	1365.59	1628.13	2045.91	1553.5	1168.02
Cd84	NM_001252472	709.261	472.412	610.864	779.231	803.269
Cd86	NM_019388	1180.34	835.157	1032.65	1027.39	983.595
Cd8a	NM_001081110	5.293	0	0	0	0
Cd8b1	NM_009858	0	8.436	4.848	4.963	0
Cd9	NM_007657	7664.25	7364.56	7946.08	6209.03	4979.45
Cd93	NM_010740	0	25.308	0	4.963	0
Cd97	NM_001163029	5.293	50.616	9.696	39.706	32.787
Cd99l2	NM_001199349	190.548	227.77	266.647	332.538	196.719
Cdadc1	NM_001168538	84.688	75.923	24.241	34.743	36.885
Cdan1	NM_026891	497.541	455.54	353.913	402.024	499.994
Cdc123	NM_133837	333.458	497.72	402.395	332.538	442.618
Cdc14a	NM_001080818	74.102	160.283	155.14	54.596	131.146
Cdc14b	NM_172587	52.93	59.051	53.329	4.963	40.983
Cdc16	NM_027276	248.771	269.95	286.04	258.089	168.031
Cdc23	NM_178347	174.669	126.539	92.114	99.265	94.261
Cdc25a	NM_007658	84.688	126.539	140.596	233.273	122.949
Cdc25b	NM_023117	31.758	0	82.418	39.706	16.393
Cdc26	NM_139291	47.637	84.359	19.393	69.486	20.492
Cdc27	NM_145436	158.79	118.103	58.178	104.228	106.556
Cdc34	NM_177613	619.28	598.951	746.612	699.819	499.994
Cdc37	NM_016742	1016.25	750.798	741.764	868.57	594.255
Cdc37l1	NM_025950	52.93	59.051	67.874	84.375	98.36
Cdc40	NM_027879	148.204	143.411	208.469	148.898	172.129
Cdc42	NM_009861	5504.71	5879.84	5182.65	5231.27	5672.07
Cdc42bpa	NM_001033285	42.344	42.18	58.178	29.78	69.671
Cdc42bpb	NM_183016	359.923	253.078	358.761	362.318	340.16
Cdc42ep1	NM_027219	0	0	0	0	4.098
Cdc42ep2	NM_026772	21.172	0	4.848	0	53.278
Cdc42ep3	NM_026514	68.809	16.872	33.937	39.706	12.295
Cdc42ep4	NM_020006	105.86	109.667	140.596	114.155	147.539
Cdc42se1	NM_172395	751.605	759.234	766.004	1027.39	786.876
Cdc42se2	NM_178626	211.72	177.154	150.292	148.898	172.129
Cdc5l	NM_152810	148.204	236.206	237.558	272.979	295.079
Cdc7	NM_001271566	0	0	19.393	0	16.393
Cdc73	NM_145991	95.274	75.923	130.899	54.596	65.573
Cdca2	NM_001110162	0	0	0	0	8.197
Cdca3	NM_013538	5.293	16.872	19.393	19.853	12.295
Cdca4	NM_028023	396.974	261.514	276.343	287.869	254.095
Cdca5	NM_026410	0	0	4.848	29.78	16.393
Cdca7	NM_025866	121.739	101.231	169.684	124.081	36.885
Cdca7l	NM_146040	26.465	8.436	33.937	19.853	8.197
Cdca8	NM_026560	10.586	0	72.722	39.706	20.492
Cdh10	NM_009865	0	0	0	0	0
Cdh11	NM_009866	0	0	0	0	0
Cdh12	NM_001008420	0	0	0	0	0
Cdh2	NM_007664	0	0	0	0	0
Cdh20	NM_011800	0	0	0	0	0
Cdh22	NM_174988	0	0	0	0	0
Cdh23	NM_001252635	185.255	168.719	155.14	203.494	139.343
Cdh4	NM_009867	0	0	0	0	0
Cdh5	NM_009868	0	0	0	0	4.098
Cdh8	NM_007667	0	0	0	0	0
Cdip1	NM_025670	1598.48	1594.39	2128.33	1940.63	1590.15
Cdipt	NM_026638	2323.62	1341.31	1774.41	1876.11	1672.11
Cdk1	NM_007659	15.879	50.616	67.874	89.339	24.59
Cdk10	NM_194446	1222.68	1332.88	1284.75	1454.23	1696.7
Cdk11b	NM_007661	74.102	101.231	92.114	99.265	57.376
Cdk12	NM_001109628	15.879	67.487	58.178	29.78	45.081
Cdk13	NM_027118	121.739	244.642	116.355	124.081	127.048
Cdk14	NM_011074	68.809	134.975	53.329	99.265	24.59
Cdk16	NM_011049	423.439	295.257	421.787	580.701	782.778
Cdk17	NM_146239	89.981	194.026	96.963	109.192	151.638
Cdk18	NM_008795	74.102	33.744	53.329	44.669	53.278
Cdk19	NM_001168304	439.318	345.873	562.383	640.26	590.157
Cdk2	NM_183417	121.739	118.103	106.659	69.486	81.966
Cdk20	NM_053180	217.013	194.026	213.318	183.641	299.177
Cdk2ap1	NM_013812	613.987	480.848	659.345	675.003	389.34
Cdk2ap2	NM_026373	656.331	792.977	547.838	536.032	565.567
Cdk4	NM_009870	460.49	556.771	746.612	511.215	336.062
Cdk5	NM_007668	444.611	480.848	421.787	560.848	606.55
Cdk5r1	NM_009871	714.554	539.899	383.002	496.326	602.452
Cdk5r2	NM_009872	0	0	0	19.853	4.098
Cdk5rap1	NM_025876	47.637	42.18	38.785	29.78	28.688
Cdk5rap3	NM_030248	566.35	337.437	373.306	426.84	405.733
Cdk7	NM_009874	105.86	194.026	281.191	203.494	249.997
Cdk8	NM_153599	31.758	92.795	77.57	79.412	36.885
Cdk9	NM_130860	619.28	362.745	460.572	392.097	561.469
Cdkal1	NM_144536	10.586	8.436	53.329	44.669	57.376
Cdkl2	NM_016912	0	8.436	0	0	0
Cdkl4	NM_001033443	0	8.436	0	0	0
Cdkn1a	NM_001111099	486.955	531.463	751.46	729.599	598.354
Cdkn1b	NM_009875	31.758	84.359	96.963	94.302	73.77
Cdkn1c	NM_009876	201.134	84.359	92.114	84.375	16.393
Cdkn2a	NM_009877	26.465	0	9.696	24.816	0
Cdkn2aip	NM_172407	116.446	118.103	111.507	134.008	57.376
Cdkn2aipnl	NM_029976	365.216	404.925	523.598	521.142	487.699
Cdkn2b	NM_007670	0	33.744	0	29.78	0
Cdkn2c	NM_007671	26.465	8.436	58.178	44.669	28.688
Cdkn2d	NM_009878	0	0	0	4.963	4.098
Cdo1	NM_033037	0	0	4.848	9.927	0
Cdpf1	NM_197998	222.306	269.95	218.166	287.869	172.129
Cdr1	NM_001166658	0	0	0	0	0
Cdr2	NM_007672	0	0	53.329	14.89	0
Cdr2l	NM_001080929	0	8.436	4.848	4.963	0
Cds1	NM_173370	942.152	759.234	746.612	809.011	676.222
Cds2	NM_138651	1026.84	1223.21	1522.31	1007.54	1331.95
Cdt1	NM_026014	158.79	177.154	101.811	119.118	90.163
Cdv3	NM_001134426	52.93	84.359	111.507	69.486	86.065
Cdyl	NM_009881	95.274	134.975	67.874	129.045	102.458
Cdyl2	NM_029441	84.688	67.487	82.418	119.118	118.851
Ceacam1	NM_001039187	370.509	185.59	353.913	233.273	278.685
Ceacam10	NM_007675	0	0	4.848	24.816	4.098
Ceacam18	NM_028236	0	42.18	14.544	69.486	53.278
Ceacam2	NM_007543	5.293	8.436	33.937	4.963	8.197
Cebpa	NM_001287521	1148.58	1332.88	1561.1	1414.53	1516.38
Cebpb	NM_001287738	1968.99	2277.7	2380.43	2958.1	2278.66
Cebpd	NM_007679	2477.12	2615.14	2176.81	2193.76	2524.56
Cebpe	NM_207131	5.293	59.051	72.722	44.669	24.59
Cebpg	NM_009884	1111.53	1493.16	1323.54	1240.81	942.612
Cebpz	NM_001024806	259.357	177.154	189.077	104.228	229.506
Cecr5	NM_144815	26.465	25.308	48.481	34.743	36.885
Cecr6	NM_033567	0	0	0	0	0
Cela1	NM_033612	31.758	25.308	4.848	4.963	4.098
Celf1	NM_001244903	931.566	902.644	1013.26	1067.1	889.334
Celf2	NM_010160	2561.81	2572.96	2879.79	3370.05	3053.24
Celf3	NM_172434	0	0	0	0	8.197
Celf4	NM_001146292	148.204	8.436	53.329	59.559	28.688
Celf5	NM_176954	0	0	0	9.927	0
Celf6	NM_175235	0	0	0	0	8.197
Celsr1	NM_009886	10.586	0	4.848	19.853	12.295
Celsr2	NM_017392	21.172	0	4.848	0	8.197
Celsr3	NM_080437	26.465	8.436	0	0	4.098
Cend1	NM_021316	0	0	0	0	8.197
Cenpa	NM_007681	100.567	25.308	145.444	34.743	73.77
Cenpb	NM_007682	598.108	286.822	397.546	545.958	508.191
Cenpc1	NM_007683	52.93	67.487	19.393	49.633	24.59
Cenpe	NM_173762	0	16.872	14.544	0	0
Cenpf	NM_001081363	10.586	0	14.544	14.89	12.295
Cenph	NM_021886	10.586	8.436	29.089	0	16.393
Cenpi	NM_145924	0	0	0	0	0
Cenpl	NM_027429	5.293	16.872	77.57	104.228	77.868
Cenpm	NM_001080158	0	0	24.241	9.927	0
Cenpn	NM_028131	0	25.308	14.544	9.927	24.59
Cenpo	NM_134046	227.599	295.257	145.444	248.163	118.851
Cenpq	NM_031863	42.344	59.051	48.481	94.302	77.868
Cenpt	NM_177150	127.032	75.923	130.899	138.971	106.556
Cenpu	NM_027973	63.516	33.744	43.633	9.927	90.163
Cenpv	NM_028448	79.395	109.667	145.444	99.265	77.868
Cep110	NM_030000	243.478	455.54	436.331	282.906	307.374
Cep112	NM_029586	21.172	25.308	24.241	9.927	0
Cep120	NM_178686	127.032	253.078	189.077	153.861	94.261
Cep128	NM_181815	5.293	0	14.544	24.816	24.59
Cep135	NM_199032	52.93	50.616	121.203	74.449	90.163
Cep152	NM_001081091	354.63	480.848	557.535	640.26	413.93
Cep170	NM_001099637	259.357	447.104	101.811	129.045	106.556
Cep170b	NM_001024602	0	0	0	4.963	4.098
Cep19	NM_025892	10.586	0	63.026	64.522	24.59
Cep192	NM_027556	153.497	134.975	223.014	302.759	372.947
Cep250	NM_001130000	428.732	354.309	494.509	397.061	364.75
Cep350	NM_001039184	179.962	236.206	140.596	124.081	131.146
Cep41	NM_031998	37.051	59.051	63.026	9.927	65.573
Cep44	NM_001009951	26.465	42.18	38.785	14.89	49.18
Cep55	NM_001164362	0	8.436	14.544	0	0
Cep57	NM_026665	185.255	126.539	111.507	94.302	176.227
Cep57l1	NM_026643	47.637	25.308	38.785	39.706	57.376
Cep63	NM_001081122	344.044	244.642	256.951	282.906	184.424
Cep68	NM_172260	238.185	227.77	130.899	297.795	135.244
Cep70	NM_023873	52.93	101.231	58.178	84.375	69.671
Cep85	NM_144527	47.637	92.795	140.596	134.008	53.278
Cep97	NM_028815	100.567	109.667	63.026	124.081	90.163
Cept1	NM_133869	312.286	337.437	441.18	600.554	758.188
Cercam	NM_207298	26.465	8.436	9.696	29.78	12.295
Cerk	NM_145475	1561.43	1535.34	1604.73	1687.51	1385.23
Cers1	NM_138647	58.223	8.436	9.696	74.449	32.787
Cers2	NM_029789	1058.6	1240.08	1585.34	1811.59	1127.04
Cers4	NM_026058	5.293	0	24.241	34.743	32.787
Cers5	NM_028015	370.509	388.053	232.71	431.803	249.997
Cers6	NM_172856	0	0	9.696	0	0
Cetn2	NM_019405	79.395	75.923	72.722	64.522	49.18
Cetn3	NM_007684	137.618	210.898	150.292	223.347	229.506
Cfb	NM_001142706	21.172	33.744	130.899	49.633	114.753
Cfdp1	NM_011801	132.325	126.539	121.203	104.228	118.851
Cfh	NM_009888	2403.02	2007.75	2079.85	1886.04	2045.06
Cfl1	NM_007687	8368.22	10941.4	9967.75	9663.46	9241.7
Cfl2	NM_007688	248.771	194.026	198.773	153.861	196.719
Cflar	NM_207653	995.082	953.26	853.27	655.15	725.402
Cfp	NM_008823	0	8.436	4.848	0	8.197
Cggbp1	NM_178647	254.064	278.386	319.976	253.126	295.079
Cgref1	NM_026770	5.293	0	33.937	0	0
Cgrrf1	NM_026832	169.376	236.206	189.077	218.383	221.309
Ch25h	NM_009890	26.465	42.18	29.089	29.78	0
Chac1	NM_026929	0	0	4.848	0	0
Chac2	NM_026527	5.293	42.18	33.937	29.78	20.492
Chadl	NM_001164320	0	0	0	4.963	20.492
Chaf1a	NM_013733	0	16.872	4.848	0	0
Champ1	NM_181854	423.439	269.95	475.117	307.722	397.536
Chchd1	NM_025366	132.325	75.923	101.811	69.486	69.671
Chchd10	NM_175329	15.879	0	0	14.89	12.295
Chchd2	NM_024166	1667.29	1619.7	1595.03	1836.4	1676.21
Chchd3	NM_025336	502.834	497.72	392.698	287.869	401.635
Chchd4	NM_133928	206.427	227.77	130.899	178.677	147.539
Chchd5	NM_025395	269.943	151.847	150.292	208.457	307.374
Chchd6	NM_001167736	95.274	50.616	24.241	34.743	24.59
Chd1	NM_007690	243.478	134.975	271.495	178.677	180.326
Chd1l	NM_026539	116.446	67.487	101.811	129.045	69.671
Chd2	NM_001081345	439.318	278.386	324.825	501.289	467.208
Chd3	NM_146019	518.713	582.079	683.586	620.407	643.435
Chd4	NM_145979	1339.13	1088.23	1575.64	1280.52	1229.49
Chd5	NM_029216	0	42.18	9.696	0	8.197
Chd6	NM_173368	153.497	67.487	198.773	248.163	163.933
Chd7	NM_001277149	259.357	210.898	213.318	287.869	200.817
Chd8	NM_201637	571.643	413.36	504.205	605.517	926.219
Chd9	NM_177224	169.376	219.334	208.469	143.934	77.868
Chdh	NM_001136240	217.013	177.154	155.14	104.228	274.587
Chek2	NM_016681	174.669	143.411	77.57	183.641	258.194
Cherp	NM_138585	513.42	421.796	688.434	406.987	639.337
Chfr	NM_172717	111.153	202.462	111.507	183.641	69.671
Chga	NM_007693	0	0	0	0	4.098
Chgb	NM_007694	0	0	0	4.963	16.393
Chic1	NM_009767	37.051	16.872	53.329	94.302	65.573
Chic2	NM_028850	344.044	438.668	416.939	476.473	295.079
Chid1	NM_026522	1407.94	1957.13	1212.03	1156.44	1122.94
Chil1	NM_007695	5.293	151.847	145.444	99.265	290.98
Chil3	NM_009892	269.943	1029.18	2234.99	818.937	1770.47
Chka	NM_013490	254.064	194.026	247.255	466.546	553.272
Chkb	NM_007692	1328.54	1341.31	1294.45	1320.23	1028.68
[truncated: 9,724 more rows]
