# Supplementary material for: Mef2C restrains microglial inflammatory response and is lost in brain ageing in an IFN-I-dependent manner
Source: Nat Commun. 2017 Sep 28;8:717. doi: 10.1038/s41467-017-00769-0 (PMC5620041; doi:10.1038/s41467-017-00769-0)
Supplement: Supplementary file 7 — Supplementary Dataset 4 [file 41467_2017_769_MOESM7_ESM.xlsx]

## Sheet: Sheet1
Supplementary Dataset 4. Transcriptional profiling of microglia of mic-IFNAR-CTRL and mic-IFNAR-KO mice infected with AAV-IFNb or AAV-CTRL to their choroid plexi.
		mic IFNAR-CTRL+AAV-CRL			mic IFNAR-KO + AAV-CTRL							mic IFNAR-CTRL+AAV-IFNb					mic IFNAR-KO+AAV-IFNb
Transcript/RepeatID (cmd=analyzeRepeats.pl rna mm9 -d Aleksandra_mic_113.M Aleksandra_mic_114.M Aleksandra_mic_115.M Aleksandra_mic_116.M Aleksandra_mic_122.M Aleksandra_mic_127.M Aleksandra_mic_132.M Aleksandra_mic_134.M Aleksandra_mic_138.M Aleksandra_mic_139.M Aleksandra_mic_141.M Aleksandra_mic_142.M Aleksandra_mic_143.M Aleksandra_mic_149.M Aleksandra_mic_150.M Aleksandra_mic_151.M Aleksandr…	Annotation/Divergence	1	2	3	1	2	3	4	5	6	7	1	2	3	4	5	1	2	3	4	5	6	7
NM_001285491	Gnb1l|ESTM55|Gm16314|Me49f07|OTTMUSG00000033458|Wdr14|Wdvcf|-|16 A3|16 11.46 cM|protein-coding	87.005	34.366	84.375	21.014	30.952	28.751	53.894	43.394	15.181	33.409	30.276	54.527	32.86	53.121	20.802	50.773	88.623	36.675	85.797	87.516	54.022	57.076
NM_026102	Daam1|-|-|12|12 C3|protein-coding	180.224	128.874	186.829	119.077	82.538	71.877	69.292	121.503	101.205	94.66	227.072	257.055	191.683	129.852	194.151	82.506	104.736	146.702	118.796	154.836	98.222	145.861
NM_011407	Slfn1|AV316259|-|11 C|11 50.3 cM|protein-coding	31.073	68.733	12.054	14.009	20.635	14.375	7.699	0	0	11.136	98.398	233.686	120.486	106.242	48.538	0	24.17	6.113	6.6	13.464	0	6.342
NM_001177350	Pydc4|E030037K03Rik|E430029J22Rik|-|1|1 H3|protein-coding	6.215	17.183	54.241	0	0	0	15.398	0	0	0	105.967	241.476	120.486	135.754	124.811	0	8.057	0	0	6.732	4.911	0
NM_027629	Pgm2l1|4931406N15Rik|AI553438|BM32A|-|7|7 F1|protein-coding	105.649	189.015	120.535	147.096	92.855	136.567	76.991	52.073	222.651	116.933	121.105	77.895	71.196	29.512	55.472	88.853	112.793	165.039	125.396	154.836	216.089	63.418
NM_007760	Crat|AW107812|CARAT|-|2 B|2 21.69 cM|protein-coding	615.248	420.989	687.05	735.479	660.306	546.267	669.824	746.375	420	584.666	537.404	444.004	449.085	430.872	506.178	571.198	717.039	702.946	613.779	558.755	545.133	589.786
NM_201226	Lrrc47|2900010D03Rik|AA960559|mKIAA1185|-|4|4 E2|protein-coding	354.234	266.34	313.391	483.314	330.153	416.888	415.753	338.472	293.494	261.708	234.641	280.424	279.309	265.606	353.631	298.292	338.378	366.754	435.585	336.6	368.333	412.216
NM_183417	Cdk2|A630093N05Rik|-|10|10 D3|protein-coding	74.575	51.55	66.294	70.046	72.221	64.689	46.195	86.788	86.024	111.365	52.984	0	82.15	47.219	34.67	69.813	48.34	55.013	85.797	87.516	88.4	82.443
NM_172794	Zfp454|B230342N19|-|11|11 B1.3|protein-coding	24.858	0	36.161	21.014	20.635	14.375	38.496	17.358	15.181	22.273	0	23.369	5.477	0	0	12.693	16.113	6.113	26.399	20.196	24.556	31.709
NM_001145919	Ythdf3|9130022A11Rik|-|3|3 A1|protein-coding	316.946	498.313	439.953	441.287	526.181	330.635	123.186	538.084	480.723	562.393	196.796	257.055	224.542	301.02	374.433	501.385	435.057	336.192	296.99	471.24	515.667	393.191
NM_021297	Tlr4|Lps|Ly87|Ran/M1|Rasl2-8|-|4 C1|4 34.66 cM|protein-coding	559.316	618.596	638.836	693.451	567.45	639.707	377.257	598.836	779.277	740.577	522.266	599.795	520.281	566.626	443.773	634.664	717.039	599.032	692.976	888.623	643.356	608.811
NM_001008533	Adora1|A1-AR|A1AR|A1R|AA1R|AI848715|BB176431|Ri|-|1|1 E4|protein-coding	62.146	25.775	12.054	70.046	30.952	28.751	23.097	8.679	20.241	50.114	45.414	77.895	136.916	118.047	69.339	38.08	80.566	30.563	32.999	74.052	34.378	50.734
NM_175687	A230050P20Rik|-|-|9|9 A3|protein-coding	273.443	412.397	379.685	210.137	464.277	230.007	423.452	208.291	278.313	239.435	408.73	584.216	509.328	271.508	422.971	317.332	281.982	287.291	428.985	309.672	196.444	317.089
NM_019579	Mpp5|3830420B02Rik|AI255216|AI644496|Pals1|-|12|12 C3|protein-coding	118.078	180.424	180.803	168.109	144.442	172.505	115.487	138.86	182.169	150.343	90.829	70.106	104.056	94.438	124.811	95.2	120.849	177.265	211.193	134.64	176.8	158.545
NM_177547	Sgk3|2510015P22Rik|A330005P07Rik|Cisk|fy|fz|-|1 A2|1 2.08 cM|protein-coding	428.809	438.172	198.883	315.205	216.663	359.386	331.063	312.436	258.072	306.253	499.559	389.477	421.702	519.407	325.896	361.759	257.812	189.49	395.986	316.404	279.933	386.849
NM_008893	Pola2|AI573378|-|19|19 A|protein-coding	130.507	77.325	120.535	168.109	113.49	79.065	246.372	190.933	96.145	77.955	136.243	132.422	104.056	194.778	117.877	101.546	136.962	110.026	85.797	107.712	44.2	88.785
NM_025508	Gmpr|2310004P21Rik|AV028449|GMPR 1|-|13|13 A5|protein-coding	410.165	223.382	415.846	462.301	392.057	352.198	469.647	503.369	404.819	495.574	370.885	179.16	251.926	312.825	478.442	418.878	636.473	385.092	494.983	484.704	392.889	545.394
NR_040277	Plxna4os1|B230378P21Rik|-|6|6|ncRNA	397.736	326.481	458.033	252.164	247.615	287.509	338.762	208.291	273.253	278.412	370.885	576.426	624.338	342.337	360.565	285.599	402.831	256.728	323.389	228.888	221	228.304
NM_025870	Swsap1|2310047B19Rik|-|9|9 A4|protein-coding	18.644	60.141	6.027	21.014	10.317	28.751	61.593	17.358	40.482	38.978	52.984	54.527	43.813	11.805	55.472	12.693	40.283	6.113	26.399	26.928	24.556	12.684
NM_030194	Sp110|5031415C07Rik|52kDa|5830484A20Rik|ENSMUSG00000075603|Ifi75|Ipr1|-|1|1 C5|protein-coding	403.951	463.947	470.087	399.26	412.691	416.888	415.753	347.151	313.735	406.482	613.095	1121.69	717.441	855.841	672.593	336.372	346.434	372.867	362.987	376.992	363.422	431.241
NM_177815	Rft1|D930025H04|-|14|14 B|protein-coding	223.726	223.382	313.391	252.164	299.201	345.011	246.372	182.254	227.711	200.457	393.592	319.371	399.795	241.997	256.556	222.133	217.529	244.503	230.992	262.548	196.444	272.697
NM_010382	H2-Eb1|Eb|H-2Eb|H2Eb|Ia-4|Ia4|-|17 B1|17 17.98 cM|protein-coding	1634.45	3608.48	614.729	1982.29	6293.54	2752.9	4758.06	1327.85	2681.93	1937.75	878.013	1300.85	602.431	377.751	533.914	2951.19	1305.17	2066.05	2686.11	3507.37	2062.67	2270.36
NM_001271444	Ndufs8|BC021616|CI-23kD|TYKY|-|19|19 A|protein-coding	1118.63	1056.77	1163.16	1183.77	1000.78	948.779	970.09	937.308	1012.05	924.329	855.306	973.693	1150.1	879.451	936.083	1231.25	1160.15	1161.39	1108.76	955.943	1163.93	1217.62
NM_013632	Pnp|AL024301|AU015798|Np|Np-1|Np-2|Pnp1|-|14 26.31 cM|14 B-C1|protein-coding	2156.47	1924.52	2645.74	2430.58	2187.26	2285.7	3010.36	1918.01	2145.54	2121.5	1604.64	1628.02	2267.33	1735.29	2031.65	2170.55	2280.02	2689.53	3108.49	2362.93	2170.71	1946.93
NM_172990	Pank4|D030031I12Rik|R75150|-|4|4 E2|protein-coding	323.16	446.764	506.247	462.301	526.181	280.321	461.948	503.369	430.121	367.504	310.332	319.371	421.702	430.872	381.367	469.652	563.963	433.993	574.18	471.24	392.889	424.9
NM_173439	Fbxo45|2610017J04Rik|AI463119|BC026799|-|16|16 B2|protein-coding	118.078	77.325	162.722	105.068	113.49	158.13	92.39	112.824	136.627	72.387	143.812	85.685	76.673	112.145	104.009	95.2	136.962	140.589	145.195	161.568	142.422	196.595
NR_033626	1810010D01Rik|Gm2572|-|7 F5|7|ncRNA	0	8.592	24.107	7.005	0	0	0	17.358	5.06	0	22.707	23.369	10.953	0	20.802	6.347	0	0	6.6	13.464	0	0
NM_001291120	Epb41l1|4.1N|Epb4.1l1|NBL1|mKIAA0338|-|2 H1|2 77.39 cM|protein-coding	49.717	34.366	72.321	7.005	0	14.375	30.797	8.679	20.241	27.841	83.26	46.737	76.673	41.316	62.406	31.733	16.113	24.45	6.6	40.392	24.556	6.342
NM_001168256	Tmem40|9030407H20Rik|AV091463|W64236|-|6|6 E3|protein-coding	6.215	0	0	7.005	0	21.563	15.398	0	25.301	5.568	7.569	38.948	10.953	23.609	13.868	6.347	0	6.113	6.6	6.732	9.822	6.342
NM_008430	Kcnk1|AI788889|TWIK-1|-|8|8 E2|protein-coding	0	0	0	0	0	0	7.699	0	0	5.568	7.569	7.79	16.43	0	0	0	0	0	0	0	0	0
NM_009399	Tnfrsf11a|Ly109|ODFR|OFE|Rank|TRANCE-R|mRANK|-|1|1 E2.1|protein-coding	584.175	730.287	735.264	707.46	495.229	495.953	485.045	512.048	743.856	812.964	476.852	366.109	388.842	495.798	457.641	698.131	741.209	861.873	745.774	605.879	761.222	824.432
NM_012056	Fkbp9|1810014L23|AW549641|FKBP-63|FKBP-9|FKBP60|FKBP63|FKBP65RS|-|6 B3|6 27.74 cM|protein-coding	142.936	180.424	198.883	189.123	226.98	79.065	192.478	216.969	131.566	211.593	83.26	54.527	120.486	88.535	90.141	171.359	136.962	103.914	237.592	302.94	171.889	228.304
NM_183250	Tma7|1110017O22Rik|Ccdc72|-|9|9 F2|protein-coding	186.439	128.874	168.749	161.105	216.663	186.881	107.788	104.145	106.265	133.638	189.227	233.686	224.542	230.192	208.018	165.013	145.019	201.715	184.794	181.764	216.089	164.886
NM_001081315	Brpf3|AI413466|AW493400|mKIAA1286|-|17|17 A3.3|protein-coding	198.868	146.057	241.07	273.178	185.711	158.13	207.877	321.115	359.277	233.866	242.21	179.16	175.253	194.778	214.952	196.746	249.755	226.165	323.389	262.548	348.689	234.646
NM_001190974	Axl|AI323647|Ark|Tyro7|Ufo|-|7 14.02 cM|7 A3-B1|protein-coding	621.462	1013.81	705.13	308.201	815.065	567.83	461.948	312.436	359.277	300.685	1475.97	3217.08	2201.61	1806.12	1102.5	990.076	555.906	623.483	620.379	740.519	594.244	830.774
NM_026931	1810011O10Rik|1110065B09Rik|AW121743|AW321058|-|8|8 A2|protein-coding	130.507	68.733	96.428	224.146	175.394	64.689	153.983	104.145	91.084	139.206	90.829	54.527	49.29	35.414	62.406	133.28	161.132	134.477	164.994	47.124	157.156	126.836
NM_207212	Wtip|-|-|7|7 B1|protein-coding	124.292	111.691	126.562	105.068	103.173	86.253	207.877	225.648	111.325	100.228	75.691	101.264	136.916	106.242	117.877	184.053	169.189	134.477	184.794	154.836	137.511	107.81
NM_001164197	Mmp19|-|-|10 D3|10 77.16 cM|protein-coding	18.644	8.592	12.054	7.005	0	7.188	7.699	43.394	30.361	5.568	7.569	7.79	10.953	0	0	12.693	32.226	12.225	32.999	13.464	9.822	6.342
NM_001164037	Ly6e|Ly67|RIG-E|Sca-2|TSA-1|Tsa1|-|15 D3|15 34.29 cM|protein-coding	16711.1	17372.2	23365.7	13399.7	12721.2	13994.5	17453.9	14016.2	10788.4	10819.1	24947.7	37989.6	33763.5	24252.8	25281.2	14610	14550.2	17909.8	19462.7	13921.8	13431.9	14116.8
NM_013683	Tap1|ABC17|APT1|Abcb2|Ham-1|Ham1|MTP1|PSF1|RING4|TAP|Tap-1|Y3|-|17 B1|17 17.98 cM|protein-coding	664.965	1048.18	946.2	518.337	711.892	431.263	885.4	468.654	460.482	473.301	1483.54	2266.76	1845.63	1540.52	1338.25	774.291	837.888	556.244	679.776	626.075	648.267	703.938
NM_001134385	Gpr160|1700025D19Rik|GPCR150|-|3|3 B|protein-coding	596.604	481.13	554.461	595.387	402.374	237.195	438.85	598.836	389.639	540.12	355.747	428.425	542.188	448.579	513.112	583.891	531.737	507.344	547.781	679.931	535.311	469.292
NR_045873	Gm11201|ENSMUSG00000072637|OTTMUSG00000000169|-|11 B5|11|ncRNA	0	0	0	7.005	0	0	0	0	0	0	0	15.579	0	5.902	6.934	0	0	0	0	0	0	0
NM_020286	Tspan32|AW208513|Art-1|BB235973|D7Wsu37e|Phemx|Tssc6|-|7 F5|7 88.09 cM|protein-coding	155.366	257.748	301.338	119.077	319.836	265.946	207.877	130.182	166.988	178.184	242.21	264.845	301.216	230.192	214.952	171.359	96.679	226.165	164.994	134.64	171.889	101.469
NM_001012236	Trex1|AU041952|-|9|9 F2|protein-coding	1497.72	1348.88	2633.69	1071.7	876.969	697.209	1000.89	937.308	667.952	996.716	2338.84	3629.93	2908.1	2496.7	2260.47	844.104	797.605	794.635	970.166	1137.71	766.133	957.61
NM_146064	Soat2|ACAT2|D15Wsu97e|-|15 F3|15 57.33 cM|protein-coding	49.717	68.733	66.294	21.014	41.269	71.877	46.195	26.036	25.301	44.546	68.122	85.685	65.72	47.219	55.472	31.733	48.34	36.675	52.798	33.66	14.733	19.025
NM_001033342	Cdc42bpg|BC046418|MRCKgamma|-|19|19 A|protein-coding	0	0	0	0	20.635	0	15.398	17.358	0	0	7.569	0	0	5.902	0	12.693	8.057	12.225	13.2	6.732	4.911	19.025
NM_028234	Rbm33|3200001K10Rik|6430512A10Rik|AA386890|Prr8|-|5|5 B1|protein-coding	720.896	670.146	614.729	630.41	567.45	625.332	508.143	607.514	556.627	506.71	613.095	444.004	624.338	342.337	499.244	526.771	596.19	629.595	626.978	646.271	623.711	653.204
NM_009912	Ccr1|Cmkbr1|Mip-1a-R|-|9 75.05 cM|9 F|protein-coding	180.224	120.283	174.776	182.118	72.221	122.191	123.186	86.788	80.964	161.479	204.365	93.475	147.869	141.657	180.283	425.225	201.415	275.066	164.994	222.156	235.733	329.773
NM_029499	Ms4a4c|5830413L19Rik|AI449185|Ms4a9|-|19|19 A|protein-coding	37.288	154.649	78.348	14.009	41.269	86.253	53.894	8.679	50.602	11.136	143.812	420.635	153.346	188.875	110.943	44.427	56.396	79.463	26.399	33.66	73.667	38.051
NM_020332	Ank|Ankh|D15Ertd221e|ank|mKIAA1581|-|15 B1|15 10.23 cM|protein-coding	186.439	163.241	283.257	238.155	103.173	143.754	423.452	182.254	303.615	167.047	287.625	194.739	175.253	159.364	284.292	425.225	298.095	275.066	580.78	249.084	387.978	304.406
NM_008621	Mpp1|55kDa|C130070C03Rik|p55|-|X A7.3|X 38.15 cM|protein-coding	304.517	189.015	337.498	301.196	371.422	330.635	177.08	121.503	293.494	200.457	264.918	179.16	312.169	330.532	235.754	368.105	249.755	385.092	455.384	316.404	294.667	393.191
NR_030671	AW011738|-|-|4|4 E2|ncRNA	12.429	0	0	21.014	0	21.563	23.097	8.679	10.12	5.568	30.276	23.369	54.766	11.805	27.736	0	8.057	18.338	6.6	13.464	19.644	6.342
NM_145443	L2hgdh|BC016226|-|12|12 C2|protein-coding	74.575	8.592	30.134	49.032	61.904	28.751	30.797	43.394	45.542	61.251	0	23.369	43.813	23.609	20.802	31.733	56.396	42.788	39.599	60.588	19.644	57.076
NM_001167864	Hps5|AI646796|AL022647|C85120|haze|hz|maroon|mr|ru-2|ru2|-|7 B4|7 30.56 cM|protein-coding	267.229	206.199	349.552	385.251	319.836	251.57	200.177	164.897	232.771	222.73	257.349	303.792	361.459	330.532	298.16	222.133	265.868	195.602	349.788	242.352	230.822	209.279
NM_001102613	Phldb3|EG232970|ENSMUSG00000061511|Gm10102|-|7|7 A3|protein-coding	68.361	60.141	120.535	42.027	92.855	35.939	84.69	182.254	30.361	89.092	52.984	62.316	38.337	53.121	41.604	69.813	96.679	97.801	92.397	53.856	68.756	101.469
NM_198100	Tbkbp1|3110043L15Rik|ProSAPiP2|SINTBAD|-|11|11 D|protein-coding	907.335	687.329	1030.58	658.428	959.507	668.458	831.506	1050.13	748.916	779.554	628.233	459.583	635.291	513.505	922.215	717.171	870.114	819.085	937.168	821.303	682.644	792.723
NM_145470	Deptor|Depdc6|-|15 D1|15 21.96 cM|protein-coding	124.292	128.874	162.722	259.169	154.759	258.758	153.983	112.824	177.108	161.479	136.243	109.054	131.44	106.242	83.207	152.319	177.246	189.49	171.594	262.548	181.711	139.519
NM_026042	Med29|2810405O22Rik|AU020902|Ixl|-|7|7 A3|protein-coding	55.932	103.099	66.294	84.055	82.538	43.126	76.991	86.788	65.783	77.955	105.967	70.106	120.486	118.047	83.207	88.853	56.396	61.126	46.198	67.32	98.222	44.392
NM_016922	Gal3st1|Cst|Gcst|-|11|11 A1|protein-coding	0	8.592	0	0	0	0	0	0	0	0	7.569	7.79	0	5.902	0	0	0	0	0	0	0	0
NM_001164208	Tmem176b|1810009M01Rik|Clast1|Lr8|-|6 B2.3|6 23.75 cM|protein-coding	6438.35	5086.23	5574.75	6752.39	5911.8	5426.73	6836.83	6457.01	5212.05	6108.36	3179.01	3349.5	3888.42	2614.74	4396.12	8542.58	8201.64	7457.34	8929.49	7930.29	7371.58	7140.85
NM_009541	Zbtb17|AA589413|Lp-1|Miz1|Zfp100|mZ13|-|4|4 E1|protein-coding	236.156	120.283	343.525	189.123	123.807	165.318	230.974	503.369	187.229	245.003	181.658	124.633	164.299	159.364	235.754	241.172	233.642	281.178	257.391	208.692	270.111	221.962
NR_033430	Gm2694|C230036H16Rik|linc1582|-|8 C3|8|ncRNA	0	0	0	0	0	0	0	0	0	0	0	7.79	5.477	11.805	13.868	0	0	0	0	0	0	0
NM_001311145	Tnfrsf22|2810028K06Rik|C130035G06Rik|SOBa|Tnfrh2|Tnfrsf1al2|mDcTrailr2|-|7 F5|7 88.27 cM|protein-coding	37.288	17.183	18.08	35.023	72.221	21.563	0	26.036	30.361	33.409	0	23.369	10.953	11.805	13.868	31.733	72.51	36.675	79.197	33.66	39.289	19.025
NM_133223	Rac3|Rac1B|-|11|11 E2|protein-coding	571.745	386.623	409.819	385.251	773.796	725.96	500.443	755.054	551.566	451.028	227.072	210.318	295.739	212.485	346.697	450.612	717.039	580.695	402.586	390.456	446.911	393.191
NM_001168620	Enpp5|AW061004|D17Abb1e|E-NPP 5|mKIAA4152|-|17 20.3 cM|17 C|protein-coding	0	8.592	6.027	7.005	30.952	14.375	7.699	0	5.06	0	7.569	46.737	38.337	35.414	13.868	0	0	6.113	13.2	6.732	19.644	0
NM_001177602	Ak4|AK 4|Ak-3|Ak-4|Ak3|Ak3l1|D4Ertd274e|-|4 C6|4 46.84 cM|protein-coding	0	0	0	7.005	0	0	0	0	0	0	15.138	7.79	10.953	0	0	0	0	0	0	0	4.911	0
NM_133685	Rab31|1700093E07Rik|AI415285|Rab22B|-|17|17 E1.1|protein-coding	422.594	292.115	421.873	427.278	381.739	251.57	477.346	329.794	399.759	367.504	302.763	327.161	421.702	277.411	284.292	450.612	459.227	336.192	521.382	444.312	422.356	507.343
NM_026428	Dcxr|0610038K04Rik|1810027P18Rik|-|11|11 E2|protein-coding	870.047	472.539	572.542	602.392	649.988	639.707	769.913	720.339	576.868	657.053	408.73	740.007	498.375	389.555	630.989	806.024	765.378	696.833	640.178	767.447	633.533	564.419
NM_025992	Herc6|1700121D12Rik|2510038N07Rik|4930427L17Rik|AI451296|CEB1|Herc5|-|6|6 C1|protein-coding	198.868	189.015	216.963	175.114	154.759	129.379	123.186	208.291	166.988	133.638	620.664	911.377	476.468	513.505	353.631	190.399	88.623	79.463	112.196	168.3	98.222	145.861
NM_145581	Siglecf|Siglec5|mSiglec-F|-|7|7 B4|protein-coding	205.083	154.649	307.364	196.128	268.249	107.816	254.071	147.539	227.711	256.139	295.194	366.109	230.019	301.02	256.556	228.479	225.585	220.053	230.992	161.568	206.267	171.228
NM_011823	Gpr34|Lypsr1|-|X|X A1.3|protein-coding	5015.2	3668.62	5267.38	4728.08	4312.62	4822.96	2910.27	4287.32	6461.93	6932.47	3572.6	2235.6	2004.45	3771.61	5110.32	4569.58	4205.55	5000.09	3101.89	5553.9	6070.13	5200.26
NM_001244891	Celf1|1600010O03Rik|AA407467|Brunol2|CUG-BP|CUG-BP1|CUGBP|Cugbp1|D2Wsu101e|HNAB50|NAB50|-|2 E1|2 50.44 cM|protein-coding	1609.59	1374.66	1398.21	1758.14	1475.37	1027.84	977.79	1692.36	1801.45	1754	1135.36	856.85	1243.2	1381.15	1386.79	1345.49	1514.64	1173.61	1491.55	1487.77	1826.93	1623.5
NM_027855	Atraid|0610007C21Rik|AI316792|Apr3|HSPC013|p18|-|5|5 B1|protein-coding	1503.94	1099.73	1627.22	1344.88	1867.43	1171.6	1562.92	1249.74	1093.01	1297.4	1082.38	1254.12	1380.12	1180.47	1171.84	1669.17	1232.66	1430.34	1570.75	1555.09	1380.02	1255.67
NM_031173	Cacnb1|CAB1|Cchb1|Cchlb1|-|11 D|11 61.5 cM|protein-coding	62.146	85.916	36.161	77.05	92.855	64.689	46.195	34.715	40.482	61.251	52.984	23.369	43.813	5.902	27.736	38.08	64.453	48.901	98.997	60.588	34.378	57.076
NM_001039530	Parp14|1600029O10Rik|ARTD8|BC021340|CoaSt6|mKIAA1268|-|16|16 B3|protein-coding	571.745	867.753	958.254	427.278	412.691	294.696	361.859	312.436	333.976	300.685	1468.4	1853.91	1779.91	1770.71	1081.7	336.372	443.114	378.98	356.388	350.064	333.956	551.735
NR_104338	Smagp|-|-|15|15 F1|protein-coding	285.873	214.79	319.418	308.201	639.671	287.509	461.948	269.042	308.675	295.117	219.503	116.843	240.972	182.973	208.018	387.145	290.038	287.291	481.783	390.456	211.178	279.039
NM_025468	Sec11c|1810029G24Rik|Sec11l3|-|18|18 E1|protein-coding	1733.88	1254.38	1398.21	1344.88	1351.56	1329.73	1270.36	1050.13	1280.24	1436.61	1067.24	1316.43	1089.85	1074.23	1081.7	1205.86	1321.29	1234.74	1590.55	1454.11	1463.51	1357.14
NM_030707	Fcrls|2810439C17Rik|9330158F12|FcRH2sc|Fcrh2|IFGP2|IgSR|MMAN-g|Msr2|moFcRH2sc|-|3|3 F1|protein-coding	11310.6	7079.49	13132.3	11459.5	6644.33	7820.24	9800.99	10041.3	8895.91	9354.65	5760.07	4229.72	7070.35	5329.83	7426.26	9450.15	14179.6	10140.8	13496.5	12494.6	9483.36	10178.6
NM_001045540	Gm12185|OTTMUSG00000005523|-|11 B1.2|11|protein-coding	31.073	8.592	24.107	21.014	92.855	35.939	46.195	8.679	0	22.273	68.122	116.843	43.813	47.219	41.604	19.04	8.057	24.45	39.599	20.196	34.378	25.367
NM_020497	Zfp276|AW048709|D8Ertd370e|D8Ertd377e|Znf276|-|8 E1|8 72.09 cM|protein-coding	447.453	515.497	584.595	623.406	484.912	345.011	423.452	685.623	369.398	300.685	454.145	397.267	355.982	377.751	478.442	456.958	588.133	452.33	508.182	484.704	417.444	539.052
NM_172665	Pdk1|B830012B01|D530020C15Rik|-|2|2 C3|protein-coding	807.901	635.779	717.184	819.533	763.478	582.205	716.019	694.302	551.566	729.44	817.46	755.586	794.114	773.209	845.942	736.211	628.416	733.509	666.577	646.271	677.733	722.964
NM_001276390	Mdfi|I-mf|I-mfa|-|17 C|17 23.99 cM|protein-coding	248.585	154.649	180.803	154.1	216.663	86.253	277.169	286.4	227.711	250.571	98.398	93.475	87.626	94.438	180.283	139.626	249.755	152.814	224.392	141.372	162.067	183.912
NM_173012	Letm2|6030453H13|D030041N04Rik|-|8|8 A2|protein-coding	118.078	309.298	150.669	147.096	113.49	122.191	146.283	121.503	146.747	111.365	211.934	241.476	164.299	182.973	166.415	158.666	72.51	177.265	125.396	114.444	147.333	101.469
NM_177003	Tigar|9630033F20Rik|AA793651|AI595337|C79710|C85509|-|6|6 F3|protein-coding	55.932	85.916	102.455	35.023	20.635	35.939	69.292	60.751	35.422	16.705	83.26	93.475	93.103	53.121	62.406	38.08	72.51	30.563	39.599	47.124	39.289	57.076
NM_001100110	Srp54c|E330029E12Rik|-|12|12 C1|protein-coding	0	8.592	12.054	0	0	28.751	7.699	0	0	5.568	30.276	7.79	10.953	29.512	27.736	6.347	0	6.113	0	13.464	9.822	6.342
NM_001146058	Acot7|2410041A17Rik|Ach1|Act|Bach|CTE-IIa|Cte-II|Lach1|-|4|4 E2|protein-coding	80.79	94.508	114.508	91.059	20.635	28.751	107.788	17.358	35.422	66.819	158.951	93.475	87.626	82.633	117.877	57.12	96.679	36.675	98.997	33.66	68.756	63.418
NM_146200	Eif3c|110kDa|3230401O13Rik|Eif3s8|NIPIL(A3)|NipilA3|Xs|Xsl|-|7 69.14 cM|7 F4|protein-coding	845.189	695.921	879.906	742.483	804.748	769.086	1085.58	781.09	819.759	913.192	1029.39	1137.27	985.796	932.572	1033.16	983.73	950.681	867.986	1009.76	774.179	633.533	894.192
NM_019490	Uso1|115kDa|TAP|Vdp|-|5|5 E3|protein-coding	621.462	472.539	542.408	595.387	588.085	553.454	569.736	737.696	404.819	545.688	643.372	537.479	498.375	495.798	582.452	590.238	725.095	519.569	659.977	700.127	633.533	653.204
NM_001162996	Eml2|1600029N02Rik|-|7|7 A3|protein-coding	24.858	17.183	6.027	14.009	41.269	43.126	7.699	8.679	15.181	16.705	45.414	38.948	38.337	41.316	20.802	19.04	8.057	36.675	13.2	6.732	4.911	19.025
NM_011820	Ggt5|AI551243|GGL|GGT-REL|Ggtla1|-|10|10 C1|protein-coding	658.75	549.863	614.729	770.501	577.768	524.703	592.833	729.017	490.843	512.279	499.559	264.845	558.618	324.63	429.905	526.771	717.039	666.271	640.178	679.931	569.689	469.292
NM_011156	Prep|AI047692|AI450383|D10Wsu136e|PEP|Pop|-|10 23.27 cM|10 B2-B3|protein-coding	62.146	120.283	72.321	105.068	134.125	71.877	161.682	78.109	121.446	61.251	68.122	62.316	109.533	64.926	90.141	171.359	120.849	110.026	151.795	80.784	73.667	126.836
NM_001081423	Ttll5|1700048H13Rik|2310009M18Rik|4930556H18Rik|AI428864|D630041K24Rik|R75373|Stamp|mKIAA0998|-|12|12 D3|protein-coding	55.932	8.592	30.134	49.032	41.269	28.751	46.195	43.394	10.12	33.409	68.122	62.316	27.383	47.219	55.472	19.04	32.226	61.126	32.999	33.66	19.644	6.342
NM_001256055	Eif3j2|ENSMUSG00000043424|Eif3j-2|Gm9781|eIF3 p35|eIF3j-B|-|18|18 B3|protein-coding	149.151	214.79	102.455	147.096	123.807	122.191	200.177	112.824	207.47	172.616	219.503	163.58	202.636	188.875	138.679	114.24	88.623	158.927	138.595	154.836	137.511	107.81
NM_178682	Susd6|4933426M11Rik|mKIAA0247|-|12|12 D1|protein-coding	453.667	403.806	518.301	497.324	536.498	567.83	592.833	590.157	435.181	562.393	446.576	529.689	454.562	489.895	457.641	590.238	684.812	464.556	514.782	612.611	510.756	697.596
NM_029556	Clybl|0610033J05Rik|2310014M14Rik|AI256068|Clb|-|14|14 E5|protein-coding	12.429	25.775	30.134	0	10.317	0	15.398	60.751	25.301	11.136	37.845	23.369	32.86	64.926	41.604	25.387	24.17	24.45	19.799	13.464	24.556	19.025
NM_001167763	Ift122|C86139|Wdr10|sopb|-|6|6 E3|protein-coding	24.858	8.592	18.08	42.027	61.904	21.563	46.195	8.679	0	5.568	37.845	31.158	49.29	47.219	41.604	25.387	40.283	12.225	13.2	20.196	9.822	31.709
NM_011333	Ccl2|AI323594|HC11|JE|MCAF|MCP-1|MCP1|SMC-CF|Scya2|Sigje|-|11 49.82 cM|11 C-E1|protein-coding	130.507	197.607	210.936	238.155	154.759	330.635	107.788	156.218	161.928	94.66	552.543	459.583	334.075	259.704	131.745	152.319	112.793	201.715	171.594	276.012	176.8	152.203
NM_007854	Slc29a2|Der12|Ent2|Hnp36|-|19|19 A|protein-coding	43.502	8.592	102.455	28.018	51.586	21.563	76.991	69.43	25.301	44.546	60.553	38.948	43.813	29.512	55.472	12.693	40.283	30.563	26.399	33.66	19.644	31.709
NM_001243587	Mif4gd|1110014L05Rik|2310075G12Rik|-|11|11 E2|protein-coding	571.745	558.455	536.381	483.314	546.816	373.761	431.151	486.012	500.964	378.641	355.747	366.109	460.038	365.946	443.773	545.811	402.831	433.993	547.781	457.776	491.111	513.685
NM_001201460	H2-Q9|H-2Q9|Ped|Qa-2|Qa-9|Qa9|-|17|17|protein-coding	211.297	575.638	662.943	112.073	309.518	165.318	238.673	69.43	75.904	66.819	1513.82	3411.82	2393.29	1871.05	1289.71	196.746	120.849	195.602	112.196	215.424	117.867	209.279
NM_001166685	Cep95|4732496G21Rik|AI118346|AI448335|Ccdc45|D330027A14Rik|F630025I20Rik|-|11|11 E1|protein-coding	124.292	154.649	162.722	161.105	113.49	165.318	53.894	199.612	136.627	189.32	121.105	124.633	71.196	159.364	124.811	158.666	128.906	165.039	211.193	201.96	157.156	158.545
NM_198600	Papd7|LAK-1|POLK|Pols|TRF4|TRF4-1|-|13 C1|13 35.55 cM|protein-coding	136.722	60.141	126.562	105.068	20.635	43.126	123.186	199.612	96.145	94.66	325.47	272.634	251.926	253.801	152.547	82.506	80.566	110.026	118.796	87.516	103.133	120.494
NM_009115	S100b|AI850290|Bpb|-|10 C1|10 38.76 cM|protein-coding	6.215	8.592	30.134	14.009	0	14.375	38.496	26.036	15.181	5.568	15.138	7.79	16.43	17.707	27.736	12.693	0	12.225	0	6.732	4.911	0
NM_001205314	Stat1|2010005J02Rik|AA408197|-|1 C1.1|1 26.81 cM|protein-coding	683.609	833.386	1181.24	448.292	381.739	445.639	492.744	347.151	242.892	395.345	2187.46	3738.98	2519.26	2585.23	1629.48	393.492	515.623	550.132	296.99	545.292	373.244	697.596
NM_008052	Dtx1|Fxit1|mKIAA4160|-|5 F|5 60.64 cM|protein-coding	12.429	8.592	12.054	7.005	10.317	35.939	15.398	0	25.301	38.978	30.276	31.158	16.43	11.805	41.604	6.347	8.057	0	6.6	20.196	19.644	6.342
NM_001110152	Pfdn4|0610025M10Rik|1810063B06Rik|C-1|C1|Pfd4|-|2 H3|2 91.91 cM|protein-coding	55.932	85.916	48.214	21.014	61.904	93.44	46.195	95.467	136.627	122.501	75.691	54.527	16.43	64.926	69.339	69.813	104.736	103.914	59.398	114.444	127.689	69.76
NM_172918	Zfp317|4932416G03|D230022C05Rik|KRAB9|Zfp67|Zfp75|mszf40|-|9 A2-A3|9 7.35 cM|protein-coding	87.005	85.916	132.589	84.055	134.125	64.689	76.991	43.394	96.145	183.752	75.691	62.316	60.243	70.828	55.472	88.853	48.34	73.351	118.796	100.98	122.778	114.152
NM_009192	Sla|Slap|Slap-1|-|15 D2|15 29.3 cM|protein-coding	1155.92	1048.18	1325.89	1197.78	1330.93	1308.16	1331.95	1084.85	1143.62	1347.52	991.549	1028.22	1051.52	1091.94	998.488	1307.41	966.794	1405.89	1247.36	1279.08	1213.05	1274.7
NR_015538	Gm2518|D630022E15Rik|-|19 A|19|pseudo	0	0	6.027	21.014	41.269	0	7.699	8.679	5.06	5.568	0	7.79	0	0	6.934	12.693	8.057	6.113	32.999	6.732	19.644	12.684
NM_001004362	2610008E11Rik|-|-|10|10 C1|protein-coding	167.795	103.099	120.535	203.132	51.586	150.942	161.682	243.006	166.988	233.866	98.398	85.685	142.393	171.168	117.877	171.359	201.415	140.589	164.994	195.228	221	171.228
NM_001085448	Ctnnd1|AA409437|AU019353|Catns|Ctnnd|P120|mKIAA0384|-|2 D|2 49.45 cM|protein-coding	341.804	335.073	301.338	350.228	330.153	280.321	292.567	225.648	344.096	451.028	174.089	132.422	257.402	230.192	235.754	272.906	217.529	287.291	303.589	383.724	329.044	380.507
NM_026203	Ahi1|1700015F03Rik|Ahi-1|D10Bwg0629e|-|10 A3|10 9.75 cM|protein-coding	49.717	51.55	54.241	42.027	20.635	35.939	53.894	95.467	60.723	38.978	68.122	85.685	142.393	47.219	62.406	57.12	32.226	42.788	39.599	20.196	54.022	50.734
NM_015786	Hist1h1c|0610008C09Rik|H1.2|H1c|H1f2|H1var1|His1a|-|13|13 A2-A3|protein-coding	31.073	17.183	42.187	63.041	92.855	57.502	53.894	8.679	50.602	38.978	52.984	23.369	5.477	11.805	41.604	63.466	48.34	42.788	131.995	87.516	103.133	101.469
NM_019757	Fzr1|AW108046|Cdh1|FZR|FZR2|Fyr|HCDH|HCDH1|-|10|10 C1|protein-coding	310.731	266.34	452.007	371.242	526.181	345.011	454.249	598.836	450.362	267.276	454.145	475.162	454.562	413.165	478.442	330.025	362.548	378.98	481.783	336.6	333.956	399.532
NM_001081304	Atf6|9130025P16Rik|9630036G24|AA789574|Atf6alpha|ESTM49|-|1 H3|1 76.96 cM|protein-coding	559.316	558.455	397.766	511.333	423.008	589.393	477.346	685.623	526.265	551.256	560.112	428.425	345.029	489.895	402.169	558.505	555.906	550.132	514.782	545.292	540.222	539.052
NR_027851	2900005J15Rik|-|-|5|5 A3|ncRNA	68.361	103.099	60.268	21.014	82.538	100.628	38.496	60.751	30.361	38.978	37.845	15.579	54.766	5.902	41.604	50.773	88.623	42.788	59.398	60.588	63.844	38.051
NM_028722	Msl1|2810017F12Rik|4121402D02Rik|4930463F05Rik|AA682082|Msl-1|-|11|11 D|protein-coding	1622.02	1177.05	1880.35	1800.17	1722.98	1250.66	1316.55	1614.25	1507.95	1453.31	1248.9	1199.59	1319.87	1186.37	1449.19	1510.5	1345.45	1314.2	1847.94	1656.07	1488.07	1515.69
NM_001160345	Svip|1700006C13Rik|6620401M08Rik|-|7|7 B4|protein-coding	99.434	60.141	42.187	56.036	72.221	57.502	100.089	26.036	50.602	55.682	83.26	23.369	32.86	59.024	41.604	88.853	96.679	91.689	79.197	40.392	68.756	88.785
NM_001311112	Ccdc126|6330407D12Rik|AA675040|AI465320|AL022711|-|6|6 B2.3|protein-coding	80.79	77.325	60.268	56.036	92.855	50.314	38.496	60.751	70.843	89.092	105.967	62.316	82.15	94.438	97.075	38.08	32.226	55.013	79.197	74.052	58.933	44.392
NM_001122680	Pvrl4|1200017F15Rik|Prr4|-|1|1 H2|protein-coding	372.877	326.481	403.793	315.205	319.836	273.133	346.461	269.042	227.711	261.708	522.266	849.06	640.768	531.212	457.641	361.759	370.604	220.053	323.389	269.28	216.089	348.798
NM_001101475	F830016B08Rik|Ifgga4|-|18|18 D3|protein-coding	43.502	146.057	60.268	7.005	10.317	43.126	15.398	8.679	25.301	16.705	158.951	233.686	98.58	200.68	166.415	69.813	8.057	42.788	6.6	53.856	9.822	25.367
NM_031181	Siglece|Cd170|Siglec12|Siglec5|Siglec9|Siglecl1|mSiglec-E|-|7|7 B2|protein-coding	503.384	378.031	301.338	224.146	608.719	337.823	546.638	329.794	303.615	356.368	151.382	109.054	230.019	141.657	201.084	393.492	306.151	336.192	428.985	504.9	338.867	272.697
NM_016682	Uba2|AA986091|Arx|Sae2|UBA1|Ubl1a2|Uble1b|-|7|7 B1|protein-coding	497.17	335.073	608.702	672.437	309.518	488.765	461.948	355.83	298.554	478.869	491.99	459.583	492.898	424.97	429.905	526.771	547.85	513.456	554.381	619.343	407.622	551.735
NM_145375	Tm6sf1|AI428514|BC023123|C630016D09Rik|-|7|7 D1|protein-coding	925.979	644.371	928.12	1050.68	1578.54	970.342	977.79	616.193	880.482	918.76	386.023	630.953	679.104	578.431	568.584	1180.48	620.359	898.548	1022.97	1090.58	903.644	716.622
NM_199238	Sema6d|1110067B02Rik|AA409156|D330011G23|mKIAA1479|-|2|2 F1|protein-coding	24.858	0	18.08	70.046	20.635	0	23.097	8.679	45.542	77.955	22.707	0	21.907	23.609	27.736	31.733	32.226	18.338	46.198	33.66	63.844	57.076
NM_023799	Mgea5|2810009A20Rik|4833427O07Rik|5830447M11Rik|AA408215|Hy5|Ncoat|OGA|mKIAA0679|-|19 38.75 cM|19 D1|protein-coding	758.184	773.245	807.585	840.547	732.527	783.461	592.833	633.551	784.338	740.577	552.543	693.27	629.814	773.209	672.593	844.104	926.511	751.847	785.373	962.675	810.333	792.723
NM_023386	Rtp4|5830458K16Rik|Ifrg28|-|16|16 B1|protein-coding	497.17	781.837	1356.02	140.091	175.394	201.256	177.08	95.467	25.301	44.546	1362.43	2157.7	2124.94	1782.51	1275.85	44.427	88.623	91.689	59.398	127.908	88.4	120.494
NM_181452	Fam89b|1110021A21Rik|MMTV|Mtvr2|-|19 A|19 4.34 cM|protein-coding	882.477	549.863	831.692	819.533	918.238	567.83	985.489	650.908	632.53	657.053	416.299	451.794	553.141	478.091	492.31	755.251	717.039	654.045	706.176	686.663	692.467	589.786
NM_011611	Cd40|AI326936|Bp50|GP39|HIGM1|IGM|IMD3|T-BAM|TRAP|Tnfrsf5|p50|-|2 H3|2 85.38 cM|protein-coding	37.288	163.241	72.321	21.014	10.317	50.314	69.292	17.358	15.181	22.273	68.122	210.318	87.626	41.316	62.406	38.08	32.226	12.225	26.399	33.66	24.556	6.342
NM_025797	Cyb5a|0610009N12Rik|Cyb5|-|18 E4|18 57.53 cM|protein-coding	652.535	670.146	711.157	693.451	453.96	639.707	562.037	494.69	662.892	779.554	597.957	545.268	525.758	436.774	471.508	641.011	692.869	709.059	653.377	706.859	829.978	697.596
NM_175101	Emc3|0610039A15Rik|AI225901|AW260416|Pob|Tmem111|-|6|6 E3|protein-coding	733.326	695.921	723.21	826.538	598.402	654.082	692.922	720.339	592.048	684.894	650.941	576.426	646.244	513.505	492.31	761.597	588.133	782.409	910.768	552.024	702.289	716.622
NM_145227	Oas2|Oasl11|-|5 F|5 60.64 cM|protein-coding	310.731	781.837	813.612	154.1	257.932	467.202	338.762	34.715	30.361	33.409	3761.83	5242.36	4091.05	3547.32	1906.84	25.387	72.51	152.814	39.599	107.712	44.2	57.076
NM_001290815	Ablim1|2210411C18Rik|2610209L21Rik|4833406P10Rik|9330196J19Rik|AV079770|AW060987|AW215784|Limab1|mKIAA0059|-|19 D2|19 52.09 cM|protein-coding	111.863	146.057	168.749	161.105	123.807	165.318	84.69	121.503	172.048	178.184	52.984	54.527	131.44	76.731	97.075	133.28	112.793	152.814	138.595	242.352	171.889	177.57
NM_139269	Pla2g16|C78643|HRSL3|Hrasls3|Hrev107|MLP-3|-|19|19 A|protein-coding	223.726	171.832	235.043	182.118	247.615	309.072	238.673	199.612	101.205	161.479	363.316	412.846	339.552	241.997	332.829	196.746	273.925	250.616	197.993	255.816	196.444	279.039
NM_030719	Gatsl2|7530428J21Rik|AW742413|Gats|Gatsl1|-|5|5 G1|protein-coding	118.078	103.099	84.375	91.059	30.952	79.065	115.487	86.788	111.325	72.387	98.398	23.369	131.44	106.242	34.67	126.933	136.962	128.364	112.196	188.496	122.778	95.127
NM_001304832	Maff|-|-|15 E1|15 37.7 cM|protein-coding	0	8.592	0	0	10.317	7.188	0	8.679	10.12	0	0	7.79	0	5.902	0	6.347	8.057	6.113	6.6	13.464	9.822	6.342
NM_001303239	Folr2|FBP2|FR-P3|FR-beta|Folbp-2|Folbp2|-|7|7 E3|protein-coding	31.073	42.958	168.749	42.027	41.269	28.751	30.797	17.358	30.361	72.387	22.707	31.158	38.337	29.512	41.604	215.786	128.906	183.377	158.395	148.104	191.533	171.228
NM_001290379	Ap1s2|1500012A13Rik|AI853648|EST1|-|X|X F5|protein-coding	385.307	463.947	168.749	469.305	433.326	316.26	207.877	364.509	344.096	328.526	219.503	334.95	279.309	230.192	242.688	425.225	378.661	403.43	435.585	383.724	353.6	247.33
NM_133778	Fam131a|2900046G09Rik|-|16|16 B1|protein-coding	118.078	111.691	162.722	140.091	123.807	165.318	200.177	156.218	116.386	217.162	45.414	70.106	131.44	70.828	124.811	120.586	265.868	177.265	184.794	141.372	117.867	190.254
NM_013584	Lifr|A230075M04Rik|AW061234|LIF|-|15 A1|15 3.46 cM|protein-coding	490.955	438.172	524.328	427.278	773.796	668.458	554.337	486.012	566.747	473.301	431.437	373.898	334.075	424.97	429.905	552.158	402.831	745.734	475.184	565.487	466.556	621.495
NM_027320	Ifi35|2010008K16Rik|AW986054|IFP35|ifi-35|-|11|11 D|protein-coding	702.252	910.711	1090.84	665.433	773.796	589.393	600.532	642.23	526.265	445.46	1521.38	2360.23	1664.9	1522.81	1088.63	349.065	515.623	684.608	494.983	552.024	437.089	488.317
NM_001165941	Nsun6|4933403D21Rik|4933414E04Rik|NOPD1|-|2|2 A2|protein-coding	49.717	8.592	12.054	49.032	61.904	43.126	46.195	43.394	70.843	38.978	15.138	31.158	38.337	23.609	20.802	95.2	56.396	73.351	19.799	60.588	49.111	69.76
NM_001145801	Ctla2b|AW545568|Ctla-2b|-|13|13|protein-coding	310.731	292.115	222.99	252.164	402.374	273.133	153.983	251.685	323.855	222.73	234.641	264.845	115.01	212.485	117.877	488.692	322.265	311.741	184.794	323.136	348.689	285.38
NM_007861	Dld|-|-|12 A3|12 13.43 cM|protein-coding	472.311	386.623	494.194	553.36	392.057	431.263	230.974	451.296	374.458	478.869	317.901	358.319	345.029	360.044	346.697	412.532	612.303	446.218	395.986	363.528	540.222	443.925
NM_133721	Itga9|(alpha)9|2610002H11Rik|6720458D17Rik|AI461869|D130073C02|D9Ertd428e|-|9 F3|9 70.32 cM|protein-coding	515.814	463.947	445.98	532.346	629.354	416.888	492.744	781.09	652.771	562.393	416.299	202.528	301.216	389.555	346.697	717.171	588.133	544.019	758.974	511.632	471.467	545.394
NM_028894	Lonrf3|4932412G04Rik|5730439E01Rik|A830039N02Rik|AU023707|Rnf127|-|X|X A2|protein-coding	130.507	274.932	271.204	329.214	350.787	366.574	207.877	182.254	253.012	228.298	264.918	194.739	169.776	159.364	228.82	317.332	241.698	360.642	323.389	302.94	255.378	266.355
NM_178283	Asb13|2210015B19Rik|6430573K02Rik|Asb-13|C85285|-|13|13 A1|protein-coding	304.517	266.34	325.445	210.137	361.105	251.57	223.275	338.472	339.036	256.139	423.868	381.688	476.468	306.922	374.433	253.866	193.359	213.94	376.187	363.528	235.733	266.355
NM_001285860	Sgip1|3110007P09Rik|SGIP1alpha|gag|-|4|4 C6|protein-coding	37.288	8.592	6.027	14.009	10.317	7.188	15.398	26.036	5.06	16.705	30.276	15.579	16.43	23.609	41.604	0	8.057	12.225	13.2	0	14.733	6.342
NM_001164042	Smad5|1110051M15Rik|AI451355|Dwf-C|Madh5|MusMLP|-|13 B1|13 30.12 cM|protein-coding	410.165	386.623	379.685	560.365	361.105	395.325	538.939	486.012	480.723	517.847	401.161	280.424	421.702	413.165	395.235	475.998	443.114	391.205	442.185	484.704	505.844	475.634
NM_178811	Trappc12|CGI-87|D930014A20Rik|Ttc15|-|12|12 A2|protein-coding	397.736	249.157	433.926	364.237	361.105	366.574	461.948	538.084	333.976	322.958	355.747	381.688	476.468	383.653	388.301	330.025	354.491	330.079	402.586	323.136	324.133	342.456
NM_001113487	Sept9|MSF1|Msf|PNUTL4|Sint1|-|11 E2|11 82.61 cM|protein-coding	31.073	34.366	12.054	21.014	51.586	28.751	0	60.751	35.422	16.705	30.276	46.737	38.337	11.805	34.67	19.04	16.113	24.45	26.399	20.196	19.644	19.025
NM_026862	Cd177|1190003K14Rik|Pdp3|-|7|7 A3|protein-coding	167.795	60.141	0	119.077	82.538	273.133	46.195	26.036	40.482	11.136	15.138	77.895	65.72	47.219	6.934	19.04	16.113	12.225	0	6.732	4.911	0
NR_040345	1810019D21Rik|-|-|8|8 D3|ncRNA	0	0	0	0	30.952	7.188	30.797	0	0	0	0	23.369	10.953	5.902	13.868	0	8.057	0	0	0	4.911	0
NM_027879	Cdc40|1200003H23Rik|EHB3|PRP17|-|10|10 B1|protein-coding	229.941	223.382	216.963	259.169	247.615	345.011	261.77	156.218	247.952	245.003	242.21	179.16	202.636	224.289	235.754	139.626	169.189	134.477	178.194	208.692	162.067	209.279
NM_001136079	Ptger4|EP4|Ptgerep4|-|15 A1|15 1.99 cM|protein-coding	0	17.183	18.08	21.014	30.952	14.375	46.195	17.358	25.301	22.273	7.569	15.579	0	17.707	6.934	44.427	32.226	55.013	13.2	40.392	19.644	44.392
NM_016920	Atp6v0a1|AA959968|ATP6a1|Atp6n1|Atp6n1a|Atpv0a1|Vpp-1|Vpp1|-|11 D|11 64.04 cM|protein-coding	1211.85	962.26	1428.34	1421.92	1372.2	869.714	1278.06	1718.4	1032.29	907.624	1127.79	973.693	914.6	908.963	1331.32	1339.14	1812.74	1332.54	1366.15	1205.03	1168.84	1350.8
NM_172883	Mfsd7a|4732482E20Rik|Mfsd7|-|5|5 F|protein-coding	74.575	77.325	84.375	56.036	20.635	86.253	92.39	43.394	35.422	38.978	90.829	101.264	131.44	76.731	34.67	38.08	32.226	30.563	52.798	53.856	63.844	57.076
NM_146159	Haus3|D4S43h|D5H4S43|D5H4S43E|-|5 B2|5 17.84 cM|protein-coding	124.292	154.649	132.589	112.073	134.125	179.693	69.292	78.109	212.53	122.501	105.967	70.106	60.243	64.926	69.339	139.626	104.736	116.139	92.397	235.62	221	101.469
NM_175224	Metap1|1700029C17Rik|AW047992|mKIAA0094|-|3|3 G3|protein-coding	391.521	378.031	349.552	315.205	309.518	380.949	207.877	312.436	253.012	295.117	264.918	264.845	257.402	200.68	305.094	266.559	346.434	403.43	323.389	350.064	309.4	342.456
NM_026036	Cmtm6|2810051A14Rik|AA536733|Cklfsf6|-|9|9 F3|protein-coding	3219.18	2500.16	3344.85	3383.2	2424.56	2817.59	3202.84	2898.71	2595.9	3262.99	2777.85	2508.23	2979.3	2597.04	3425.37	3059.08	3335.44	3062.4	3841.07	3527.57	3260.98	3608.48
NM_008331	Ifit1|ISG56|Ifi56|P56|-|19|19 C1|protein-coding	118.078	231.974	229.017	7.005	103.173	122.191	61.593	8.679	5.06	11.136	635.802	794.534	432.655	779.111	249.622	0	16.113	6.113	26.399	20.196	14.733	6.342
NM_007447	Ang|AI385586|Ang1|Rnase5|Rnase5a|-|14 26.37 cM|14 B-C1|protein-coding	1814.67	1443.39	1699.55	1246.81	1207.12	1408.79	1547.53	1301.82	1518.07	1637.06	1142.93	1160.64	1538.94	1180.47	1255.04	1282.02	1514.64	1619.83	1445.35	1656.07	1576.47	1509.35
NM_027307	Golm1|2310001L02Rik|AW125446|D030064E01Rik|GP73|Golph2|PSEC0257|-|13|13 B3|protein-coding	5543.44	5112.01	5436.13	5407.52	4219.77	5419.54	4996.74	5302.73	5444.82	6180.75	4829.07	3707.82	4841.35	5259	5158.86	5286.75	4995.1	5342.39	5794.6	5661.61	5755.82	5885.18
NM_019417	Pdlim4|Ril|-|11 B1.3|11 32.13 cM|protein-coding	820.33	515.497	602.675	784.51	804.748	654.082	923.896	807.126	703.374	634.78	499.559	545.268	575.048	590.235	561.65	818.717	773.435	660.158	917.368	996.335	771.044	678.571
NM_013590	Lyz1|Lyz|Lzp-s|-|10|10 D2|protein-coding	217.512	378.031	265.177	301.196	753.161	517.516	331.063	269.042	247.952	256.139	151.382	264.845	301.216	271.508	131.745	501.385	249.755	458.443	356.388	572.219	353.6	418.558
NM_026775	Tmed10|1110014C03Rik|Tmp21|p23|p24delta1|-|12|12 D2|protein-coding	1329.93	1013.81	1295.75	1246.81	1434.1	1164.41	1000.89	1275.78	1239.76	1341.95	1211.05	1378.75	980.32	1274.91	1241.18	1402.61	1361.57	1430.34	1280.36	1373.33	1458.6	1268.36
NM_009190	Vps4b|8030489C12Rik|Skd1|-|1|1 D|protein-coding	379.092	455.355	445.98	672.437	577.768	452.826	508.143	486.012	500.964	634.78	597.957	514.11	460.038	596.138	471.508	355.412	346.434	427.88	362.987	518.364	505.844	355.14
NM_001038619	Dnm3|9630020E24Rik|AW061159|B230343F03Rik|C530045C17|mKIAA0820|-|1|1 H2.1|protein-coding	0	8.592	0	0	10.317	43.126	0	0	10.12	5.568	0	15.579	16.43	11.805	13.868	0	0	12.225	0	6.732	0	0
NM_029752	Bri3bp|2410150I18Rik|AI841257|AW742481|-|5|5 F|protein-coding	236.156	249.157	156.696	231.15	154.759	143.754	284.868	295.078	197.349	245.003	166.52	241.476	180.729	177.071	145.613	228.479	233.642	183.377	270.591	242.352	191.533	298.064
NM_001199685	Taok3|2900006A08Rik|A130052D22|A430105I05Rik|-|5|5 F|protein-coding	478.526	584.23	373.659	490.319	361.105	668.458	631.329	685.623	592.048	412.05	741.77	755.586	755.777	672.868	679.527	564.851	821.775	519.569	461.984	538.56	446.911	494.659
NM_008043	Frat1|AW060382|-|19 C3|19 35.3 cM|protein-coding	49.717	25.775	30.134	0	10.317	35.939	23.097	43.394	15.181	27.841	37.845	23.369	27.383	29.512	34.67	19.04	32.226	6.113	32.999	13.464	14.733	12.684
NM_020008	Clec7a|BGR|Clecsf12|beta-GR|-|6|6 F3|protein-coding	248.585	446.764	488.167	399.26	433.326	452.826	223.275	347.151	364.337	462.164	348.178	498.531	262.879	383.653	277.358	596.584	515.623	513.456	296.99	558.755	633.533	627.837
NM_001130476	Tpst1|R75054|Tango13a|-|5|5 F-G1|protein-coding	198.868	111.691	120.535	98.064	154.759	64.689	153.983	199.612	70.843	72.387	174.089	327.161	295.739	171.168	138.679	101.546	120.849	103.914	118.796	121.176	98.222	158.545
NM_001007578	Armcx6|AW060994|-|X|X E3|protein-coding	37.288	17.183	30.134	28.018	10.317	7.188	0	17.358	0	11.136	15.138	23.369	10.953	17.707	20.802	6.347	8.057	18.338	13.2	13.464	4.911	12.684
NM_173743	Apol9b|2310016F22Rik|-|15|15 E1|protein-coding	0	0	0	0	0	0	0	0	0	0	0	15.579	32.86	11.805	6.934	0	0	0	0	0	4.911	0
NM_008468	Kpna6|IPOA7|Kpna5|NPI-2|-|4|4 D2.3|protein-coding	217.512	197.607	216.963	147.096	206.346	222.819	254.071	312.436	212.53	194.889	151.382	124.633	164.299	147.559	214.952	291.946	201.415	250.616	244.192	255.816	216.089	260.013
NM_001002008	Zfp948|-|-|17|17 A3.2|protein-coding	31.073	17.183	60.268	21.014	0	21.563	7.699	17.358	25.301	44.546	0	0	16.43	11.805	6.934	31.733	8.057	24.45	19.799	13.464	14.733	12.684
NM_146137	Amigo1|Amigo|ali2|-|3|3 F2.3|protein-coding	43.502	8.592	24.107	42.027	10.317	50.314	23.097	8.679	25.301	33.409	15.138	7.79	27.383	5.902	6.934	25.387	24.17	36.675	32.999	33.66	34.378	12.684
NM_001081024	Setdb2|Clld8|Gm293|KMT1F|-|14|14 C3|protein-coding	49.717	25.775	60.268	49.032	61.904	21.563	23.097	34.715	45.542	55.682	83.26	62.316	71.196	76.731	55.472	44.427	32.226	36.675	46.198	47.124	54.022	63.418
NM_170592	Ntmt1|2610205E22Rik|AL033331|AL033332|Mettl11a|NTM1A|-|2|2 B|protein-coding	261.014	146.057	289.284	259.169	299.201	115.004	230.974	164.897	136.627	178.184	98.398	186.949	197.159	165.266	180.283	215.786	225.585	281.178	244.192	269.28	181.711	164.886
NM_033615	Adam33|Adaml|-|2 F1|2 63.26 cM|protein-coding	43.502	60.141	42.187	42.027	92.855	79.065	23.097	17.358	20.241	11.136	52.984	70.106	54.766	35.414	76.273	44.427	16.113	73.351	6.6	0	19.644	19.025
NR_046286	H2-T10|H-2T10|-|17 B1|17 18.93 cM|protein-coding	80.79	120.283	126.562	105.068	113.49	86.253	76.991	17.358	15.181	16.705	219.503	342.74	301.216	265.606	214.952	82.506	48.34	24.45	79.197	67.32	58.933	76.101
NM_008330	Ifi47|47kDa|IRG-47|Ifggc1|Igrd|Iigp4|Iipg4|Irgd|-|11|11 B1.2|protein-coding	43.502	42.958	30.134	21.014	10.317	50.314	38.496	0	5.06	11.136	98.398	288.213	136.916	82.633	27.736	12.693	0	18.338	6.6	20.196	9.822	19.025
NM_153505	Nckap1l|4930568P13Rik|AI463083|Hem1|Hemp1|-|15|15 F3|protein-coding	3038.95	2886.78	3471.41	3418.22	3229.31	2882.28	3302.93	3002.86	2990.6	3402.2	2603.76	2710.76	3083.35	2762.3	3238.15	3154.28	2956.78	2976.82	3590.28	3514.1	3275.71	4014.35
NM_001163527	Itpripl1|1700041B20Rik|-|2 F1|2 61.79 cM|protein-coding	758.184	558.455	681.023	616.401	598.402	495.953	562.037	711.66	566.747	807.396	423.868	514.11	438.132	619.747	422.971	520.425	555.906	580.695	613.779	639.539	721.933	570.761
NM_019505	Dgke|C87606|DAGK6|DGK|-|11|11 C|protein-coding	31.073	25.775	18.08	21.014	20.635	43.126	15.398	34.715	25.301	16.705	30.276	54.527	49.29	11.805	34.67	31.733	8.057	18.338	0	20.196	19.644	6.342
NM_001271465	Gfm2|6530419G12Rik|A930009M04Rik|EF-G2mt|EFG2|MST027|RRF2mt|-|13|13 D1|protein-coding	248.585	292.115	253.124	175.114	134.125	323.447	192.478	269.042	374.458	283.98	219.503	194.739	180.729	236.094	242.688	253.866	273.925	281.178	230.992	289.476	333.956	298.064
NM_007610	Casp2|CASP-2|ICH-1|NEDD-2|Nedd2|-|6 B2.1|6 20.54 cM|protein-coding	142.936	77.325	90.401	70.046	82.538	186.881	69.292	121.503	86.024	105.797	90.829	38.948	71.196	88.535	55.472	88.853	112.793	122.251	65.998	127.908	132.6	82.443
NM_001284332	Shisa5|2310008D10Rik|6430628I05Rik|Scotin|mShisa5|-|9|9 F2|protein-coding	1323.71	1305.92	1615.17	1134.74	1403.15	1164.41	1247.26	867.878	926.024	807.396	1642.49	2804.24	2480.92	1865.14	1678.02	1275.67	1289.06	971.899	1187.96	1191.56	1006.78	1204.94
NM_010394	H2-Q7|H-2Q7|Ped|Q9|Qa-2|Qa-7|Qa7|-|17 B1|17 18.67 cM|protein-coding	211.297	575.638	662.943	112.073	309.518	165.318	238.673	69.43	75.904	66.819	1513.82	3411.82	2393.29	1871.05	1289.71	196.746	120.849	195.602	112.196	215.424	117.867	209.279
NM_145713	Hist1h1d|H1.3|H1D|H1f3|H1s-4|-|13|13 A2-A3|protein-coding	43.502	25.775	30.134	70.046	51.586	57.502	46.195	69.43	55.663	38.978	68.122	38.948	16.43	41.316	6.934	63.466	72.51	110.026	79.197	121.176	39.289	101.469
NR_104434	Nr2c2ap|2310073E15Rik|-|8|8 B3.3|protein-coding	385.307	206.199	385.712	294.191	257.932	280.321	431.151	355.83	283.374	412.05	234.641	296.003	323.122	259.704	221.886	349.065	410.887	311.741	415.786	309.672	358.511	367.824
NM_009767	Chic1|Brx|-|X D|X 42.3 cM|protein-coding	24.858	25.775	30.134	28.018	30.952	50.314	7.699	8.679	35.422	50.114	166.52	171.37	115.01	206.582	97.075	38.08	16.113	12.225	19.799	26.928	63.844	63.418
NM_145584	Spon1|AI666765|AW455831|BC020531|D330035F22Rik|FSP|-|7|7 F1|protein-coding	12.429	17.183	6.027	0	20.635	0	0	8.679	5.06	16.705	158.951	288.213	125.963	159.364	124.811	0	24.17	12.225	6.6	13.464	0	12.684
NM_026039	Med18|2810046C01Rik|-|4|4 D3|protein-coding	24.858	8.592	18.08	28.018	51.586	28.751	30.797	26.036	10.12	16.705	30.276	46.737	27.383	64.926	34.67	12.693	8.057	12.225	26.399	6.732	19.644	19.025
NM_001039646	Gbp10|-|-|5|5 E5|protein-coding	0	0	0	0	0	0	0	0	0	0	15.138	7.79	5.477	17.707	0	0	0	0	0	0	0	0
NM_198163	Rab35|9530019H02Rik|AU040256|H-ray|RAB1C|RAY|-|5|5 F|protein-coding	571.745	386.623	530.354	791.515	505.547	596.581	492.744	781.09	576.868	584.666	499.559	327.161	476.468	483.993	630.989	691.784	821.775	580.695	871.17	558.755	535.311	780.04
NM_013789	Sergef|DelGEF|Gef|Gnef|Gnefr|-|7|7 B4|protein-coding	68.361	17.183	90.401	42.027	61.904	28.751	92.39	34.715	40.482	61.251	45.414	46.737	32.86	35.414	41.604	63.466	88.623	61.126	65.998	53.856	58.933	38.051
NM_009440	Tsx|AV207184|-|X D|X 46.12 cM|protein-coding	6.215	8.592	6.027	0	0	0	0	0	5.06	0	0	31.158	32.86	23.609	0	0	0	6.113	0	0	0	0
NM_172736	Leng8|AW049671|-|7|7 A1|protein-coding	410.165	549.863	385.712	392.255	392.057	309.072	515.842	347.151	253.012	417.618	378.454	436.215	438.132	383.653	429.905	342.719	273.925	354.529	442.185	329.868	348.689	323.431
NM_001122685	Rhbdd1|4930418P06Rik|RRP4|mRHBDD1|-|1|1 C5|protein-coding	130.507	103.099	108.482	28.018	92.855	129.379	100.089	52.073	91.084	139.206	83.26	31.158	60.243	76.731	138.679	139.626	96.679	91.689	138.595	141.372	93.311	126.836
NM_030684	Trim34a|Trim34|Trim34-1|-|7|7 F1|protein-coding	180.224	214.79	295.311	119.077	82.538	107.816	138.584	52.073	106.265	116.933	370.885	428.425	345.029	460.384	228.82	63.466	48.34	158.927	79.197	208.692	93.311	88.785
NM_029278	Nop14|2610033H07Rik|Nol14|-|5|5 B2|protein-coding	211.297	257.748	295.311	301.196	371.422	373.761	361.859	364.509	253.012	283.98	454.145	342.74	240.972	330.532	381.367	253.866	201.415	220.053	230.992	329.868	211.178	228.304
NM_172148	B9d2|stumpy|-|7|7 A3|protein-coding	254.8	206.199	283.257	224.146	216.663	258.758	292.567	225.648	268.193	155.911	158.951	179.16	202.636	129.852	235.754	253.866	330.321	262.841	191.393	269.28	255.378	190.254
NM_170755	Fam134a|-|-|1|1 C3|protein-coding	490.955	386.623	427.9	532.346	464.277	495.953	716.019	616.193	490.843	428.755	431.437	381.688	607.908	489.895	381.367	786.984	459.227	519.569	745.774	653.003	530.4	621.495
NM_016801	Stx1a|HPC-1|-|5|5 G2|protein-coding	130.507	68.733	138.615	147.096	103.173	107.816	69.292	216.969	111.325	233.866	45.414	85.685	82.15	23.609	83.207	82.506	104.736	134.477	184.794	134.64	147.333	139.519
NM_009099	Trim30a|Rpt-1|Rpt1|Trim30|-|7 E3|7 55.69 cM|protein-coding	901.12	1340.29	1295.75	665.433	742.844	999.093	415.753	373.187	804.579	980.011	2338.84	1822.75	1478.69	2720.99	1352.12	514.078	459.227	690.721	501.583	814.571	638.444	577.102
NM_027122	Mfsd3|2310010G13Rik|-|15|15 E1|protein-coding	142.936	68.733	144.642	91.059	113.49	43.126	84.69	95.467	91.084	111.365	52.984	77.895	109.533	41.316	69.339	114.24	169.189	116.139	184.794	100.98	93.311	88.785
NM_001102400	Dab2|5730435J12Rik|AA960054|AI957090|D15Wsu122e|D630005B22Rik|Doc-2|Doc2|p96|-|15 A|15 2.15 cM|protein-coding	136.722	111.691	229.017	154.1	165.076	115.004	192.478	78.109	131.566	139.206	15.138	54.527	49.29	23.609	34.67	120.586	32.226	146.702	98.997	141.372	132.6	76.101
NM_007453	Prdx6|1-Cys Prx|1-cysPrx|9430088D19Rik|AA690119|Aop2|Brp-12|CP-3|GPx|Ltw-4|Ltw4|Lvtw-4|NSGPx|ORF06|Prdx5|aiPLA2|-|1 H2.1|1 69.75 cM|protein-coding	223.726	300.706	186.829	280.182	206.346	294.696	277.169	164.897	227.711	183.752	249.78	257.055	328.599	182.973	270.424	203.093	193.359	201.715	244.192	168.3	201.356	158.545
NM_001081069	Rgs11|C78048|-|17|17 A3.3|protein-coding	6.215	8.592	6.027	21.014	10.317	21.563	7.699	43.394	15.181	22.273	7.569	0	0	17.707	13.868	38.08	24.17	18.338	72.597	20.196	34.378	6.342
NR_027759	Dctd|6030466N05Rik|-|8|8 B1.2|protein-coding	12.429	34.366	30.134	28.018	20.635	57.502	23.097	17.358	50.602	22.273	37.845	38.948	43.813	41.316	27.736	44.427	8.057	12.225	6.6	0	14.733	25.367
NM_026855	Arv1|1110067L22Rik|AI461928|AW121084|-|8|8 E2|protein-coding	80.79	85.916	54.241	98.064	41.269	64.689	46.195	95.467	75.904	61.251	121.105	132.422	104.056	70.828	90.141	101.546	80.566	67.238	92.397	74.052	39.289	50.734
NM_001162896	4930523C07Rik|-|-|1|1 H2.1|protein-coding	24.858	68.733	66.294	21.014	41.269	35.939	15.398	0	20.241	27.841	45.414	23.369	43.813	64.926	6.934	12.693	8.057	0	19.799	13.464	14.733	6.342
NM_001166251	Mgll|AA589436|Magl|Mgl|-|6|6 D1|protein-coding	1186.99	1159.87	1193.3	1001.65	1114.27	1099.72	1201.06	1076.17	1113.25	1141.49	809.891	732.217	794.114	832.232	1109.43	875.837	1055.42	1057.47	1220.96	1225.22	1016.6	1179.57
NM_133886	AU040320|A730047D20Rik|Kiaa0319l|-|4|4 D2.2|protein-coding	348.019	300.706	482.14	364.237	340.47	373.761	423.452	347.151	404.819	311.822	454.145	420.635	383.365	401.36	492.31	387.145	386.718	397.317	376.187	390.456	348.689	405.874
NM_028634	Cby1|1110014P06Rik|CBY|PGEA14|Pgea1|arb1|-|15|15 E2|protein-coding	49.717	42.958	96.428	126.082	82.538	57.502	84.69	86.788	65.783	50.114	68.122	31.158	60.243	59.024	62.406	76.16	80.566	79.463	59.398	67.32	88.4	101.469
NM_025969	Timm21|1700034H14Rik|2700002I20Rik|-|18|18 E3|protein-coding	142.936	163.241	102.455	203.132	144.442	107.816	184.779	156.218	166.988	150.343	158.951	124.633	93.103	141.657	69.339	165.013	120.849	158.927	184.794	175.032	147.333	145.861
NM_023143	C1ra|AI132558|C1r|mC1rA|-|6|6 F2|protein-coding	6.215	51.55	6.027	14.009	20.635	0	7.699	8.679	10.12	11.136	22.707	54.527	60.243	35.414	55.472	25.387	24.17	12.225	26.399	53.856	19.644	0
NM_001290660	Cd302|1110055L24Rik|AI159627|-|2|2 C1.1|protein-coding	789.257	824.795	632.809	728.474	722.209	675.646	685.223	824.484	890.603	857.51	552.543	412.846	553.141	578.431	776.602	901.223	966.794	709.059	659.977	807.839	962.578	754.672
NM_031373	Ogfr|2010013E17Rik|-|2|2 H4|protein-coding	540.672	395.214	662.943	406.264	474.595	323.447	354.16	459.975	359.277	311.822	673.648	817.902	892.693	761.404	832.074	425.225	459.227	427.88	428.985	484.704	407.622	374.165
NM_145358	Camkk2|6330570N16Rik|AW061083|mKIAA0787|-|5|5 F|protein-coding	950.837	773.245	825.665	931.606	608.719	725.96	677.523	972.023	688.193	696.031	900.72	685.48	881.74	1050.62	943.017	621.971	797.605	782.409	811.772	794.375	771.044	646.862
NM_001301353	Apod|-|-|16 B2|16 21.41 cM|protein-coding	0	0	0	7.005	0	0	0	0	10.12	0	7.569	23.369	60.243	35.414	20.802	12.693	16.113	0	0	13.464	9.822	12.684
NM_172769	Sc5d|A830037K02|A830073K23Rik|Sc5dl|-|9|9 B|protein-coding	62.146	25.775	90.401	98.064	41.269	107.816	130.885	147.539	96.145	116.933	98.398	93.475	71.196	88.535	41.604	133.28	120.849	103.914	145.195	100.98	137.511	114.152
NM_172758	Slc38a7|D430050E18|-|8|8 D1|protein-coding	441.238	446.764	482.14	581.378	495.229	460.014	608.231	564.121	435.181	356.368	567.681	560.847	564.095	472.188	589.386	431.572	451.17	562.357	488.383	424.116	417.444	399.532
NM_138310	Apobr|Apob-48r|Apob48r|-|7|7 F3|protein-coding	304.517	317.89	295.311	385.251	257.932	273.133	469.647	295.078	232.771	367.504	204.365	296.003	290.262	194.778	305.094	361.759	314.208	336.192	376.187	376.992	299.578	437.583
NM_016679	Keap1|INRF2|mKIAA0132|-|9|9 A3|protein-coding	522.028	524.088	572.542	574.374	495.229	452.826	438.85	538.084	455.422	439.891	847.737	888.008	657.198	844.037	714.197	539.465	604.246	470.668	402.586	437.58	417.444	443.925
NM_001111331	Kcnip3|4933407H12Rik|AI413860|Csen|DREAM|KChIP3|R74849|-|2|2 F1|protein-coding	267.229	360.848	391.739	308.201	536.498	452.826	277.169	373.187	232.771	367.504	287.625	171.37	301.216	253.801	360.565	342.719	410.887	489.006	356.388	403.92	353.6	450.267
NM_011503	Stxbp2|C79054|Munc-18-2|Munc-18b|Munc18b|Sxtbp2|Sxtp2|Unc18-2|Unc18b|muSec1|-|8 1.92 cM|8 A1|protein-coding	708.467	764.653	897.986	735.479	1011.09	675.646	816.108	998.059	500.964	612.507	938.566	1059.38	876.263	767.306	929.149	704.477	886.228	611.257	712.775	720.323	613.889	830.774
NM_201354	Ctif|Gm672|-|18|18 E3|protein-coding	37.288	146.057	6.027	133.087	103.173	172.505	53.894	17.358	106.265	55.682	105.967	109.054	54.766	82.633	166.415	63.466	64.453	61.126	39.599	53.856	73.667	57.076
NM_008019	Fkbp1a|FKBP12|Fkbp|Fkbp1|-|2|2 G3|protein-coding	807.901	601.413	662.943	637.415	887.286	402.512	746.816	520.727	546.506	696.031	446.576	412.846	657.198	501.7	235.754	888.53	459.227	672.383	765.573	653.003	672.822	520.026
NM_001038594	Glrx2|1700010P22Rik|AI645710|Grx2|-|1 F|1 62.53 cM|protein-coding	229.941	257.748	247.097	308.201	453.96	316.26	307.965	164.897	253.012	211.593	295.194	272.634	251.926	218.387	312.028	158.666	217.529	226.165	204.593	228.888	230.822	253.671
NM_133228	Zfp87|2210039O17Rik|4631412O18Rik|KRAB4|Mzf22|Zfp72|-|13 B3|13 34.54 cM|protein-coding	111.863	77.325	66.294	133.087	113.49	122.191	92.39	130.182	116.386	150.343	75.691	46.737	131.44	76.731	97.075	107.893	185.302	146.702	131.995	114.444	78.578	133.177
NM_183308	Pon2|6330405I24Rik|AI481612|-|6 A1|6 1.99 cM|protein-coding	981.91	833.386	897.986	903.588	763.478	711.584	908.497	1241.07	845.06	929.897	749.339	701.059	722.917	790.916	956.885	837.757	1192.38	996.35	983.366	881.891	942.933	970.293
NM_001128308	Dock9|AA959601|AW538057|B230309H04Rik|D14Wsu89e|Zizimin1|mKIAA1058|-|14 E5|14 65.28 cM|protein-coding	211.297	77.325	162.722	154.1	196.028	107.816	207.877	173.576	237.831	222.73	249.78	171.37	191.683	129.852	145.613	260.212	193.359	226.165	310.189	235.62	260.289	202.937
NM_007456	Ap1m1|AA408894|AP47|Adtm1A|Cltnm|[m]1A|mu1A|-|8 B3.3|8 34.92 cM|protein-coding	720.896	584.23	644.863	735.479	722.209	567.83	731.417	685.623	455.422	567.961	605.526	545.268	520.281	525.31	637.923	514.078	821.775	831.31	884.369	706.859	633.533	608.811
NM_001303244	Il12b|Il-12b|Il-12p40|Il12p40|p40|-|11 25.94 cM|11 A5-B2|protein-coding	6.215	25.775	18.08	0	0	7.188	7.699	8.679	5.06	0	75.691	62.316	16.43	17.707	0	6.347	0	0	0	0	0	19.025
NM_008479	Lag3|CD223|LAG-3|Ly66|-|6|6 F2|protein-coding	2069.47	2251	2573.42	1681.09	2042.82	1940.68	2255.84	2837.96	1052.53	1364.22	2951.94	3668.88	3373.61	2856.74	2926.13	2538.66	3391.84	2396.13	1768.74	1824.37	1257.24	1737.65
NM_019963	Stat2|1600010G07Rik|AW496480|-|10 D3|10 76.5 cM|protein-coding	472.311	730.287	819.639	350.228	423.008	445.639	461.948	355.83	293.494	345.231	1861.99	2297.92	1883.97	1983.19	1116.37	215.786	451.17	317.854	270.591	437.58	245.556	336.115
NM_010489	Hyal2|AI256841|AU020858|AW555733|-|9 F1|9 58.12 cM|protein-coding	136.722	111.691	265.177	182.118	113.49	230.007	200.177	251.685	161.928	128.07	113.536	85.685	153.346	147.559	194.151	241.172	185.302	177.265	217.792	255.816	216.089	291.722
NM_172442	Dtx4|AI449438|BC044798|D930042H13|RNF155|-|19|19 A|protein-coding	1131.06	1013.81	1265.62	1639.07	1330.93	1322.54	1100.98	1215.03	1067.71	1308.54	1021.83	794.534	969.366	914.865	943.017	1097.97	1417.96	1088.04	1207.76	1400.26	1149.2	1084.44
NM_024222	Stt3b|1300006C19Rik|Simp|-|9|9 F3|protein-coding	385.307	266.34	458.033	420.273	350.787	488.765	454.249	407.903	369.398	328.526	378.454	358.319	301.216	395.458	249.622	437.918	435.057	391.205	461.984	484.704	412.533	412.216
NM_001285871	Trim3|BERP1|HAC1|Rnf22|-|7|7 E3|protein-coding	354.234	317.89	337.498	301.196	247.615	345.011	400.355	277.721	308.675	311.822	196.796	225.897	301.216	153.461	201.084	190.399	322.265	287.291	336.588	269.28	279.933	304.406
NM_144794	Tmem63a|BC014795|Tmem64a|-|1|1 H4|protein-coding	1274	1073.95	1337.94	1330.87	1093.63	1171.6	1378.14	1536.14	1310.6	1291.83	999.118	888.008	1193.91	879.451	1144.1	1174.13	1466.3	1265.3	1531.15	1380.06	1168.84	1185.91
NM_133967	Zdhhc7|AL024087|Gramp2|-|8|8 E1|protein-coding	292.087	223.382	415.846	392.255	319.836	316.26	423.452	486.012	349.157	334.095	249.78	202.528	334.075	241.997	388.301	317.332	572.02	348.417	349.788	417.384	333.956	418.558
NM_013564	Insl3|Rlf|Rlnl|-|8 B3.3|8 34.43 cM|protein-coding	155.366	352.256	343.525	203.132	433.326	230.007	361.859	555.442	212.53	183.752	439.006	630.953	388.842	330.532	610.187	285.599	515.623	378.98	283.79	235.62	221	367.824
NM_198322	Zfp273|6820416H06Rik|Rslcan1|-|13|13 B3|protein-coding	18.644	25.775	18.08	0	41.269	21.563	7.699	17.358	20.241	16.705	15.138	7.79	5.477	0	6.934	19.04	8.057	12.225	13.2	26.928	39.289	19.025
NM_001143689	H2-Q4|H-2Q4|H2-Gs10|Qa-4|Qa4|Qat-4|Qb-1|Qb1|-|17 B1|17 18.65 cM|protein-coding	31.073	128.874	108.482	28.018	61.904	28.751	69.292	26.036	20.241	22.273	174.089	210.318	175.253	118.047	97.075	44.427	72.51	36.675	39.599	13.464	29.467	57.076
NM_001290422	Ccnc|AI451004|AU020987|CG1C|-|4|4 A3|protein-coding	62.146	103.099	60.268	63.041	30.952	71.877	69.292	69.43	55.663	83.524	90.829	23.369	43.813	59.024	55.472	57.12	104.736	110.026	59.398	80.784	117.867	133.177
NM_001301634	Scamp5|Sc5|-|9|9 B|protein-coding	2610.14	2113.54	2730.12	2423.58	1722.98	1926.31	2124.96	3436.8	1831.81	1937.75	1566.8	1791.6	2267.33	1564.12	2184.19	2069.01	3045.4	2616.18	2408.92	2295.61	2082.31	2086.45
NM_001252554	Folr1|FBP1|Folbp-1|Folbp1|-|7|7 E3|protein-coding	6.215	0	0	0	10.317	0	0	8.679	0	0	0	7.79	21.907	23.609	27.736	0	0	0	0	0	0	0
NM_145996	Arid5a|D430024K22Rik|Mrf1|-|1|1 B|protein-coding	254.8	249.157	259.15	273.178	257.932	150.942	184.779	338.472	258.072	295.117	340.608	264.845	317.645	283.313	298.16	222.133	306.151	293.404	250.791	208.692	191.533	272.697
NM_001281472	Psme2b|PA28b-p|PA28b2|Psme2-like|Psme2b-ps|-|11|11|protein-coding	1957.61	2019.03	2199.76	1512.98	1289.66	1940.68	1947.88	1718.4	1502.89	1670.47	2671.88	2850.97	2415.2	2632.45	2322.87	1535.89	2006.1	1839.88	1616.94	1911.89	1561.73	1617.15
NM_001290696	Foxj3|C330039G02Rik|Fhd6|-|4|4 D2.1|protein-coding	161.58	94.508	198.883	266.173	196.028	122.191	200.177	147.539	106.265	178.184	227.072	241.476	284.786	194.778	194.151	126.933	128.906	165.039	191.393	188.496	122.778	158.545
NM_009006	Map4k2|AI385662|BL44|GCK|Rab8ip|-|19|19 A|protein-coding	559.316	446.764	452.007	644.419	484.912	345.011	615.93	781.09	511.084	528.983	370.885	334.95	416.225	283.313	471.508	672.744	596.19	574.582	739.174	713.591	481.289	621.495
NM_138601	D10Jhu81e|C21orf33|ES1|-|10 C1|10 39.72 cM|protein-coding	354.234	240.565	385.712	238.155	340.47	352.198	230.974	251.685	222.651	306.253	272.487	303.792	290.262	295.118	298.16	272.906	281.982	281.178	257.391	242.352	255.378	183.912
NM_001276767	Zc3h11a|1110003F06Rik|5730454B08Rik|G630041M05Rik|Zc3hdc11a|Zc3hh11a|mKIAA0663|-|1|1 E4|protein-coding	3343.47	2869.6	2935.03	3831.49	2672.18	2911.03	3264.43	3757.91	3567.47	3524.7	2876.25	2414.76	2552.12	3010.2	2974.66	2773.48	3077.63	3099.07	2996.3	3238.09	3192.22	3183.58
NM_010514	Igf2|AL033362|Igf-2|Igf-II|M6pr|Mpr|Peg2|-|7 F5|7 87.99 cM|protein-coding	0	0	6.027	0	0	0	0	0	15.181	0	15.138	23.369	0	29.512	6.934	0	0	6.113	0	0	0	0
NM_010028	Ddx3x|D1Pas1-rs2|Ddx3|Fin14|-|X A1.1|X 8.17 cM|protein-coding	1516.37	1357.47	1434.37	2157.4	1196.8	1717.87	1231.86	1527.46	2008.92	1854.23	1317.02	1137.27	1166.53	1451.98	1476.93	1688.21	1313.23	1925.46	1557.55	1669.53	2077.4	1927.9
NM_001161798	Mthfr|AI323986|-|4 E2|4 78.67 cM|protein-coding	130.507	146.057	138.615	140.091	299.201	129.379	223.275	130.182	116.386	139.206	272.487	521.9	460.038	289.215	367.499	133.28	257.812	165.039	131.995	208.692	137.511	145.861
NM_025304	Lcmt1|AL033290|LCMT-1|Lcmt|-|7|7 F3|protein-coding	192.653	137.466	210.936	301.196	61.904	194.068	230.974	269.042	146.747	245.003	128.674	116.843	213.589	171.168	180.283	190.399	225.585	232.278	217.792	154.836	250.467	190.254
NM_001081415	Samd1|AA589507|-|8|8 C3|protein-coding	360.448	206.199	343.525	357.232	412.691	172.505	369.558	355.83	420	261.708	219.503	186.949	224.542	212.485	208.018	323.679	314.208	293.404	395.986	390.456	240.644	272.697
NM_008207	H2-T24|H-2T24|-|17 B1|17 18.84 cM|protein-coding	55.932	8.592	12.054	14.009	0	21.563	23.097	0	15.181	27.841	30.276	54.527	98.58	59.024	13.868	25.387	32.226	12.225	6.6	0	9.822	19.025
NR_045367	A630012P03Rik|-|-|X|X A5|ncRNA	0	0	0	0	0	0	7.699	0	0	0	7.569	31.158	10.953	5.902	0	0	0	0	0	0	0	0
NM_010724	Psmb8|Lmp-7|Lmp7|-|17 B1|17 17.98 cM|protein-coding	2199.98	2397.06	2669.85	1842.2	2115.04	1955.06	2209.65	1718.4	1649.64	1698.32	2883.82	3816.88	2880.72	3181.37	2808.25	2037.27	2344.47	1852.11	2316.52	1985.94	1772.91	1515.69
NM_053186	Cnnm3|Acdp3|Clp3|mACDP3|-|1 B|1 15.3 cM|protein-coding	254.8	214.79	253.124	231.15	402.374	186.881	277.169	303.757	278.313	200.457	121.105	155.791	219.066	147.559	228.82	171.359	241.698	238.39	283.79	201.96	240.644	247.33
NM_014193	Cacna1s|AW493108|Cav1.1|Cchl1a3|fmd|mdg|sj|-|1 59.55 cM|1 F|protein-coding	142.936	274.932	198.883	105.068	92.855	194.068	123.186	164.897	111.325	105.797	317.901	358.319	240.972	177.071	208.018	120.586	112.793	189.49	118.796	40.392	93.311	158.545
NR_015597	Zfp862-ps|4732460K03Rik|AI448302|Zfp862|mKIAA0543|-|6|6 B2.3|pseudo	236.156	326.481	229.017	357.232	216.663	265.946	246.372	243.006	359.277	222.73	181.658	179.16	180.729	241.997	242.688	228.479	265.868	256.728	343.188	208.692	255.378	240.988
NM_016917	Slc40a1|Dusg|Fpn1|IREG1|MTP|MTP1|Ol5|Pcm|Slc11a3|Slc39a1|-|1|1 B|protein-coding	677.394	429.581	554.461	616.401	567.45	445.639	200.177	486.012	622.41	735.008	476.852	280.424	383.365	519.407	450.707	482.345	547.85	446.218	554.381	632.807	584.422	589.786
NM_001142943	Zfp949|4930422I07Rik|-|9|9 E3.1|protein-coding	62.146	25.775	30.134	70.046	51.586	43.126	15.398	26.036	40.482	33.409	37.845	54.527	38.337	64.926	27.736	12.693	32.226	18.338	32.999	26.928	49.111	12.684
NR_120376	Adam17|CD156b|Tace|-|12 A1.3|12 8.3 cM|protein-coding	1423.15	1529.31	1404.23	1688.1	1341.25	1336.92	1532.13	1518.79	1229.64	1336.38	1718.18	1659.17	1462.27	1682.17	1470	1345.49	1506.59	1356.99	1597.14	1494.5	1291.62	1452.27
NM_015783	Isg15|G1p2|IGI15|IP17|Irfp|UCRP|-|4 E2|4|protein-coding	335.59	575.638	439.953	84.055	154.759	79.065	161.682	34.715	40.482	33.409	1286.74	2718.55	1741.57	1357.54	949.951	44.427	80.566	67.238	72.597	53.856	54.022	38.051
NM_010234	Fos|D12Rfj1|c-fos|cFos|-|12 D2|12 39.7 cM|protein-coding	124.292	163.241	162.722	686.447	557.133	416.888	754.515	442.618	166.988	189.32	333.039	296.003	202.636	283.313	131.745	412.532	926.511	342.304	415.786	410.652	648.267	1014.69
NM_001081396	Tbc1d31|4B3|D330013L20Rik|Gm85|Wdr67|-|15|15 D1|protein-coding	142.936	111.691	229.017	175.114	92.855	129.379	177.08	130.182	232.771	139.206	105.967	70.106	224.542	118.047	124.811	203.093	136.962	171.152	244.192	175.032	211.178	221.962
NM_009671	Ankfy1|Ankhzn|ZFYVE14|mKIAA1255|-|11|11 B4|protein-coding	652.535	670.146	674.996	686.447	670.623	567.83	577.435	650.908	435.181	423.187	908.289	825.692	777.684	731.892	714.197	660.051	789.548	611.257	659.977	424.116	545.133	722.964
NM_144800	Mtss1|2310003N14Rik|BC024131|D130001D01Rik|Mim|mKIAA0429|-|15|15 D1|protein-coding	435.024	326.481	379.685	287.187	309.518	280.321	338.762	269.042	399.759	389.777	234.641	155.791	301.216	236.094	214.952	304.639	394.774	287.291	389.387	464.508	378.156	469.292
NM_013918	Usp25|-|-|16|16 C3.1|protein-coding	292.087	378.031	421.873	231.15	185.711	301.884	207.877	260.363	354.217	356.368	567.681	482.952	503.851	442.677	291.226	215.786	314.208	305.629	303.589	296.208	255.378	361.482
NM_001003948	Pid1|5033414K04Rik|NYGGF4|-|1|1 C5|protein-coding	229.941	292.115	319.418	203.132	361.105	208.444	254.071	182.254	172.048	222.73	166.52	132.422	197.159	112.145	249.622	380.799	273.925	262.841	283.79	188.496	255.378	164.886
NM_026738	1110007C09Rik|AI851695|Bincard|-|13|13 A5|protein-coding	609.033	592.821	662.943	749.488	815.065	560.642	592.833	590.157	480.723	606.939	348.178	451.794	547.665	478.091	589.386	558.505	668.699	513.456	679.776	646.271	579.511	539.052
NM_001113556	A530064D06Rik|Trem4|pdctrem|-|17|17 C|protein-coding	12.429	0	0	0	10.317	0	7.699	0	10.12	11.136	30.276	77.895	32.86	64.926	13.868	0	0	0	6.6	0	0	0
NM_001252450	Cldnd1|1110019C08Rik|AA407103|AI849195|AW489850|Cldn25|-|16|16 C1.2|protein-coding	490.955	601.413	500.221	609.396	577.768	503.14	454.249	442.618	511.084	528.983	878.013	701.059	596.954	590.235	596.319	437.918	451.17	421.768	620.379	484.704	397.8	494.659
NM_011962	Plod3|AI414586|LH3|-|5 G2|5 76.09 cM|protein-coding	1522.58	1692.55	1723.65	1744.13	1578.54	1444.73	2132.66	2247.8	1457.35	1609.22	1581.94	1589.07	1566.32	1339.84	1456.13	1631.09	2207.51	1809.32	1973.33	1770.51	1502.8	1572.76
NM_001159392	Tnfaip1|Edp-1|Edp1|Tnfip1|-|11 B5|11 46.74 cM|protein-coding	783.043	652.962	632.809	742.483	846.017	725.96	669.824	624.872	748.916	963.306	431.437	451.794	679.104	572.528	596.319	628.318	652.586	599.032	956.967	679.931	726.844	748.331
NM_001007581	Trp53rka|2810408M09Rik|-|2|2 H3|protein-coding	205.083	189.015	216.963	245.16	206.346	201.256	277.169	277.721	111.325	128.07	234.641	163.58	180.729	171.168	194.151	184.053	136.962	140.589	191.393	134.64	137.511	107.81
NM_026827	Tmem219|1110032O16Rik|2900045G02Rik|IGFBP-3R|-|7|7 F4|protein-coding	907.335	652.962	1024.55	763.497	742.844	711.584	831.506	755.054	435.181	579.097	870.444	1176.22	1122.71	826.33	741.932	666.398	676.756	837.423	646.778	753.983	496.022	501.001
NM_009662	Alox5|5-LO|5-LOX|5LO|5LX|AI850497|F730011J02|-|6 F1|6 53.79 cM|protein-coding	360.448	326.481	271.204	343.223	443.643	402.512	469.647	295.078	333.976	345.231	348.178	264.845	240.972	159.364	332.829	545.811	418.944	440.105	349.788	296.208	407.622	399.532
NM_008198	Cfb|AI195813|AI255840|B|Bf|C2|Fb|H2-Bf|-|17 B1|17 18.41 cM|protein-coding	49.717	8.592	0	7.005	10.317	14.375	30.797	0	5.06	0	30.276	93.475	27.383	64.926	55.472	0	0	0	0	6.732	4.911	0
NM_138682	Lrrc4|MBAG1|NGL-2|NLG-2|Nag14|-|6|6 A3.3|protein-coding	18.644	25.775	18.08	14.009	20.635	0	7.699	8.679	15.181	16.705	30.276	46.737	43.813	47.219	41.604	38.08	16.113	12.225	13.2	0	19.644	25.367
NM_016982	Vpreb1|CD179a|Vpreb-1|-|16 A3|16 10.46 cM|protein-coding	0	0	12.054	0	0	0	0	0	10.12	0	0	7.79	16.43	5.902	6.934	0	0	0	0	0	0	0
NM_030253	Parp9|ARTD9|AW214463|BC003281|Bagl|Bal|PARP-9|-|16|16 B3|protein-coding	335.59	369.439	512.274	252.164	206.346	294.696	284.868	130.182	182.169	245.003	643.372	872.429	711.964	832.232	533.914	228.479	193.359	262.841	310.189	289.476	260.289	240.988
NM_178639	Sfxn5|C230001H08Rik|-|6 D1|6 37.23 cM|protein-coding	0	25.775	18.08	14.009	30.952	35.939	46.195	17.358	20.241	16.705	22.707	7.79	16.43	5.902	27.736	31.733	48.34	36.675	32.999	47.124	14.733	25.367
NM_011909	Usp18|1110058H21Rik|AW047653|UBP43|Ubp15|-|6 57.17 cM|6 F|protein-coding	211.297	455.355	427.9	49.032	72.221	86.253	92.39	34.715	5.06	22.273	1097.52	1441.07	1522.51	1032.91	665.659	25.387	72.51	48.901	6.6	74.052	24.556	12.684
NM_146115	Tor4a|A830007P12Rik|-|2|2 A3|protein-coding	565.531	498.313	500.221	483.314	505.547	467.202	569.736	729.017	460.482	384.209	340.608	296.003	481.945	448.579	360.565	596.584	507.567	568.469	442.185	578.951	387.978	532.71
NM_030074	Zfp687|4931408L03Rik|Znf687|mKIAA1441|-|3|3 F2|protein-coding	248.585	77.325	216.963	126.082	185.711	172.505	169.381	164.897	116.386	256.139	166.52	186.949	142.393	153.461	159.481	165.013	177.246	201.715	250.791	181.764	176.8	228.304
NM_133746	Calhm2|2810048G17Rik|Fam26b|-|19|19 C3|protein-coding	584.175	403.806	674.996	567.369	588.085	373.761	400.355	729.017	511.084	634.78	378.454	311.582	405.272	495.798	318.962	475.998	418.944	409.542	607.179	424.116	608.978	532.71
NM_011187	Psmb7|AU020723|MC14|-|2 B|2 24.42 cM|protein-coding	416.38	446.764	367.632	336.219	278.566	481.577	184.779	303.757	379.518	456.596	249.78	241.476	301.216	383.653	277.358	374.452	346.434	305.629	395.986	444.312	456.733	355.14
NM_026308	Rpp21|0610037N01Rik|-|17|17 B3|protein-coding	360.448	180.424	277.231	343.223	175.394	222.819	177.08	243.006	207.47	194.889	287.625	311.582	306.692	259.704	305.094	171.359	249.755	250.616	257.391	269.28	221	202.937
NM_001081100	Morn1|2900057D20Rik|4930417P05Rik|AU042805|-|4|4 E2|protein-coding	18.644	8.592	0	0	10.317	0	0	0	10.12	5.568	15.138	23.369	10.953	0	0	0	0	0	0	0	0	0
NM_025486	Tmem208|1700006C06Rik|2610030K20Rik|Hspc171|-|8|8 D1|protein-coding	1118.63	962.26	1229.46	1106.72	1042.05	819.4	1116.37	1006.74	1057.59	985.579	878.013	1082.75	1040.56	932.572	908.347	1148.74	990.964	1106.38	1102.16	1184.83	1134.47	932.242
NM_009424	Traf6|2310003F17Rik|AI851288|C630032O20Rik|-|2|2 E2|protein-coding	130.507	197.607	150.669	154.1	123.807	100.628	161.682	95.467	161.928	172.616	174.089	85.685	93.103	135.754	152.547	177.706	209.472	152.814	151.795	181.764	162.067	196.595
NM_001045529	Morc3|1110051N18Rik|AI452146|BF318192|D16Jhu32e|NXP2|Zcwcc3|-|16|16 C4|protein-coding	428.809	541.272	566.515	679.442	753.161	467.202	577.435	355.83	617.35	551.256	454.145	654.322	624.338	655.161	596.319	450.612	410.887	378.98	607.179	471.24	540.222	539.052
NM_013484	C2|-|-|17 B1|17 18.41 cM|protein-coding	12.429	25.775	42.187	7.005	0	0	7.699	0	0	0	37.845	155.791	98.58	35.414	34.67	0	24.17	12.225	13.2	0	4.911	0
NM_009565	Zbtb7b|Thpok|Zfp67|c-Krox|-|3 39.09 cM|3 A1-A2|protein-coding	509.599	369.439	717.184	434.283	412.691	388.137	485.045	512.048	379.518	384.209	522.266	350.53	372.412	383.653	513.112	526.771	805.662	519.569	580.78	511.632	461.644	583.444
NM_027249	Tlcd2|-|-|11|11 B5|protein-coding	74.575	68.733	72.321	84.055	82.538	107.816	30.797	43.394	65.783	66.819	7.569	62.316	76.673	35.414	34.67	76.16	88.623	73.351	112.196	94.248	78.578	82.443
NM_201642	Ugt1a7c|A10'|A13|Ugt1a10|-|1|1 D|protein-coding	1205.64	927.894	1078.79	833.542	1227.76	840.963	1100.98	1084.85	951.326	1030.12	885.582	849.06	837.927	737.794	1081.7	945.65	1152.1	1033.03	1220.96	854.963	1001.87	1198.6
NM_001164289	Phf11c|EG628705|Gm6907|Phf11|-|14|14 C3|protein-coding	49.717	25.775	48.214	21.014	20.635	0	7.699	52.073	20.241	22.273	7.569	109.054	93.103	76.731	62.406	25.387	24.17	42.788	0	20.196	29.467	12.684
NM_009384	Tiam1|AI847750|D16Ium10|D16Ium10e|-|16 C3-4|16 51.5 cM|protein-coding	18.644	85.916	60.268	49.032	51.586	86.253	61.593	34.715	50.602	16.705	90.829	70.106	82.15	100.34	124.811	19.04	16.113	42.788	59.398	20.196	44.2	12.684
NM_011076	Abcb1a|Abcb4|Evi32|Mdr1a|Mdr3|P-gp|Pgp|Pgy-3|Pgy3|mdr-3|-|5 A1|5 3.43 cM|protein-coding	31.073	42.958	18.08	28.018	20.635	35.939	0	0	10.12	0	30.276	38.948	27.383	11.805	48.538	25.387	16.113	12.225	6.6	13.464	24.556	0
NM_001099675	Tomm5|1110019J04Rik|Tom5|-|4|4 B1|protein-coding	130.507	68.733	162.722	175.114	206.346	115.004	100.089	147.539	192.289	133.638	105.967	132.422	158.823	129.852	104.009	165.013	241.698	165.039	125.396	181.764	166.978	171.228
NM_001025602	Il1rl1|DER4|Fit-1|Ly84|ST2L|St2|St2-rs1|T1|T1/ST2|-|1 B|1 19.19 cM|protein-coding	24.858	17.183	42.187	42.027	41.269	28.751	15.398	52.073	55.663	66.819	7.569	7.79	10.953	23.609	34.67	38.08	40.283	61.126	19.799	47.124	34.378	44.392
NM_008377	Lrig1|D6Bwg0781e|Img|LIG-1|-|6 D2|6 43.15 cM|protein-coding	0	0	0	0	20.635	7.188	0	0	5.06	5.568	15.138	0	10.953	5.902	13.868	0	8.057	0	0	0	0	0
NM_001310635	Crispld2|1810049K24Rik|Lcrisp2|Lgl1|coffeecrisp|-|8|8 E1|protein-coding	0	8.592	0	0	10.317	35.939	0	0	0	0	0	0	21.907	11.805	6.934	0	0	0	0	0	0	0
NM_172693	Galnt12|9130206E10|A630062B03Rik|-|4|4 B1|protein-coding	478.526	343.664	512.274	539.351	350.787	251.57	408.054	416.581	399.759	445.46	317.901	319.371	366.935	312.825	346.697	526.771	499.51	378.98	534.581	437.58	515.667	424.9
NM_008405	Itgb2l|5033406G21Rik|pactolus|-|16|16 C4|protein-coding	43.502	8.592	0	28.018	41.269	64.689	0	34.715	10.12	5.568	0	7.79	10.953	0	13.868	0	0	0	0	0	0	0
NM_001003919	Ddx11|4732462I11Rik|CHL1|CHLR1|KRG2|essa15a|-|17|17 E1.1|protein-coding	31.073	51.55	96.428	56.036	61.904	35.939	23.097	95.467	40.482	50.114	15.138	38.948	27.383	29.512	48.538	44.427	64.453	42.788	46.198	53.856	88.4	38.051
NM_009780	C4b|C4|Ss|-|17 B1|17 18.29 cM|protein-coding	223.726	395.214	222.99	98.064	299.201	309.072	161.682	112.824	80.964	116.933	1127.79	2126.55	1495.12	1186.37	1060.89	114.24	306.151	220.053	257.391	228.888	112.956	114.152
NM_001042660	Smad7|Madh7|-|18|18 E2|protein-coding	1081.34	1237.19	699.103	1169.76	1031.73	855.339	954.692	1067.49	870.362	985.579	1294.31	1145.06	1122.71	1050.62	1227.31	1028.16	821.775	782.409	904.169	1205.03	1001.87	982.977
NM_178746	Slc38a9|4833412L08Rik|6720411P22Rik|9130023D20Rik|9430067K09Rik|A730092C09|-|13|13 D2.2|protein-coding	640.106	747.47	783.478	798.52	670.623	754.71	631.329	676.945	657.831	790.691	537.404	436.215	596.954	401.36	797.404	761.597	765.378	806.86	765.573	733.787	682.644	729.305
NM_027314	March5|1810015H18Rik|2310008I22Rik|2700055A20Rik|5730499H23Rik|E130202O05Rik|MARCH-V|MITOL|Marchv|Rnf153|-|19|19 C2|protein-coding	534.458	335.073	578.568	511.333	505.547	395.325	500.443	459.975	268.193	334.095	560.112	740.007	629.814	613.845	478.442	507.731	241.698	275.066	560.981	504.9	383.067	348.798
NM_009366	Tsc22d1|AA589566|AW105905|Egr5|TSC-22|Tgfb1i4|Tsc|Tsc22|-|14 D3|14 40.44 cM|protein-coding	55.932	25.775	24.107	77.05	61.904	57.502	30.797	26.036	70.843	83.524	52.984	23.369	32.86	23.609	27.736	50.773	48.34	36.675	65.998	47.124	73.667	88.785
NM_020557	Cmpk2|1200004E04Rik|TDKI|Tyki|-|12 A2|12 9.69 cM|protein-coding	24.858	111.691	48.214	14.009	61.904	21.563	0	0	5.06	16.705	249.78	296.003	136.916	212.485	97.075	0	0	6.113	0	0	9.822	12.684
NM_144926	Sez6l2|AI835913|AW121566|BSRP-A|Psk1|-|7|7 F3|protein-coding	24.858	34.366	6.027	14.009	61.904	0	15.398	0	5.06	33.409	45.414	62.316	109.533	11.805	55.472	12.693	16.113	18.338	19.799	33.66	44.2	25.367
NM_007567	Bsn|-|-|9 59.07 cM|9 F|protein-coding	12.429	60.141	42.187	98.064	41.269	50.314	123.186	112.824	15.181	66.819	45.414	46.737	32.86	29.512	76.273	57.12	88.623	67.238	79.197	74.052	63.844	82.443
NM_001081168	Sap30l|2310079P12Rik|AF006998|L55|-|11|11 B2|protein-coding	335.59	240.565	530.354	364.237	330.153	301.884	485.045	459.975	328.916	311.822	242.21	311.582	262.879	312.825	270.424	374.452	370.604	403.43	455.384	309.672	314.311	336.115
NR_040432	Gm15708|OTTMUSG00000025583|-|5|5 83.27 cM|ncRNA	62.146	77.325	78.348	56.036	41.269	21.563	69.292	60.751	80.964	89.092	105.967	62.316	125.963	76.731	62.406	82.506	40.283	36.675	72.597	53.856	39.289	50.734
NR_045325	Gm19705|-|-|1 E4-F|1 59.94 cM|ncRNA	6.215	8.592	6.027	7.005	0	35.939	15.398	8.679	10.12	0	22.707	15.579	5.477	5.902	27.736	0	0	6.113	6.6	0	4.911	12.684
NM_001243132	Tspan2|6330415F13Rik|B230119D02Rik|tspan-2|-|3|3 F3|protein-coding	0	0	18.08	0	0	7.188	7.699	0	0	0	15.138	7.79	10.953	0	0	0	0	0	0	0	0	0
NM_022997	Vps35|AI647796|Mem3|-|8 C3|8 41.61 cM|protein-coding	615.248	515.497	500.221	420.273	763.478	589.393	346.461	581.478	516.145	629.212	529.835	420.635	399.795	578.431	492.31	628.318	652.586	580.695	402.586	679.931	687.556	697.596
NM_009845	Cd22|A530093D23|Lyb-8|Lyb8|-|7 B1|7 19.26 cM|protein-coding	261.014	335.073	373.659	168.109	278.566	287.509	307.965	182.254	212.53	128.07	507.128	630.953	476.468	342.337	346.697	209.439	241.698	226.165	197.993	276.012	152.244	152.203
NM_007481	Arf6|AI788669|AW496366|-|12|12 C2|protein-coding	298.302	266.34	343.525	301.196	423.008	265.946	369.558	329.794	364.337	356.368	317.901	194.739	235.496	253.801	353.631	387.145	330.321	360.642	455.384	370.26	373.244	234.646
NM_011294	Sub1|AI842364|P15|P9|Pc4|Rpo2tc1|-|15|15 A2|protein-coding	435.024	524.088	427.9	434.283	226.98	366.574	454.249	564.121	435.181	551.256	317.901	389.477	421.702	354.141	513.112	431.572	507.567	550.132	554.381	437.58	530.4	469.292
NM_010261	Rabac1|2310040I06Rik|Gbpap1|PRA1|prenylin|-|7|7 A3|protein-coding	3374.54	2714.95	3826.99	3096.01	2775.35	3450.11	3302.93	3376.04	2818.55	3040.26	2611.33	2702.97	2694.51	2579.33	3349.1	2887.72	3166.25	3221.33	3511.08	3534.3	3069.45	2879.17
NM_178632	Ints7|5930412E23Rik|int7|-|1|1 H6|protein-coding	74.575	68.733	30.134	84.055	92.855	93.44	76.991	104.145	116.386	116.933	83.26	62.316	60.243	41.316	104.009	101.546	96.679	128.364	151.795	74.052	103.133	101.469
NR_126529	Oas1g|AI449562|L2|Mmu-L|Mmu-L2|Oas1b|Oias-1|Oias1|-|5 F|5 60.65 cM|protein-coding	124.292	171.832	277.231	70.046	82.538	79.065	84.69	0	10.12	16.705	582.819	1199.59	821.497	631.552	492.31	6.347	16.113	18.338	19.799	40.392	14.733	25.367
NM_011311	S100a4|18A2|42a|Capl|FSp1|Mts1|PeL98|metastasin|pk9a|-|3 39.27 cM|3 F1-F2|protein-coding	24.858	25.775	60.268	49.032	0	71.877	23.097	17.358	65.783	33.409	15.138	54.527	10.953	11.805	6.934	38.08	56.396	103.914	32.999	80.784	98.222	69.76
NM_025448	Ssr2|1500032E05Rik|AI315033|AU020133|TLAP|TRAPB|TRAPbeta|-|3|3 F1|protein-coding	1068.91	567.046	1114.95	938.611	711.892	646.895	1116.37	789.769	713.494	868.646	650.941	685.48	974.843	637.454	610.187	767.944	829.831	855.76	963.567	942.479	947.844	894.192
NM_001166466	Spock1|Spock|Ticn1|testican|-|13|13 B2|protein-coding	6.215	8.592	12.054	0	0	0	15.398	8.679	5.06	0	15.138	38.948	49.29	70.828	0	6.347	0	0	0	0	0	0
NM_178060	Thra|6430529J03Rik|AW259572|Erba|Nr1a1|Rvr|T3R[a]|T3Ralpha|Thra1|Thra2|c-erbA-1|c-erbA-alpha|c-erbAalpha|-|11 D-E|11 62.58 cM|protein-coding	105.649	68.733	162.722	63.041	247.615	158.13	169.381	104.145	172.048	105.797	60.553	101.264	104.056	59.024	97.075	50.773	120.849	152.814	138.595	168.3	142.422	171.228
NM_172263	Pde8b|B230331L10Rik|C030047E14Rik|-|13|13 D1|protein-coding	584.175	532.68	560.488	315.205	505.547	380.949	408.054	416.581	308.675	367.504	439.006	732.217	596.954	525.31	436.839	336.372	322.265	378.98	395.986	356.796	324.133	183.912
NM_019869	Rbm14|1300007E16Rik|PSP2|Sytip|p16|p16K|-|19|19 A|protein-coding	74.575	94.508	72.321	119.077	82.538	64.689	76.991	138.86	101.205	77.955	113.536	132.422	109.533	171.168	83.207	88.853	88.623	42.788	85.797	53.856	112.956	88.785
NM_009155	Sepp1|AU018766|D15Ucla1|Se-P|selp|-|15 A1|15 1.84 cM|protein-coding	19731.4	15963.2	21479.4	20299.2	22667.1	15669.2	16945.8	12948.7	15039	16827.2	12103	11520.7	14556.9	11621.7	11586.6	27195.4	16781.9	17622.6	26082.3	22686.8	20302.5	21422.6
NM_178216	Hist2h3c1|BE691662|H3-615|H3f2|Hist2h3ca1|-|3|3 F1-F2|protein-coding	0	8.592	0	7.005	0	0	23.097	0	5.06	11.136	0	15.579	0	0	0	12.693	40.283	0	13.2	33.66	9.822	25.367
NM_001033468	Adgrg5|Gm1109|Gpr114|PGR27|-|8|8 D1|protein-coding	12.429	8.592	0	21.014	0	0	7.699	0	5.06	0	30.276	23.369	27.383	5.902	20.802	0	8.057	12.225	6.6	20.196	0	0
NM_026731	Ppp1r14a|1110001M11Rik|Cpi17|-|7|7 B1|protein-coding	6.215	0	0	0	0	0	7.699	8.679	0	5.568	7.569	15.579	10.953	0	0	0	0	0	0	0	4.911	0
NM_175449	Fam26f|A630077B13Rik|-|10|10 B1|protein-coding	248.585	223.382	247.097	224.146	268.249	301.884	153.983	138.86	111.325	155.911	242.21	467.373	372.412	247.899	235.754	196.746	136.962	220.053	343.188	168.3	132.6	126.836
NM_172903	Man2a2|1700052O22Rik|4931438M07Rik|AI480988|MX|Man IIx|-|7|7 D2|protein-coding	553.101	463.947	602.675	735.479	402.374	639.707	608.231	902.593	602.169	567.961	514.697	311.582	503.851	472.188	554.716	653.704	700.926	421.768	640.178	646.271	599.156	716.622
NM_027263	Apitd1|2610040C18Rik|2810407L01Rik|CENP-S|-|4|4 E2|protein-coding	6.215	8.592	6.027	21.014	0	21.563	0	43.394	15.181	16.705	15.138	0	0	11.805	6.934	25.387	8.057	30.563	19.799	20.196	14.733	19.025
NM_008332	Ifit2|AV302338|Ifi54|P54|-|19|19 C1|protein-coding	186.439	506.905	379.685	112.073	113.49	150.942	123.186	26.036	10.12	22.273	1112.65	1916.23	854.357	1168.67	651.791	6.347	32.226	61.126	26.399	26.928	24.556	38.051
NM_026342	Fam114a2|1810073G14Rik|9030624B09Rik|-|11|11 B2|protein-coding	1385.86	1340.29	1783.92	1723.12	815.065	1667.55	1632.22	1579.54	1189.16	1314.11	1097.52	919.166	1385.59	1239.49	1359.05	1396.26	1337.4	1546.48	1418.95	1588.75	1419.31	1236.65
NM_010603	Kcnj12|IRK-2|IRK2|Kir2.2|MB-IRK2|-|11 B2|11 37.96 cM|protein-coding	93.219	77.325	66.294	203.132	82.538	93.44	100.089	78.109	91.084	89.092	68.122	38.948	54.766	53.121	55.472	88.853	120.849	42.788	98.997	60.588	112.956	82.443
NM_027994	Cand1|2310038O07Rik|6330512O03Rik|AI195005|AI846556|D10Ertd516e|Tp120a|mKIAA0829|-|10 D2|10 67.08 cM|protein-coding	261.014	360.848	289.284	273.178	247.615	402.512	284.868	277.721	247.952	361.936	242.21	296.003	339.552	247.899	277.358	330.025	346.434	397.317	395.986	316.404	304.489	279.039
NM_001029912	Zswim5|4933426E21Rik|AI503093|mKIAA1511|-|4|4 D1|protein-coding	18.644	17.183	6.027	0	10.317	28.751	0	34.715	30.361	16.705	7.569	0	16.43	5.902	6.934	25.387	16.113	0	19.799	33.66	34.378	19.025
NM_010508	Ifnar1|CD118|Ifar|Ifnar|Ifrc|Infar|-|16 C3.3|16 52.98 cM|protein-coding	646.321	988.035	584.595	966.629	660.306	754.71	731.417	659.587	759.036	729.44	650.941	537.479	690.057	690.576	533.914	926.61	862.058	709.059	659.977	908.819	771.044	710.28
NM_017466	Ccrl2|1810047I05Rik|Ackr5|CCR11|Cmkbr1l2|E01|L-CCR|-|9 60.92 cM|9 F|protein-coding	74.575	146.057	102.455	70.046	72.221	150.942	69.292	112.824	106.265	111.365	121.105	124.633	115.01	123.949	90.141	101.546	80.566	103.914	65.998	67.32	103.133	76.101
NM_001033405	Treml2|AW049306|Gm750|Tlt2|-|17|17 C|protein-coding	161.58	154.649	235.043	168.109	175.394	179.693	315.664	78.109	146.747	116.933	454.145	568.637	443.608	454.481	409.103	63.466	112.793	171.152	164.994	141.372	216.089	158.545
NM_001286539	Sigmar1|Oprs1|sigma1R|-|4|4 A5-B2|protein-coding	435.024	309.298	482.14	497.324	598.402	395.325	523.541	624.872	384.578	501.142	310.332	420.635	399.795	383.653	436.839	615.624	789.548	464.556	752.374	545.292	427.267	456.609
NM_001045489	Mfge8|AA408458|AI325141|MFG-E8|MP47|Mfgm|P47|SED1|lactadherin|-|7 D3|7 44.9 cM|protein-coding	211.297	231.974	150.669	168.109	257.932	230.007	230.974	234.327	197.349	256.139	143.812	124.633	109.533	153.461	214.952	190.399	298.095	183.377	257.391	228.888	245.556	215.621
NM_008462	Klra2|Klra30|Ly49b|-|6 F3|6 63.44 cM|protein-coding	6.215	34.366	0	0	134.125	79.065	23.097	8.679	40.482	5.568	0	0	5.477	5.902	0	63.466	24.17	42.788	32.999	60.588	88.4	25.367
NM_001289492	Gbp3|AW228655|GBP-3|GBP-4|Gbp4|-|3|3 H1|protein-coding	211.297	231.974	307.364	210.137	237.297	215.632	177.08	190.933	166.988	194.889	439.006	412.846	388.842	348.239	256.556	330.025	209.472	305.629	277.19	262.548	235.733	323.431
NM_146119	Fam129b|9130404D14Rik|-|2|2 B|protein-coding	205.083	111.691	180.803	182.118	154.759	93.44	153.983	312.436	177.108	189.32	113.536	109.054	71.196	123.949	131.745	222.133	394.774	177.265	125.396	168.3	137.511	266.355
NM_009139	Ccl6|MRP-1|Scya6|c10|-|11 C|11 50.85 cM|protein-coding	1758.74	1366.07	2308.25	1393.91	1733.3	1581.3	2317.44	1223.71	1680	1575.81	1627.35	1207.38	1232.24	1168.67	1913.77	1910.34	1812.74	2316.67	2930.3	1730.12	2092.13	1953.27
NM_016850	Irf7|-|-|7|7 F5|protein-coding	261.014	738.879	693.077	77.05	268.249	237.195	277.169	8.679	30.361	44.546	1816.58	3692.24	2601.41	1941.88	1393.72	31.733	120.849	73.351	65.998	94.248	54.022	139.519
NM_019741	Slc2a5|AI526984|Glut5|Slc5a|-|4|4 E2|protein-coding	3803.35	2800.86	4260.91	3957.57	3652.32	3176.97	4804.26	3133.04	3238.55	3875.5	3141.17	2687.39	3160.03	2809.52	4285.18	4011.08	4415.02	3435.27	4897.03	3931.48	3629.31	3969.96
NM_007907	Eef2|Ef-2|-|10|10 C1|protein-coding	3505.05	3290.59	4080.11	3866.52	4353.89	3342.29	3926.56	4382.78	3501.69	3574.81	3618.02	3731.19	3855.56	3240.39	3931.55	3763.56	5430.16	4413.28	4712.24	4315.21	3933.8	4306.07
NM_194346	Rnf31|AL033293|BC031509|Flj10111|HOIP|Paul|mFLJ00217|-|14|14 C3|protein-coding	229.941	249.157	427.9	329.214	319.836	280.321	338.762	321.115	212.53	267.276	340.608	482.952	465.515	430.872	520.046	152.319	338.378	183.377	270.591	235.62	245.556	215.621
NM_001163456	Cox18|BC038311|-|5|5 E1|protein-coding	167.795	189.015	144.642	196.128	350.787	150.942	177.08	138.86	86.024	167.047	189.227	303.792	235.496	112.145	166.415	69.813	128.906	103.914	151.795	74.052	68.756	101.469
NM_025436	Msmo1|1500001G16Rik|C78600|DESP4|ERG25|Sc4mol|-|8|8 B3.1|protein-coding	192.653	300.706	247.097	203.132	216.663	158.13	138.584	277.721	126.506	144.774	158.951	210.318	257.402	182.973	249.622	368.105	330.321	262.841	277.19	329.868	338.867	215.621
NM_010188	Fcgr3|CD16|-|1 H3|1 78.8 cM|protein-coding	13697	12569.5	13596.4	11809.7	14444.2	13189.5	13673.7	12193.7	11921.9	11938.3	10066.9	11185.8	13735.4	10582.9	9041.87	12845.6	11722.4	13820.5	13476.7	14137.2	12597	11155.2
NM_152807	Ccdc137|3110023B02Rik|-|11|11 E2|protein-coding	180.224	197.607	180.803	301.196	165.076	143.754	192.478	251.685	283.374	250.571	181.658	132.422	169.776	129.852	166.415	298.292	185.302	275.066	263.991	201.96	235.733	228.304
NM_170756	Spata2|AI504642|mKIAA0757|-|2|2 H3|protein-coding	93.219	111.691	48.214	63.041	72.221	35.939	53.894	138.86	40.482	89.092	121.105	77.895	76.673	94.438	69.339	31.733	48.34	61.126	65.998	60.588	49.111	63.418
NM_138651	Cds2|5730450N06Rik|5730460C18Rik|AI854580|D2Wsu127e|-|2 F2|2 64.15 cM|protein-coding	957.052	867.753	1120.98	1092.71	753.161	805.025	1224.16	1414.64	829.88	1013.42	764.477	786.744	903.647	767.306	762.734	856.797	1297.12	843.535	996.565	1157.9	810.333	1033.71
NM_053272	Dhcr24|2310076D10Rik|5830417J06Rik|mKIAA0018|-|4|4 C7|protein-coding	12.429	34.366	24.107	14.009	30.952	7.188	30.797	8.679	15.181	11.136	0	0	16.43	29.512	6.934	38.08	96.679	55.013	59.398	60.588	88.4	88.785
NM_019456	Apbb1ip|9930118P07Rik|Prp48|-|2|2 A3|protein-coding	3766.06	3170.3	4459.8	5015.26	4085.64	3967.62	4734.97	3749.23	3704.1	4760.85	3315.26	3178.13	3455.76	3588.63	3966.22	4220.52	3641.59	4138.21	3966.46	4537.36	3982.91	4686.58
NM_029000	Gvin1|9130002C22Rik|9830104F22Rik|Iigs1|VLIG|VLIG-1|-|7|7 E3|protein-coding	93.219	146.057	90.401	84.055	123.807	93.44	69.292	60.751	65.783	55.682	98.398	202.528	54.766	182.973	117.877	63.466	24.17	55.013	65.998	121.176	78.578	69.76
NM_021322	Wdr4|AI415180|AI448349|D530049K22Rik|-|17|17 B1|protein-coding	335.59	257.748	229.017	245.16	237.297	129.379	184.779	277.721	237.831	206.025	204.365	241.476	262.879	112.145	214.952	253.866	249.755	330.079	296.99	262.548	225.911	272.697
NM_145209	Oasl1|7530414C13Rik|oasl9|-|5|5 F|protein-coding	68.361	180.424	138.615	14.009	72.221	57.502	61.593	0	10.12	27.841	522.266	1098.33	739.347	590.235	201.084	0	8.057	6.113	6.6	20.196	4.911	6.342
NR_027965	Zbtb11os1|2310061J03Rik|-|16|16 C1.1|ncRNA	111.863	25.775	60.268	63.041	41.269	35.939	61.593	34.715	86.024	77.955	15.138	15.579	54.766	29.512	55.472	57.12	48.34	55.013	59.398	60.588	49.111	50.734
NM_026275	Ube2r2|1200003M11Rik|Cdc34b|Ubc3b|-|4|4 B1|protein-coding	758.184	644.371	705.13	630.41	732.527	495.953	608.231	781.09	652.771	773.986	703.924	599.795	586.001	661.064	533.914	723.517	660.642	672.383	706.176	673.199	721.933	646.862
NM_001302752	Elmo2|1190002F24Rik|CED-12|-|2|2 H3|protein-coding	372.877	481.13	470.087	504.328	742.844	481.577	538.939	407.903	470.603	423.187	431.437	412.846	487.422	383.653	429.905	533.118	668.699	544.019	547.781	578.951	525.489	488.317
NM_001177464	Zfp516|C330029B10Rik|D230016L03|Zfp26l|Znf516|mKIAA0222|-|18|18 E3|protein-coding	174.009	249.157	162.722	196.128	103.173	208.444	215.576	269.042	182.169	283.98	363.316	249.265	224.542	336.434	291.226	215.786	241.698	232.278	270.591	188.496	176.8	247.33
NM_019861	Ctsf|AI481912|-|19|19 A|protein-coding	2380.2	1830.01	2091.28	2157.4	2403.93	1811.31	2178.85	3376.04	2120.24	1898.77	1498.68	1526.75	1955.16	1817.92	1990.04	2303.83	2916.49	2011.04	2336.32	2113.85	2170.71	2397.2
NM_010531	Il18bp|IL-18BP|Igifbp|MC54L|-|7|7 F1|protein-coding	37.288	77.325	90.401	21.014	82.538	28.751	30.797	60.751	10.12	16.705	83.26	218.107	131.44	106.242	97.075	38.08	56.396	61.126	19.799	74.052	68.756	57.076
NM_007778	Csf1|C87615|Csfm|MCSF|op|-|3 46.83 cM|3 F3|protein-coding	167.795	352.256	337.498	161.105	206.346	251.57	177.08	182.254	156.868	83.524	476.852	537.479	410.748	383.653	284.292	190.399	201.415	171.152	92.397	161.568	108.044	228.304
NM_001163269	Lpar5|GPR93|Gm1072|Gpr92|LPA5|-|6|6 F2|protein-coding	0	0	6.027	14.009	0	7.188	0	8.679	0	0	7.569	15.579	5.477	17.707	13.868	6.347	0	0	0	0	0	12.684
NM_001024721	BC094916|Ifi214|p214|-|1|1 H3|protein-coding	0	0	18.08	14.009	10.317	14.375	0	0	10.12	0	75.691	140.212	43.813	94.438	13.868	0	0	0	0	0	0	0
NR_072990	Gpr19|-|-|6|6 G1|protein-coding	12.429	8.592	24.107	21.014	20.635	35.939	15.398	34.715	45.542	38.978	0	15.579	10.953	0	20.802	25.387	24.17	30.563	6.6	47.124	19.644	38.051
NM_001146060	Als2cl|79H19D|79H19E|BC022645|D930044G19Rik|mRn.49018|-|9 F3|9 60.79 cM|protein-coding	55.932	68.733	36.161	70.046	41.269	57.502	53.894	43.394	45.542	16.705	68.122	62.316	54.766	70.828	41.604	38.08	64.453	30.563	46.198	33.66	24.556	6.342
NM_172689	Ddx58|6430573D20Rik|C330021E21|RIG-I|RLR-1|-|4|4 A5|protein-coding	242.37	249.157	391.739	189.123	144.442	208.444	223.275	156.218	131.566	167.047	544.974	755.586	755.777	619.747	492.31	76.16	161.132	134.477	184.794	201.96	171.889	164.886
NM_021893	Cd274|A530045L16Rik|B7h1|Pdcd1l1|Pdcd1lg1|Pdl1|-|19|19 C2|protein-coding	105.649	85.916	114.508	49.032	51.586	71.877	15.398	43.394	55.663	83.524	68.122	249.265	191.683	82.633	152.547	101.546	56.396	85.576	112.196	53.856	58.933	63.418
NM_011331	Ccl12|MCP-5|Scya12|-|11 C|11 49.9 cM|protein-coding	758.184	2001.85	626.782	546.355	639.671	1063.78	608.231	1171.63	657.831	473.301	2126.91	4120.67	1829.2	2715.08	1788.96	1174.13	1071.53	965.787	534.581	1178.1	1222.87	646.862
NM_001110320	Cd72|CD72c|Ly-19|Ly-32|Ly-m19|Lyb-2|-|4 B1|4 23.04 cM|protein-coding	242.37	231.974	319.418	154.1	361.105	330.635	184.779	338.472	136.627	189.32	393.592	794.534	399.795	389.555	492.31	323.679	257.812	207.828	217.792	148.104	250.467	202.937
NM_007382	Acadm|AU018656|MCAD|-|3 H3|3 78.77 cM|protein-coding	503.384	438.172	524.328	497.324	392.057	402.512	431.151	338.472	495.904	562.393	401.161	366.109	405.272	466.286	436.839	545.811	563.963	489.006	587.38	552.024	412.533	412.216
NM_001145978	Parp4|Adprtl1|C030027K23Rik|E230037B21Rik|Gm743|PARPL|PH5P|VAULT3|VPARP|p193|-|14|14 C3|protein-coding	186.439	206.199	114.508	126.082	113.49	194.068	100.089	112.824	96.145	167.047	189.227	155.791	186.206	194.778	194.151	196.746	64.453	91.689	191.393	114.444	122.778	107.81
NM_001161422	Ikbkg|1110037D23Rik|AI848108|AI851264|AW124339|IKK[g]|NEMO|-|X|X A7.3|protein-coding	292.087	180.424	186.829	175.114	237.297	158.13	115.487	182.254	237.831	217.162	166.52	132.422	180.729	159.364	145.613	158.666	193.359	226.165	283.79	208.692	255.378	234.646
NM_010227	Flna|ABP-280|Dilp2|F730004A14Rik|Fln1|GENA 379|filamin-1|-|X A7.3|X 37.89 cM|protein-coding	546.887	317.89	337.498	546.355	464.277	618.144	569.736	624.872	389.639	306.253	370.885	272.634	295.739	283.313	416.037	425.225	378.661	440.105	514.782	457.776	510.756	361.482
NM_001025610	Ms4a7|9130422I10Rik|A430103C15Rik|CD20l4|CFFMA|-|19|19 A|protein-coding	87.005	103.099	30.134	28.018	288.884	129.379	138.584	26.036	116.386	105.797	7.569	23.369	82.15	29.512	13.868	298.292	104.736	183.377	184.794	282.744	196.444	133.177
NM_206534	Churc1|1700030P15Rik|My015|chch|-|12|12 C3|protein-coding	118.078	94.508	174.776	119.077	113.49	143.754	76.991	95.467	101.205	144.774	83.26	70.106	54.766	94.438	97.075	95.2	128.906	165.039	105.596	141.372	162.067	152.203
NM_024462	Svbp|2410005K17Rik|AI851162|Ccdc23|-|4|4 D2.1|protein-coding	671.179	652.962	723.21	602.392	753.161	510.328	492.744	598.836	480.723	501.142	628.233	965.904	706.487	761.404	776.602	609.278	435.057	605.145	580.78	518.364	574.6	551.735
NM_001110275	Itsn1|AA517634|AA545208|AI316805|AI839402|AI848451|Ehsh1|Ese1|Itsn|Sh3p17|-|16|16 C3.3-C4|protein-coding	68.361	171.832	60.268	70.046	51.586	50.314	146.283	86.788	80.964	66.819	68.122	70.106	21.907	64.926	90.141	82.506	112.793	91.689	118.796	94.248	68.756	95.127
NR_045032	Gdap10|Gdap-ps|-|12|12 A3|ncRNA	55.932	111.691	102.455	63.041	72.221	79.065	7.699	78.109	96.145	50.114	189.227	155.791	186.206	135.754	138.679	57.12	64.453	36.675	52.798	80.784	39.289	82.443
NM_030725	Syt13|5730409J20Rik|AI549909|mKIAA1427|-|2|2 E1|protein-coding	0	0	0	0	0	0	0	0	0	0	0	7.79	10.953	0	6.934	0	0	0	0	0	0	0
NM_172614	Tmem44|1700007N03Rik|9330161C17Rik|B230220N21|-|16|16 B2|protein-coding	348.019	128.874	204.91	210.137	144.442	208.444	207.877	338.472	247.952	367.504	174.089	116.843	131.44	224.289	173.349	158.666	435.057	311.741	263.991	262.548	279.933	399.532
NM_134006	Rdh5|9-cis|AI987873|RDH4|cRDH|-|10 D3|10 77.19 cM|protein-coding	74.575	94.508	96.428	49.032	185.711	143.754	46.195	104.145	65.783	89.092	83.26	116.843	115.01	82.633	83.207	63.466	56.396	85.576	85.797	40.392	54.022	88.785
NM_027309	Lysmd2|2210402C18Rik|AV033872|AW538442|-|9|9 D|protein-coding	0	0	0	14.009	10.317	7.188	7.699	17.358	0	0	22.707	62.316	16.43	23.609	13.868	0	16.113	0	0	0	0	0
NM_001165997	Spopl|4921517N04Rik|AU014935|BB233739|E430033K04Rik|-|2|2 A3|protein-coding	55.932	77.325	60.268	63.041	82.538	79.065	23.097	52.073	101.205	100.228	105.967	70.106	76.673	82.633	90.141	63.466	80.566	48.901	59.398	67.32	78.578	69.76
NM_028841	Tspan17|2210021G21Rik|AI047581|Fbxo23|Tm4sf17|-|13|13 B2|protein-coding	62.146	77.325	96.428	70.046	103.173	28.751	76.991	86.788	65.783	38.978	143.812	93.475	131.44	82.633	90.141	63.466	56.396	103.914	72.597	60.588	54.022	57.076
NM_145636	Il27|IL-27|IL-27p28|Il30|p28|-|7|7 F3|protein-coding	18.644	17.183	36.161	35.023	30.952	21.563	7.699	34.715	5.06	0	15.138	31.158	38.337	23.609	13.868	0	8.057	18.338	6.6	26.928	9.822	0
NM_016685	Comp|TSP5|-|8 B3.3|8 34.15 cM|protein-coding	80.79	85.916	30.134	35.023	82.538	50.314	61.593	52.073	45.542	22.273	136.243	179.16	54.766	112.145	76.273	50.773	56.396	48.901	52.798	53.856	39.289	50.734
NM_134091	Sgsm3|1810012I01Rik|AI428557|BB175482|Cip85|R75178|RUSC3|Rutbc3|-|15|15 E1|protein-coding	236.156	171.832	391.739	322.21	464.277	201.256	277.169	477.333	359.277	228.298	242.21	194.739	235.496	253.801	201.084	209.439	378.661	262.841	310.189	282.744	368.333	298.064
NM_176830	P3h4|1110036O03Rik|AI413214|Leprel4|Sc65|-|11|11 D|protein-coding	18.644	17.183	36.161	14.009	20.635	35.939	38.496	0	55.663	27.841	7.569	31.158	21.907	5.902	0	38.08	16.113	36.675	32.999	26.928	24.556	50.734
NM_001289568	Sass6|2810453L12Rik|-|3|3 G2|protein-coding	62.146	171.832	144.642	56.036	20.635	64.689	38.496	104.145	70.843	77.955	242.21	428.425	235.496	295.118	249.622	101.546	16.113	97.801	26.399	74.052	83.489	82.443
NM_172293	Pced1b|Fam113b|-|15|15 F1|protein-coding	62.146	17.183	36.161	56.036	61.904	7.188	23.097	26.036	25.301	22.273	7.569	31.158	16.43	23.609	27.736	12.693	0	18.338	6.6	20.196	0	6.342
NM_181316	Bbs9|E130103I17Rik|-|9|9 A3|protein-coding	758.184	317.89	590.622	700.456	608.719	503.14	746.816	564.121	409.88	707.167	355.747	366.109	635.291	395.458	422.971	475.998	499.51	709.059	851.371	565.487	766.133	596.128
NM_001256042	Hsf4|HSF 4|HSTF 4|HSTF4|ldis1|mHSF4|-|8|8 D1|protein-coding	6.215	8.592	6.027	7.005	0	14.375	15.398	0	0	5.568	30.276	38.948	0	5.902	13.868	0	8.057	0	6.6	0	4.911	0
NM_017376	Tef|2310028D20Rik|-|15 E1|15 38.25 cM|protein-coding	1019.2	773.245	1036.6	1309.85	1176.17	999.093	1131.77	1223.71	870.362	1052.4	832.599	669.901	980.32	962.084	929.149	939.303	1135.98	1020.8	1220.96	1198.3	928.2	1192.26
NM_025509	Ostc|2310008M10Rik|5730557H03Rik|-|3|3 H1|protein-coding	609.033	773.245	735.264	644.419	526.181	625.332	669.824	668.266	607.229	662.621	582.819	638.743	646.244	602.04	700.329	723.517	668.699	690.721	811.772	854.963	746.489	621.495
NM_021429	Hs1bp3|-|-|12|12 A1.1|protein-coding	285.873	231.974	289.284	287.187	526.181	294.696	354.16	190.933	207.47	167.047	211.934	155.791	306.692	182.973	152.547	323.679	410.887	317.854	349.788	195.228	245.556	247.33
NM_010877	Ncf2|NOXA2|Ncf-2|p67phox|-|1 G3|1 65.05 cM|protein-coding	1696.59	1434.8	1898.43	1835.19	1991.23	1717.87	1932.48	1753.11	1548.43	1765.13	1551.66	1487.8	1511.55	1528.71	1553.2	2075.35	1732.17	1503.69	1735.74	2012.87	1772.91	1674.23
NM_010186	Fcgr1|AI323638|AV092959|CD64|FcgammaRI|IGGHAFC|-|3 F2.1|3 41.72 cM|protein-coding	5369.43	5223.7	5978.54	4819.14	3992.79	4966.71	5004.44	5276.7	3633.25	4393.35	6380.73	7976.49	7475.62	5973.18	5949.33	5235.98	5244.86	4663.89	5326.02	4645.08	4203.91	4686.58
NM_001033204	Rpusd3|AI527266|-|6|6 E3|protein-coding	62.146	60.141	42.187	56.036	72.221	43.126	100.089	69.43	65.783	72.387	60.553	54.527	21.907	35.414	48.538	57.12	64.453	67.238	79.197	114.444	63.844	57.076
NM_013848	Ermap|AA409279|AI666418|-|4 D2.1|4 55.34 cM|protein-coding	105.649	77.325	90.401	70.046	72.221	35.939	115.487	95.467	65.783	44.546	105.967	109.054	43.813	53.121	110.943	69.813	24.17	42.788	72.597	67.32	39.289	31.709
NM_001159551	H13|1200006O09Rik|4930443L17Rik|5031424B04Rik|AV020344|H-13|Hm13|PSL3|Spp|-|2 H1|2 75.41 cM|protein-coding	1423.15	1056.77	1392.18	1400.91	1238.07	1056.6	1740	1883.3	1113.25	1247.29	1052.1	1067.17	1018.66	1068.33	1040.09	1199.52	2078.61	1558.71	1511.35	1521.43	1242.51	1452.27
NM_007832	Dck|-|-|5|5 E2|protein-coding	111.863	206.199	162.722	203.132	123.807	115.004	53.894	43.394	96.145	128.07	181.658	171.37	251.926	236.094	110.943	107.893	96.679	67.238	85.797	74.052	63.844	76.101
NM_009656	Aldh2|AHD-M1|ALDH-E2|ALDHI|Ahd-5|Ahd5|-|5|5 F-G1|protein-coding	472.311	429.581	470.087	462.301	526.181	445.639	377.257	433.939	460.482	384.209	310.332	373.898	432.655	324.63	325.896	444.265	555.906	415.655	574.18	558.755	461.644	475.634
NM_011413	C4a|Slp|SlpA|-|17 B1|17 18.37 cM|protein-coding	62.146	60.141	24.107	21.014	61.904	35.939	38.496	26.036	5.06	16.705	151.382	264.845	136.916	206.582	145.613	19.04	96.679	24.45	32.999	47.124	14.733	31.709
NM_011030	P4ha1|AL022634|P4ha|-|10|10 B4|protein-coding	1535.01	1572.27	1175.22	1302.85	1124.58	1358.48	1647.61	1293.14	1224.58	1208.31	1975.53	1791.6	2015.41	1652.66	1178.77	1243.94	1417.96	1204.18	1326.55	1440.65	1198.31	1300.07
NM_001029990	Mettl17|2310032K15Rik|D14Ertd209e|Mett11d1|-|14 C2|14 26.71 cM|protein-coding	267.229	369.439	319.418	322.21	226.98	201.256	331.063	295.078	207.47	189.32	378.454	218.107	317.645	283.313	318.962	209.439	233.642	238.39	283.79	242.352	176.8	253.671
NM_029803	Ifi27l2a|2310061N23Rik|Ifi27|Isg12|Isg12(b1)|-|12|12 E|protein-coding	845.189	1769.87	2338.38	189.123	474.595	395.325	615.93	104.145	172.048	139.206	3565.03	5935.63	4956.36	5323.92	3224.28	76.16	241.698	262.841	178.194	222.156	181.711	279.039
NR_033140	AI427809|Gm1659|-|4|4 B2|ncRNA	0	0	0	7.005	10.317	0	0	0	0	0	7.569	0	0	0	0	6.347	16.113	12.225	6.6	6.732	9.822	0
NM_028959	Cep72|2610029E11Rik|4933440J22Rik|-|13|13 C1|protein-coding	18.644	34.366	12.054	14.009	10.317	21.563	7.699	17.358	0	5.568	30.276	23.369	38.337	17.707	20.802	6.347	16.113	0	6.6	20.196	29.467	6.342
NM_153804	Plekhg3|BC030417|-|12|12 C3|protein-coding	6.215	8.592	0	21.014	20.635	7.188	0	8.679	15.181	0	0	0	5.477	0	0	19.04	8.057	0	6.6	6.732	4.911	6.342
NM_001164359	Erlin1|2810439N09Rik|C80197|Keo4|Spfh1|-|19|19 C3|protein-coding	167.795	60.141	216.963	238.155	134.125	179.693	153.983	164.897	197.349	217.162	166.52	124.633	93.103	182.973	124.811	177.706	209.472	201.715	197.993	114.444	221	190.254
NM_010742	Ly6d|Ly-61|Ly61|Thb|-|15 D3|15 34.27 cM|protein-coding	68.361	25.775	48.214	28.018	51.586	14.375	38.496	43.394	25.301	16.705	45.414	46.737	27.383	35.414	27.736	31.733	8.057	30.563	32.999	13.464	24.556	19.025
NM_001174107	Map3k9|E130314H24Rik|Mlk1|Prke1|-|12|12 D1|protein-coding	180.224	128.874	198.883	280.182	144.442	194.068	138.584	225.648	116.386	178.184	83.26	148.001	169.776	141.657	131.745	215.786	104.736	189.49	197.993	181.764	221	171.228
NM_001033450	Mnda|A730048F03|Ifi205b|ifi-205-B|-|1|1 H3|protein-coding	68.361	146.057	48.214	21.014	30.952	50.314	23.097	8.679	10.12	5.568	287.625	576.426	366.935	253.801	117.877	0	8.057	24.45	0	13.464	19.644	0
NM_007908	Eef2k|C86191|eEF-2K|-|7|7 F3|protein-coding	1516.37	919.302	1054.68	1050.68	1042.05	819.4	1162.57	1032.78	1113.25	996.716	628.233	732.217	1056.99	1097.84	943.017	1059.89	1135.98	1143.05	1286.95	1029.99	1021.51	1242.99
NM_172779	Ddx26b|4930535D10Rik|6330505F04Rik|D130066O12|-|X|X A5|protein-coding	2050.83	1933.11	2055.12	1737.13	2218.22	1940.68	1347.35	1779.15	2079.76	2127.07	1370	1067.17	1215.82	1428.37	1587.87	1707.25	1353.51	1858.22	1577.35	1979.21	2391.71	2181.57
NM_001085498	Chmp6|2400004G01Rik|-|11|11 E2|protein-coding	379.092	412.397	343.525	364.237	629.354	373.761	423.452	251.685	268.193	256.139	227.072	358.319	361.459	289.215	367.499	469.652	547.85	323.966	508.182	491.436	314.311	361.482
NM_001083810	Prr5l|2600010E01Rik|4833411O04Rik|Protor-2|Protor2|-|2|2 E2|protein-coding	43.502	68.733	108.482	42.027	154.759	129.379	53.894	34.715	70.843	50.114	204.365	171.37	191.683	283.313	124.811	101.546	24.17	67.238	39.599	40.392	39.289	76.101
NM_145937	Sumf1|AA543204|AI463102|AI851573|FGE|-|6|6 E1|protein-coding	385.307	481.13	500.221	455.296	350.787	366.574	323.363	520.727	379.518	434.323	401.161	467.373	536.711	472.188	492.31	456.958	443.114	409.542	435.585	323.136	348.689	348.798
NM_001291105	E2f1|E2F-1|mKIAA4009|-|2 H1|2 76.79 cM|protein-coding	37.288	42.958	24.107	7.005	0	14.375	7.699	8.679	25.301	16.705	0	7.79	38.337	11.805	0	38.08	24.17	24.45	26.399	26.928	34.378	19.025
NM_011908	Ubl3|AW108023|HCG|-|5|5 G2-3|protein-coding	1280.21	1666.77	1036.6	1477.96	1372.2	1200.35	1424.34	1197.67	1022.17	1191.6	1657.63	1261.91	1210.34	1629.05	1497.73	1180.48	1305.17	1240.85	1161.56	1178.1	1026.42	1338.12
NM_008876	Pld2|PLD1C|-|11 B3|11 42.99 cM|protein-coding	435.024	360.848	373.659	539.351	464.277	395.325	546.638	659.587	389.639	445.46	363.316	288.213	405.272	259.704	325.896	450.612	507.567	489.006	541.181	626.075	525.489	532.71
NR_030720	Gm8989|EG668128|Gm21911|-|7|7 E3|pseudo	6.215	8.592	12.054	21.014	0	21.563	7.699	8.679	10.12	16.705	22.707	31.158	0	47.219	27.736	0	8.057	18.338	0	0	19.644	6.342
NM_007405	Adcy6|AC6|mKIAA0422|-|15|15 F|protein-coding	105.649	42.958	90.401	168.109	92.855	57.502	169.381	164.897	156.868	122.501	75.691	54.527	104.056	53.121	41.604	145.973	153.076	79.463	178.194	168.3	157.156	126.836
NM_172777	Gbp9|-|-|5|5 E5|protein-coding	99.434	197.607	162.722	112.073	61.904	100.628	76.991	52.073	35.422	77.955	121.105	412.846	273.832	194.778	166.415	76.16	64.453	61.126	65.998	107.712	58.933	88.785
NM_013470	Anxa3|Anx3|-|5 E3|5 47.29 cM|protein-coding	4014.65	2938.33	4393.5	3600.34	3786.44	3737.61	3341.42	3471.51	3587.71	3669.47	2785.42	2866.55	3039.54	3069.22	4167.3	4531.5	4576.16	3918.16	4012.66	4133.44	3933.8	4299.73
NM_172965	Sap130|2610304F09Rik|6720406D06|-|18|18 B2|protein-coding	211.297	154.649	180.803	140.091	278.566	143.754	215.576	216.969	166.988	211.593	181.658	140.212	224.542	135.754	159.481	234.826	177.246	189.49	257.391	235.62	230.822	183.912
NM_029834	Ppp1r12c|2410197A17Rik|AI839747|B430101M08|Mbs85|-|7|7 A1|protein-coding	1435.58	799.02	1217.4	1085.71	1176.17	790.649	1023.98	1648.97	1067.71	1414.33	930.997	1074.96	1051.52	767.306	1206.51	1053.54	1200.44	1350.88	1359.55	1151.17	1105	1217.62
NM_026472	Nifk|AI852665|C130020J04Rik|Mki67ip|-|1|1 E2.3|protein-coding	186.439	120.283	186.829	140.091	196.028	136.567	123.186	86.788	197.349	167.047	75.691	132.422	104.056	106.242	117.877	158.666	112.793	110.026	138.595	181.764	162.067	183.912
NM_009516	Wee1|Wee1A|-|7|7 F1|protein-coding	12.429	8.592	18.08	0	0	7.188	0	17.358	0	5.568	0	7.79	5.477	5.902	0	31.733	24.17	6.113	19.799	0	9.822	19.025
NM_010121	Eif2ak3|Pek|Perk|-|6|6 C1|protein-coding	223.726	103.099	204.91	273.178	165.076	79.065	153.983	190.933	217.59	200.457	113.536	171.37	208.113	177.071	62.406	184.053	257.812	140.589	217.792	255.816	221	272.697
NM_001080930	Atxn1l|AW558552|Boat|C330011L24Rik|D6Mgi37|D8Ertd587e|ENSMUSG00000069895|-|8 D3|8 57.22 cM|protein-coding	223.726	206.199	210.936	252.164	206.346	143.754	177.08	182.254	207.47	211.593	151.382	132.422	136.916	177.071	124.811	209.439	169.189	152.814	244.192	235.62	201.356	215.621
NM_028808	P2ry13|2010001L06Rik|GPCR1|GPR94|Gpr86|P2Y13|P2yr13|SP174|-|3|3 D|protein-coding	8762.62	6770.19	8118.04	7761.05	6427.66	9063.71	5450.98	7923.72	8121.69	8769.99	6077.97	5538.37	5624.52	5565.92	8272.2	7723.86	7162.33	8484.25	7847.13	7506.17	8167.18	8459.94
NR_131955	Zfp950|5830428H23Rik|AU016073|BC055757|Gm34518|Zfp826|mszf84|-|19|19 D3|protein-coding	459.882	317.89	427.9	399.26	433.326	467.202	392.656	477.333	521.205	501.142	370.885	334.95	416.225	295.118	388.301	444.265	386.718	470.668	415.786	511.632	481.289	481.976
NM_019822	Adrm1|1110063P18Rik|2510006J17Rik|AA408205|ARM-1|AU043535|Arm1|Gp110|Rpn13|-|2|2 H4|protein-coding	155.366	60.141	150.669	105.068	61.904	86.253	115.487	121.503	121.446	111.365	75.691	124.633	98.58	106.242	83.207	133.28	145.019	158.927	118.796	134.64	137.511	76.101
NM_027829	Izumo4|9030607L17Rik|AI550407|-|10|10 C1|protein-coding	758.184	378.031	638.836	602.392	433.326	524.703	500.443	433.939	369.398	445.46	302.763	257.055	487.422	365.946	506.178	456.958	580.076	464.556	527.982	518.364	412.533	545.394
NM_001290541	Acer2|2410116I05Rik|Asah3l|CRG-L1|maCER2|-|4|4 C4|protein-coding	0	0	0	7.005	0	0	23.097	0	5.06	0	7.569	0	0	0	0	6.347	8.057	6.113	19.799	26.928	0	19.025
NR_132314	Rnf8-cmtr1|-|-|-|ncRNA	503.384	446.764	530.354	476.31	340.47	388.137	423.452	425.26	328.916	462.164	681.217	615.374	761.254	543.017	672.593	349.065	499.51	433.993	468.584	511.632	294.667	393.191
NM_001145034	Gm13889|Ag2|OTTMUSG00000014994|-|2|2 E1|protein-coding	80.79	34.366	174.776	168.109	51.586	28.751	146.283	164.897	55.663	61.251	75.691	7.79	93.103	59.024	27.736	76.16	120.849	67.238	125.396	100.98	73.667	76.101
NM_153538	Zcchc6|6030448M23Rik|AA420405|-|13|13 B2|protein-coding	764.399	953.669	723.21	910.592	711.892	668.458	531.24	763.732	657.831	662.621	923.427	810.113	739.347	838.134	617.121	672.744	636.473	672.383	587.38	801.107	638.444	678.571
NM_025872	Golt1b|2310061A22Rik|AA407874|AU024291|CGI-141|-|6|6 G1|protein-coding	149.151	197.607	204.91	147.096	123.807	86.253	130.885	173.576	136.627	172.616	174.089	101.264	125.963	123.949	180.283	184.053	193.359	152.814	217.792	168.3	162.067	171.228
NM_177857	Dennd2c|A930010I20Rik|-|3|3 F2.2|protein-coding	68.361	103.099	150.669	182.118	154.759	122.191	115.487	121.503	192.289	116.933	60.553	70.106	32.86	112.145	76.273	145.973	128.906	177.265	125.396	175.032	157.156	183.912
NM_008720	Npc1|A430089E03Rik|C85354|D18Ertd139e|D18Ertd723e|lcsd|nmf164|spm|-|18 A1|18 6.15 cM|protein-coding	913.55	781.837	819.639	882.574	526.181	769.086	1070.18	841.841	652.771	796.259	719.062	724.428	717.441	749.599	707.263	723.517	934.567	794.635	805.172	821.303	712.111	932.242
NM_009242	Sparc|BM-40|ON|-|11 33.04 cM|11 B1|protein-coding	39108.6	27776.7	35521.7	34245.3	38896.1	32833.5	36771	30488.5	34424.8	36817.2	28361.3	25479.6	31189.5	30479.8	32263.7	35655.4	36061.4	36571.5	46746.2	37800.1	40649.3	39179.6
NM_001113283	Fam214a|6330415I01Rik|AI553555|C130047D21Rik|Kiaa1370|mKIAA1370|-|9|9 D|protein-coding	186.439	231.974	114.508	245.16	165.076	172.505	138.584	190.933	161.928	183.752	174.089	85.685	164.299	135.754	159.481	171.359	290.038	189.49	184.794	262.548	171.889	177.57
NM_008443	Kif3a|Kif3|Kifl|Kns3|-|11 A5-B1|11 31.97 cM|protein-coding	205.083	94.508	241.07	140.091	309.518	186.881	184.779	112.824	172.048	200.457	166.52	155.791	131.44	123.949	97.075	184.053	153.076	177.265	230.992	222.156	162.067	171.228
NM_020594	Zc3h8|AU020882|E130108N08Rik|Fliz1|Zc3hdc8|-|2|2 F1|protein-coding	223.726	283.523	186.829	245.16	154.759	258.758	184.779	199.612	172.048	183.752	136.243	163.58	158.823	135.754	214.952	196.746	265.868	207.828	184.794	215.424	275.022	177.57
NM_029084	Slamf8|5830408F06Rik|Blame|SBBI42|-|1|1 H2|protein-coding	248.585	309.298	397.766	273.178	237.297	208.444	146.283	399.224	187.229	233.866	439.006	607.585	416.225	436.774	305.094	374.452	249.755	311.741	362.987	289.476	275.022	418.558
NR_102393	Gm12992|OTTMUSG00000009742|-|4|4 D2.3|ncRNA	6.215	0	0	7.005	20.635	21.563	7.699	0	15.181	0	0	7.79	0	11.805	0	19.04	16.113	18.338	6.6	6.732	19.644	12.684
NM_152803	Hpse|HSE1|Hpa|Hpr1|-|5|5 E4|protein-coding	0	0	24.107	0	0	7.188	0	0	5.06	5.568	22.707	46.737	10.953	11.805	48.538	6.347	0	12.225	0	0	0	12.684
NM_011508	Eif1|Sui1-rs1|-|11|11 D|protein-coding	1752.52	1417.62	1675.44	1702.11	1702.35	1523.8	2101.86	1518.79	1204.34	1341.95	1142.93	1222.96	1538.94	1150.96	1476.93	1573.97	1546.87	1350.88	1788.54	1730.12	1434.05	1534.71
NM_009977	Cst7|Cmap|-|2|2 G1-G3|protein-coding	279.658	266.34	584.595	203.132	185.711	143.754	153.983	173.576	217.59	178.184	529.835	903.587	607.908	383.653	367.499	1269.33	1039.3	654.045	950.367	504.9	977.311	881.508
NM_009728	Atp10a|Atp10c|pfatp|-|7|7 C|protein-coding	18.644	8.592	12.054	21.014	20.635	21.563	0	8.679	10.12	22.273	113.536	93.475	76.673	88.535	41.604	6.347	8.057	12.225	13.2	33.66	4.911	6.342
NM_010881	Ncoa1|KAT13A|SRC-1|SRC1|bHLHe74|-|12|12 A2-A3|protein-coding	316.946	223.382	283.257	343.223	371.422	359.386	284.868	295.078	339.036	211.593	476.852	444.004	449.085	348.239	353.631	260.212	281.982	403.43	382.787	343.332	279.933	317.089
NM_177260	Tmem154|9930117H01Rik|-|3|3 F1|protein-coding	18.644	0	72.321	14.009	30.952	28.751	0	17.358	20.241	11.136	22.707	70.106	27.383	41.316	117.877	25.387	16.113	12.225	32.999	6.732	14.733	6.342
NR_033794	Abhd11|1110054D16Rik|A630008N09Rik|Wbscr21|-|5|5 G2|protein-coding	186.439	180.424	301.338	196.128	453.96	115.004	277.169	199.612	156.868	144.774	166.52	249.265	197.159	182.973	166.415	196.746	265.868	281.178	270.591	269.28	230.822	240.988
NM_001145859	Sh3bp2|3BP2|-|5|5 B2|protein-coding	385.307	558.455	500.221	483.314	577.768	460.014	515.842	468.654	303.615	339.663	507.128	747.796	854.357	377.751	651.791	469.652	394.774	409.542	560.981	457.776	368.333	380.507
NM_001081255	Lrch3|2210409B11Rik|AW215594|Gm1742|-|16|16 B3|protein-coding	565.531	558.455	687.05	819.533	247.615	460.014	454.249	685.623	546.506	462.164	976.411	958.114	794.114	737.794	679.527	615.624	636.473	458.443	521.382	626.075	594.244	602.47
NM_029770	Unc5b|6330415E02Rik|A630020F16|D10Bwg0792e|Unc5h2|-|10 B4|10 31.52 cM|protein-coding	31.073	8.592	12.054	0	10.317	14.375	0	0	5.06	0	7.569	7.79	38.337	5.902	34.67	0	16.113	0	0	0	0	6.342
NM_011189	Psme1|AW413925|PA28a|-|14 28.19 cM|14 C2-D1|protein-coding	2299.41	2190.86	2651.77	1842.2	2187.26	1624.42	1909.38	1822.54	1533.25	1542.4	2588.62	3629.93	3313.37	2715.08	2614.1	2246.71	2280.02	2133.29	2356.12	2181.17	1758.18	1902.54
NM_183162	Helz2|PDIP1|Pric285|mKIAA1769|mPDIP1|-|2|2 H4|protein-coding	55.932	103.099	138.615	35.023	41.269	35.939	30.797	0	5.06	22.273	249.78	654.322	564.095	360.044	166.415	0	40.283	12.225	19.799	40.392	19.644	12.684
NM_001289916	Rora|9530021D13Rik|Nr1f1|ROR1|ROR2|ROR3|nmf267|sg|staggerer|tmgc26|-|9 C|9 37.45 cM|protein-coding	55.932	77.325	66.294	77.05	30.952	71.877	92.39	69.43	75.904	105.797	52.984	85.685	38.337	64.926	48.538	69.813	88.623	85.576	131.995	121.176	137.511	82.443
NM_172443	Tbc1d16|B930087K01|BC026530|Tcd1d16|-|11|11 E2|protein-coding	851.403	850.57	825.665	945.615	732.527	503.14	700.621	1041.45	581.928	696.031	635.802	677.69	701.011	525.31	672.593	806.024	942.624	721.284	857.97	949.211	697.378	716.622
NM_023844	Jam2|1110002N23Rik|2410030G21Rik|2410167M24Rik|JAM-2|JAM-B|Jcam2|VE-JAM|-|16|16 C3.3|protein-coding	478.526	326.481	578.568	581.378	350.787	575.018	585.134	329.794	465.542	478.869	507.128	303.792	334.075	430.872	457.641	444.265	547.85	482.893	633.578	457.776	599.156	462.95
NM_009679	Ap2m1|-|-|16|16 A3|protein-coding	534.458	429.581	409.819	518.337	505.547	330.635	446.55	338.472	475.663	517.847	469.283	436.215	421.702	483.993	436.839	520.425	499.51	537.907	521.382	511.632	456.733	481.976
NM_001291236	Tlcd1|-|-|11|11 B5|protein-coding	24.858	8.592	12.054	21.014	10.317	7.188	23.097	26.036	10.12	27.841	0	7.79	0	11.805	0	31.733	32.226	6.113	13.2	0	24.556	44.392
NM_001159612	Lrrc57|2810002D13Rik|AA407405|-|2|2 E5|protein-coding	142.936	77.325	156.696	98.064	103.173	136.567	107.788	104.145	101.205	122.501	75.691	85.685	76.673	94.438	62.406	101.546	136.962	85.576	125.396	168.3	142.422	152.203
NM_021883	Tmod1|E-Tmod|Tmod|-|4 B1|4 24.49 cM|protein-coding	335.59	266.34	229.017	238.155	216.663	265.946	338.762	381.866	313.735	278.412	98.398	116.843	136.916	141.657	208.018	215.786	338.378	354.529	204.593	323.136	270.111	266.355
NM_033617	Atp6v0b|2310024H13Rik|Atp6f|VMA16|-|4|4 D2.1|protein-coding	4760.4	3677.21	5195.06	4756.09	4168.18	4017.93	4788.86	4886.15	4179.76	3936.75	4117.58	3544.24	4726.35	3541.41	4077.16	3884.15	5357.65	5134.56	5081.82	4772.98	4547.69	4280.7
NM_021604	Agrn|Agrin|nmf380|-|4 E2|4 88.55 cM|protein-coding	87.005	163.241	78.348	154.1	82.538	122.191	123.186	95.467	96.145	83.524	105.967	233.686	345.029	147.559	131.745	63.466	88.623	97.801	98.997	141.372	98.222	101.469
NM_181541	Caprin2|C1qdc1|Eeg1|rng140|-|6|6 G3|protein-coding	55.932	25.775	18.08	49.032	20.635	86.253	61.593	34.715	30.361	33.409	30.276	15.579	21.907	5.902	6.934	12.693	32.226	48.901	59.398	60.588	54.022	38.051
NM_001310526	Specc1|2810012G08Rik|B230396K10Rik|Cytsb|-|11|11 B2|protein-coding	323.16	206.199	301.338	301.196	278.566	294.696	254.071	243.006	268.193	367.504	310.332	233.686	240.972	259.704	242.688	323.679	298.095	323.966	303.589	302.94	363.422	342.456
NM_001164663	Soga1|9830001H06Rik|AI426038|D430036N24Rik|Soga|-|2|2 H1|protein-coding	3293.75	2551.71	3356.9	3999.6	2651.54	2609.14	3649.39	3245.86	2843.86	2917.76	3171.44	2134.34	3072.4	2490.79	2849.85	3147.93	4084.7	2885.14	3537.48	3702.6	2917.2	3012.35
NM_023324	Peli1|2810468L03Rik|A930031K15Rik|AA409794|AI586297|D11Ertd676e|-|11 13.81 cM|11 A3.2|protein-coding	1174.56	1297.33	1006.47	1064.69	1176.17	1566.92	854.603	954.666	1133.49	1247.29	1105.09	1028.22	1128.19	1339.84	1019.29	1059.89	926.511	880.211	890.969	1070.39	1065.71	1002
NM_009369	Tgfbi|68kDa|AI181842|AI747162|Beta-ig|big-h3|-|13 B-C1|13 30.09 cM|protein-coding	478.526	790.428	717.184	595.387	897.603	725.96	908.497	477.333	571.807	540.12	491.99	436.215	394.319	336.434	624.055	799.677	757.322	861.873	798.572	673.199	643.356	748.331
NM_010942	Nsg1|Neep21|m234|p21|-|5 B3|5 20.21 cM|protein-coding	0	0	0	0	0	0	15.398	0	5.06	0	15.138	0	10.953	0	6.934	0	0	0	0	0	4.911	0
NM_153507	Cpne2|3322401K10Rik|-|8|8 C5|protein-coding	18.644	34.366	6.027	35.023	61.904	0	38.496	0	35.422	22.273	0	7.79	5.477	11.805	13.868	50.773	16.113	30.563	13.2	13.464	14.733	25.367
NM_019749	Gabarap|-|-|11 42.95 cM|11 B4|protein-coding	2871.16	2500.16	2706.01	2290.49	2723.76	2321.63	2571.51	1735.76	2272.05	2193.89	2142.05	1814.96	2179.7	1776.61	1664.15	2341.91	1853.02	2279.99	2745.51	2564.89	2200.18	2371.83
NM_001281934	Pcsk7|AA959856|PC7|SPC7|-|9 A5.2|9 25.32 cM|protein-coding	261.014	206.199	265.177	266.173	185.711	115.004	338.762	312.436	222.651	211.593	333.039	288.213	240.972	336.434	270.424	165.013	265.868	220.053	310.189	188.496	235.733	215.621
NM_009779	C3ar1|AZ3B|C3AR|HNFAG09|-|6|6 F1|protein-coding	1727.66	1915.93	1898.43	1667.09	2517.42	2400.7	1139.47	1614.25	2019.04	2143.77	1695.47	1573.49	1215.82	1729.39	1400.66	2088.05	1611.32	1833.77	1550.95	2187.9	1979.18	1680.57
NM_001009935	Txnip|1200008J08Rik|AA682105|Hyplip1|THIF|Tbp-2|VDUP1|-|3 F2.2|3 41.93 cM|protein-coding	3616.91	2903.97	3374.98	4475.91	4188.81	3284.79	6036.12	4356.75	2742.65	3095.94	3080.61	2921.08	3296.94	2762.3	2634.9	3014.66	3681.87	3612.53	3986.26	4597.95	3167.67	3373.83
NM_001013375	Utp18|6230425C22Rik|6430513M13|Wdr50|-|11|11 D|protein-coding	62.146	51.55	78.348	77.05	113.49	50.314	53.894	52.073	96.145	50.114	68.122	70.106	76.673	106.242	55.472	44.427	64.453	55.013	59.398	26.928	58.933	57.076
NM_010435	Hira|AA138857|D16Ertd95e|Gm15797|N28177|OTTMUSG00000026264|Tuple1|-|16 11.69 cM|16 A-B1|protein-coding	136.722	68.733	36.161	77.05	216.663	93.44	76.991	156.218	60.723	33.409	136.243	155.791	54.766	123.949	76.273	57.12	64.453	61.126	85.797	60.588	63.844	63.418
NM_008884	Pml|1200009E24Rik|AI661194|Trim19|-|9 B|9 31.63 cM|protein-coding	205.083	274.932	355.578	203.132	299.201	237.195	369.558	173.576	227.711	144.774	446.576	740.007	684.581	590.235	291.226	139.626	209.472	201.715	244.192	262.548	191.533	145.861
NM_001287217	Fxyd5|EF-8|Oit2|RIC|-|7|7 B1|protein-coding	310.731	412.397	247.097	455.296	484.912	359.386	523.541	269.042	364.337	384.209	189.227	171.37	208.113	182.973	131.745	552.158	435.057	531.794	362.987	390.456	407.622	336.115
NM_010753	Mxd4|2810410A03Rik|Mad4|bHLHc12|-|5 B2|5 17.84 cM|protein-coding	80.79	94.508	150.669	91.059	278.566	107.816	115.487	69.43	131.566	100.228	98.398	77.895	120.486	123.949	76.273	145.973	136.962	165.039	184.794	121.176	93.311	139.519
NM_001160378	Fam46a|D930050G01Rik|-|9|9 E3.1|protein-coding	1820.88	2113.54	1976.78	1386.9	2125.36	1552.55	1331.95	1197.67	1973.49	1787.41	2452.38	1737.07	1801.82	2803.62	1372.92	1142.4	910.398	1387.55	1168.16	1534.89	1581.38	1598.13
NM_007641	Ms4a1|AA960661|Cd20|Ly-44|Ms4a2|-|19 8.19 cM|19 B|protein-coding	18.644	42.958	12.054	42.027	0	35.939	15.398	0	40.482	16.705	0	0	5.477	0	6.934	38.08	24.17	6.113	0	13.464	34.378	12.684
NM_028967	Batf2|4933430F08Rik|-|19|19 A|protein-coding	18.644	34.366	18.08	7.005	20.635	7.188	38.496	8.679	15.181	5.568	75.691	77.895	93.103	47.219	62.406	44.427	32.226	30.563	6.6	53.856	14.733	44.392
NM_010497	Idh1|AI314845|AI788952|E030024J03Rik|Id-1|Idh-1|Idpc|-|1 C2|1 32.91 cM|protein-coding	68.361	111.691	156.696	126.082	61.904	122.191	84.69	112.824	166.988	144.774	68.122	54.527	87.626	70.828	124.811	114.24	80.566	152.814	131.995	154.836	132.6	101.469
NM_008737	Nrp1|C530029I03|NP-1|NPN-1|Npn1|Nrp|-|8 75.78 cM|8 E|protein-coding	1677.95	1563.67	1874.32	1590.03	1609.49	1250.66	1616.82	1136.92	1968.43	2032.41	1680.34	1238.54	1100.81	1823.83	1518.53	2126.13	1756.34	1632.06	1841.34	1851.3	2411.36	2492.32
NM_030208	Trmt44|2310079F23Rik|Mettl19|-|5|5 B1|protein-coding	43.502	34.366	30.134	35.023	30.952	21.563	30.797	52.073	25.301	22.273	37.845	38.948	43.813	47.219	27.736	6.347	24.17	36.675	32.999	26.928	19.644	31.709
NM_001159301	Lgals9|AA407335|AI194909|AI265545|LGALS35|Lgals5|gal-9|galectin-9|-|11|11 B5|protein-coding	2274.55	1898.75	2760.25	1583.03	2218.22	1552.55	1901.68	1397.28	1826.75	1664.9	2429.67	2944.45	3587.2	2614.74	2586.36	1910.34	1417.96	1864.34	2144.93	1824.37	1547	1782.04
NR_104449	Galnt9|GalNAc-T9|-|5|5 F|protein-coding	6.215	0	0	0	0	0	0	0	0	0	15.138	0	21.907	5.902	0	0	0	0	0	0	0	0
NM_007943	Eps15|2410112D09Rik|-|4|4 C7|protein-coding	323.16	403.806	259.15	273.178	216.663	424.075	238.673	277.721	490.843	378.641	264.918	241.476	202.636	306.922	235.754	418.878	273.925	323.966	257.391	511.632	427.267	386.849
NM_177740	Rgma|BC059072|C230063O06|-|7|7 D1|protein-coding	0	0	0	0	10.317	0	0	0	0	0	0	7.79	10.953	0	13.868	0	0	0	0	0	0	0
NM_011269	Rhag|CD241|Rh50|Rh50A|-|17 B2|17 19.54 cM|protein-coding	0	0	0	7.005	0	0	0	0	0	0	7.569	7.79	5.477	5.902	0	0	0	0	0	6.732	0	0
NM_019568	Cxcl14|1110031L23Rik|1200006I23Rik|AI414372|BMAC|BRAK|KS1|Kec|MIP-2g|MIP2gamma|NJAC|Scyb14|bolekine|-|13|13 B1|protein-coding	12.429	34.366	12.054	35.023	41.269	35.939	30.797	0	35.422	11.136	0	0	5.477	5.902	0	95.2	24.17	55.013	26.399	74.052	29.467	25.367
NM_019791	Maged1|2810433C11Rik|5430405L04Rik|DXBwg1492e|Dlixin|Dlxin-1|Dlxin1|MAGE-D1|NRAGE|mFLJ00163|-|X C3|X 41.56 cM|protein-coding	174.009	85.916	150.669	252.164	175.394	194.068	223.275	277.721	187.229	100.228	158.951	116.843	153.346	70.828	117.877	215.786	257.812	146.702	224.392	154.836	162.067	196.595
NM_175103	Bola2|1110025L05Rik|BolA-2|-|7|7 F3|protein-coding	366.663	549.863	391.739	497.324	453.96	438.451	515.842	425.26	278.313	322.958	348.178	490.741	410.748	436.774	457.641	444.265	547.85	611.257	547.781	511.632	496.022	437.583
NM_008013	Fgl2|AI385601|musfiblp|-|5 A3|5 9.83 cM|protein-coding	410.165	661.554	488.167	168.109	288.884	424.075	215.576	234.327	303.615	172.616	1392.71	2040.86	870.787	1729.39	1081.7	330.025	370.604	433.993	184.794	410.652	392.889	443.925
NM_019571	Tspan5|2810455A09Rik|4930505M03Rik|NET-4|Tm4sf9|-|3|3 H1|protein-coding	99.434	77.325	72.321	119.077	92.855	93.44	107.788	60.751	96.145	61.251	45.414	54.527	87.626	47.219	69.339	76.16	112.793	146.702	85.797	134.64	98.222	69.76
NM_013897	Timm8b|Tim8b|-|9|9 B|protein-coding	335.59	257.748	241.07	210.137	196.028	251.57	238.673	182.254	258.072	283.98	143.812	202.528	202.636	218.387	208.018	234.826	209.472	244.503	257.391	249.084	265.2	234.646
NM_025806	Plbd1|1100001H23Rik|-|6|6 G1|protein-coding	55.932	146.057	0	63.041	134.125	150.942	115.487	34.715	75.904	16.705	15.138	7.79	21.907	59.024	0	82.506	24.17	55.013	32.999	94.248	39.289	50.734
NM_199015	Phf11d|D14Ertd668e|Phf11|Phf11l|-|14 C3|14 31.48 cM|protein-coding	211.297	283.523	397.766	91.059	226.98	93.44	177.08	121.503	91.084	150.343	635.802	1082.75	837.927	725.99	388.301	82.506	153.076	122.251	145.195	107.712	78.578	126.836
NM_172546	Cnksr3|6820402C05|BC024086|Magi1|-|10|10 A1|protein-coding	80.79	77.325	84.375	70.046	72.221	28.751	84.69	52.073	80.964	55.682	60.553	31.158	49.29	59.024	41.604	82.506	96.679	24.45	98.997	80.784	78.578	88.785
NM_001081005	1500012F01Rik|Zfas1|-|2|2 H3|protein-coding	366.663	489.722	584.595	392.255	247.615	359.386	354.16	295.078	333.976	256.139	749.339	919.166	1067.95	779.111	540.848	368.105	475.34	354.529	296.99	471.24	417.444	253.671
NM_016980	Rpl5|U21RNA|-|5|5 52.23 cM|protein-coding	316.946	300.706	283.257	287.187	237.297	294.696	207.877	260.363	212.53	272.844	196.796	241.476	197.159	182.973	194.151	304.639	225.585	409.542	204.593	282.744	368.333	323.431
NM_007609	Casp4|CASP-11|CASP-4|Casp11|Caspl|ich-3|-|9 A1|9 2.46 cM|protein-coding	99.434	240.565	156.696	154.1	247.615	143.754	161.682	216.969	101.205	144.774	227.072	319.371	202.636	259.704	214.952	165.013	169.189	195.602	118.796	215.424	142.422	126.836
NM_001113417	Thrb|Nr1a2|T3R[b]|T3Rbeta|Thrb1|Thrb2|c-erbAbeta|-|14|14 A3|protein-coding	0	8.592	0	56.036	0	14.375	30.797	0	0	16.705	22.707	0	5.477	5.902	13.868	31.733	16.113	30.563	26.399	6.732	19.644	25.367
NM_001146000	Zfp710|5430400N05Rik|9830165K13|AI324798|Znf710|-|7|7 D3|protein-coding	1876.82	1735.51	2133.47	2087.36	2001.55	1645.99	2024.87	2187.05	1573.73	1759.57	1339.73	1339.8	1511.55	1103.74	1733.49	1777.06	2191.4	1852.11	2138.33	1736.85	1699.24	1769.36
NR_015506	4833418N02Rik|-|-|17|17 E4|ncRNA	6.215	34.366	30.134	7.005	41.269	57.502	15.398	8.679	30.361	16.705	22.707	7.79	10.953	11.805	27.736	38.08	40.283	18.338	19.799	26.928	29.467	38.051
NM_138745	Mthfd1|Dcs|E430024A07Rik|Mthfd|-|12|12 D2|protein-coding	111.863	120.283	126.562	105.068	113.49	136.567	200.177	121.503	126.506	128.07	181.658	132.422	109.533	147.559	187.217	126.933	145.019	97.801	98.997	134.64	117.867	82.443
NM_001159724	Pvrl2|AI325026|AI987993|Cd112|MPH|Pvr|Pvs|nectin-2|-|7 A3|7 9.94 cM|protein-coding	205.083	154.649	253.124	196.128	226.98	172.505	207.877	303.757	96.145	194.889	166.52	148.001	153.346	200.68	145.613	228.479	225.585	220.053	277.19	161.568	230.822	190.254
NM_010581	Cd47|9130415E20Rik|AA407862|AI848868|AW108519|B430305P08Rik|IAP|Itgp|-|16|16 B5|protein-coding	1149.7	1168.46	1241.51	826.538	949.189	869.714	754.515	711.66	774.217	1041.26	1377.57	1238.54	1396.55	1564.12	1116.37	837.757	668.699	806.86	976.766	949.211	790.689	811.749
NM_010358	Gstm1|Gstb-1|Gstb1|-|3|3 F2.3|protein-coding	161.58	120.283	66.294	56.036	196.028	107.816	100.089	69.43	60.723	83.524	37.845	23.369	49.29	53.121	27.736	88.853	48.34	42.788	79.197	67.32	78.578	88.785
NM_001289727	Tmem255a|4933417N17|6430550H21Rik|Fam70a|-|X|X A3.3|protein-coding	6.215	0	6.027	14.009	0	7.188	0	0	20.241	16.705	7.569	0	0	0	0	0	16.113	12.225	0	13.464	9.822	12.684
NR_028086	Smim10l2a|6330419J24Rik|Ncrna00086|-|X|X A5|ncRNA	18.644	0	48.214	35.023	0	14.375	7.699	34.715	15.181	50.114	0	0	10.953	11.805	6.934	38.08	40.283	24.45	32.999	60.588	14.733	19.025
NM_172871	Klhl9|8030469P05|C530050O22Rik|ENSMUSG00000070923|mKIAA1354|-|4|4 C4|protein-coding	149.151	163.241	216.963	175.114	226.98	208.444	123.186	234.327	197.349	245.003	90.829	101.264	82.15	118.047	131.745	177.706	249.755	152.814	145.195	228.888	191.533	145.861
NM_011246	Rasgrp1|Rasgrp|-|2 E5|2 59.19 cM|protein-coding	6.215	0	18.08	0	10.317	0	0	0	5.06	5.568	7.569	7.79	16.43	5.902	6.934	0	0	0	6.6	6.732	4.911	0
NM_001285854	Matk|CHK|HYL|Ntk|p56ntk|-|10 39.72 cM|10 C1|protein-coding	1342.36	1254.38	1157.14	1295.84	1454.74	999.093	1293.45	1449.36	1199.28	1096.94	711.493	623.164	931.03	749.599	1012.36	850.45	1603.27	1412.01	1273.76	1319.47	1070.62	1040.05
NM_008715	Ints6|2900075H24Rik|AI480962|DICE1|Ddx26|HDB|Notch2l|-|14|14 C3|protein-coding	43.502	51.55	54.241	70.046	82.538	122.191	107.788	52.073	91.084	83.524	83.26	54.527	38.337	47.219	20.802	38.08	120.849	110.026	85.797	60.588	98.222	114.152
NM_177001	9130023H24Rik|GLI4|-|7|7 F3|protein-coding	74.575	85.916	54.241	49.032	61.904	64.689	46.195	34.715	60.723	50.114	7.569	46.737	21.907	41.316	27.736	63.466	56.396	61.126	32.999	33.66	58.933	76.101
NM_145211	Oas1a|L3|-|5 F|5 60.65 cM|protein-coding	31.073	51.55	72.321	7.005	10.317	0	23.097	0	10.12	5.568	166.52	264.845	213.589	236.094	159.481	0	0	12.225	13.2	20.196	4.911	0
NM_027192	Ttl|2410003M22Rik|2700049H19Rik|AI848570|-|2|2 F3|protein-coding	111.863	146.057	78.348	63.041	82.538	64.689	76.991	69.43	70.843	72.387	52.984	46.737	49.29	47.219	48.538	76.16	64.453	67.238	92.397	100.98	108.044	38.051
NM_009094	Rps4x|Rps4|Rps4-1|-|X D|X 45.2 cM|protein-coding	1124.85	1022.4	1018.52	847.551	639.671	1142.85	538.939	1102.2	1356.14	1113.65	1014.26	1184.01	898.17	1168.67	1074.76	1497.81	1345.45	1314.2	1016.37	1346.4	1507.71	1236.65
NM_009595	Abl2|AA536808|Abll|Arg|-|1 G3-H1|1 67.71 cM|protein-coding	360.448	343.664	301.338	371.242	443.643	610.956	408.054	451.296	571.807	406.482	287.625	225.897	410.748	336.434	360.565	425.225	402.831	623.483	415.786	471.24	456.733	386.849
NM_175158	Utp20|3830408P06Rik|AA617408|Drim|mDRIM|mDRIN|-|10|10 C1|protein-coding	130.507	94.508	108.482	112.073	154.759	179.693	138.584	138.86	172.048	144.774	219.503	132.422	175.253	147.559	166.415	177.706	120.849	128.364	145.195	74.052	68.756	76.101
NM_009061	Rgs2|GOS8|-|1 F|1 62.56 cM|protein-coding	5804.46	5893.85	6249.74	6100.97	4787.22	7302.72	5643.46	6031.75	7413.26	7806.68	6093.11	4510.15	4337.5	6510.3	6205.88	5876.99	5768.54	6571.02	6705.37	7425.39	7337.2	6722.29
NM_010764	Man2b1|AW107687|LAMAN|-|8 41.55 cM|8 C2|protein-coding	6643.43	6598.36	7304.43	7431.84	7975.26	6303.63	8838.6	8661.42	5839.52	5880.07	6327.75	6885.96	7294.89	6032.21	7176.64	9373.99	9861.3	7744.63	8586.3	6927.22	7425.6	9233.64
NM_026551	Dcakd|3010024O21Rik|6720485C15Rik|AI849483|-|11|11 E1|protein-coding	783.043	541.272	861.826	630.41	856.334	682.833	631.329	616.193	637.591	501.142	499.559	537.479	586.001	430.872	568.584	628.318	886.228	733.509	844.771	666.467	628.622	526.368
NM_008102	Gch1|GTP-CH|GTPCH|Gch|-|14 24.6 cM|14 C2-3|protein-coding	68.361	120.283	66.294	70.046	92.855	50.314	100.089	60.751	40.482	66.819	90.829	132.422	109.533	47.219	110.943	38.08	72.51	67.238	39.599	53.856	88.4	50.734
NM_001310664	Art3|4930569O04Rik|ARTC3|-|5 E2|5 46.54 cM|protein-coding	6.215	0	0	7.005	0	0	7.699	0	5.06	5.568	22.707	23.369	5.477	23.609	0	6.347	0	0	0	0	0	0
NM_010798	Mif|GIF|Glif|-|10 38.59 cM|10 C1|protein-coding	366.663	378.031	373.659	371.242	381.739	294.696	300.266	312.436	273.253	278.412	461.714	568.637	432.655	448.579	263.49	361.759	322.265	397.317	296.99	296.208	245.556	177.57
NM_009255	Serpine2|B230326M24Rik|PAI-1|PI-7|PI7|PN-1|Spi4|-|1 C4|1 40.97 cM|protein-coding	3026.52	3110.16	3483.46	2577.68	2414.24	2170.69	3418.41	2837.96	2378.31	2589.23	3269.84	3700.03	3488.62	3358.44	3855.28	2716.36	2650.63	2579.51	3372.48	2403.32	2450.64	2619.16
NM_022885	Slc30a5|1810010K08Rik|AF233321|ZNT5|ZTL1|ZnT-5|Zntl1|-|13|13 D1|protein-coding	248.585	163.241	259.15	203.132	361.105	215.632	223.275	243.006	161.928	272.844	174.089	179.16	147.869	230.192	208.018	234.826	145.019	281.178	296.99	289.476	333.956	304.406
NM_009936	Col9a3|AV006866|-|2 H4|2 103.14 cM|protein-coding	18.644	60.141	78.348	21.014	41.269	57.502	46.195	26.036	10.12	0	75.691	116.843	153.346	88.535	117.877	19.04	0	12.225	19.799	20.196	29.467	6.342
NM_019806	Vapb|AI225786|AI840687|AI848259|D2Abb2e|R75548|VAP33b|Vamp33b|-|2 H4|2 97.37 cM|protein-coding	565.531	446.764	536.381	581.378	567.45	460.014	538.939	737.696	521.205	556.824	370.885	405.056	438.132	483.993	443.773	609.278	636.473	525.681	626.978	464.508	476.378	589.786
NM_001141949	Nmi|-|-|2|2 C1|protein-coding	292.087	206.199	259.15	147.096	154.759	186.881	146.283	243.006	187.229	155.911	174.089	334.95	345.029	283.313	201.084	196.746	193.359	152.814	204.593	175.032	255.378	177.57
NM_178874	Tmcc2|1110063G11Rik|-|1|1 E4|protein-coding	31.073	51.55	48.214	28.018	30.952	35.939	69.292	17.358	25.301	11.136	52.984	93.475	38.337	29.512	34.67	44.427	8.057	6.113	26.399	13.464	29.467	12.684
NM_029436	Klhl24|1110046J11Rik|4930429H24Rik|6530402O20Rik|C85082|-|16|16 B1|protein-coding	366.663	395.214	265.177	287.187	278.566	388.137	200.177	373.187	420	434.323	325.47	264.845	153.346	312.825	214.952	361.759	314.208	342.304	343.188	363.528	520.578	285.38
NM_024213	Anapc4|2610306D21Rik|APC4|D5Ertd249e|-|5 C1|5 28.81 cM|protein-coding	447.453	352.256	439.953	294.191	309.518	301.884	323.363	425.26	333.976	395.345	325.47	288.213	350.505	312.825	429.905	463.305	443.114	391.205	402.586	471.24	387.978	393.191
NM_177055	A630001G21Rik|-|-|1|1 C5|protein-coding	1423.15	1091.13	1627.22	1029.67	1186.49	1164.41	1039.38	1084.85	1194.22	1442.17	809.891	958.114	909.123	979.791	1296.65	1313.76	966.794	1118.6	1418.95	1151.17	1271.98	1560.08
NM_175022	Prr12|6720469B10|BC058674|-|7|7 B4|protein-coding	360.448	214.79	421.873	476.31	381.739	452.826	307.965	538.084	364.337	334.095	280.056	218.107	339.552	277.411	367.499	285.599	499.51	446.218	468.584	350.064	353.6	348.798
NM_008710	Nnt|4930423F13Rik|AI323702|BB168308|-|13 67.21 cM|13 D2|protein-coding	354.234	429.581	445.98	420.273	309.518	345.011	531.24	269.042	323.855	428.755	242.21	241.476	377.889	265.606	332.829	596.584	451.17	366.754	481.783	424.116	387.978	513.685
NM_008251	Hmgn1|HMG-14|Hmg14|-|16 C4|16 56.83 cM|protein-coding	733.326	652.962	753.344	588.383	938.872	682.833	823.807	598.836	541.446	528.983	764.477	903.587	750.301	637.454	755.8	666.398	491.454	660.158	719.375	659.735	554.956	589.786
NM_011507	Suclg2|AF171077|AW556404|D6Wsu120e|SCS-betaG|-|6 D3|6 44.63 cM|protein-coding	211.297	85.916	174.776	112.073	61.904	194.068	207.877	164.897	121.446	139.206	121.105	77.895	93.103	123.949	138.679	152.319	161.132	158.927	105.596	148.104	186.622	228.304
NM_028995	Nipal3|9130020G22Rik|AI480660|Npal3|-|4|4 D3|protein-coding	155.366	231.974	204.91	189.123	278.566	158.13	246.372	199.612	116.386	189.32	151.382	148.001	153.346	194.778	208.018	190.399	185.302	207.828	263.991	201.96	201.356	209.279
NM_009546	Trim25|AA960166|AL022677|EFP|Zfp147|-|11|11 C|protein-coding	236.156	283.523	319.418	133.087	154.759	115.004	207.877	78.109	65.783	122.501	355.747	778.955	607.908	519.407	409.103	114.24	169.189	183.377	151.795	134.64	73.667	107.81
NM_023326	Bmyc|2900002K07Rik|AW060705|Mycb|-|2|2 A3|protein-coding	2659.86	1881.56	2145.52	2465.6	3105.5	1832.87	1986.38	1735.76	2049.4	2216.16	1710.61	1448.86	1593.7	1416.57	1913.77	1954.77	2175.29	2157.74	2131.73	2443.71	2008.64	2264.02
NM_030127	Htra3|2210021K23Rik|9530081K03Rik|Prsp|Tasp|-|5|5 B1|protein-coding	217.512	77.325	156.696	231.15	433.326	265.946	384.957	234.327	298.554	289.549	272.487	210.318	164.299	135.754	312.028	507.731	1119.87	623.483	646.778	417.384	461.644	589.786
NR_030738	2410006H16Rik|-|-|11|11 B2|ncRNA	739.54	747.47	873.879	581.378	835.699	582.205	654.426	529.405	521.205	490.006	794.753	1113.9	750.301	879.451	707.263	710.824	563.963	574.582	706.176	713.591	697.378	532.71
NM_001113358	Dad1|AI323713|-|14 C2|14 27.7 cM|protein-coding	1491.51	1426.21	1422.31	1316.86	711.892	1135.66	1316.55	1267.1	1047.47	1202.74	991.549	1184.01	1067.95	1156.86	1033.16	1097.97	1144.04	1729.86	1280.36	1339.67	1429.13	1509.35
NM_001243039	Gm4070|VLIG-1|-|7 E3|7|protein-coding	93.219	146.057	90.401	84.055	123.807	93.44	69.292	60.751	65.783	55.682	98.398	202.528	54.766	182.973	117.877	63.466	24.17	55.013	65.998	121.176	78.578	69.76
NM_146131	Pbxip1|4732463H20Rik|-|3|3 F1|protein-coding	3076.24	2603.26	2724.09	3215.09	2744.4	2839.15	2640.8	3315.29	2808.43	2505.71	2656.75	2671.81	2382.34	2360.94	2829.05	2487.88	3061.51	3398.59	3220.69	3022.66	2583.24	3031.37
NM_001163332	Cttnbp2nl|AA552995|AA589392|AU018624|BC003236|mKIAA1433|-|3|3 F2.2|protein-coding	2579.07	2500.16	2929	3264.12	2476.15	3148.22	2517.62	2768.53	2504.82	3012.42	2717.3	2087.6	2152.32	2443.57	2856.79	2817.91	3085.68	2775.11	2956.7	3399.66	2828.8	2745.99
NM_001135115	Gm12250|Irgb10|OTTMUSG00000005723|-|11|11 B1.3|protein-coding	136.722	223.382	186.829	56.036	103.173	115.004	100.089	78.109	55.663	22.273	393.592	428.425	399.795	407.262	173.349	107.893	40.283	116.139	59.398	94.248	54.022	107.81
NM_013472	Anxa6|AW107198|Anx6|AnxVI|Cabm|Camb|-|11 B1.3|11 32.13 cM|protein-coding	329.375	249.157	482.14	273.178	226.98	366.574	300.266	364.509	298.554	233.866	446.576	459.583	443.608	395.458	450.707	330.025	370.604	372.867	356.388	350.064	225.911	317.089
NM_146094	Fads1|0710001O03Rik|A930006B21Rik|AI317215|DSD|-|19|19 A|protein-coding	820.33	661.554	608.702	896.583	763.478	618.144	615.93	980.702	586.988	701.599	491.99	560.847	690.057	649.259	575.518	818.717	870.114	696.833	851.371	653.003	687.556	761.014
NM_009352	Terf1|Pin2|Trbf1|Trf1|-|1 4.88 cM|1 E3|protein-coding	174.009	34.366	114.508	56.036	103.173	172.505	130.885	69.43	172.048	100.228	121.105	101.264	98.58	94.438	76.273	133.28	112.793	128.364	131.995	141.372	117.867	107.81
NM_001039169	Eif4e2|2700069E09Rik|AI036339|AV129531|D0H0S6743E|Eif4el3|-|1|1 D|protein-coding	640.106	532.68	807.585	735.479	639.671	560.642	631.329	616.193	556.627	690.462	529.835	514.11	520.281	454.481	478.442	475.998	555.906	544.019	600.579	747.251	589.333	646.862
NM_172648	Ifi205|D3|D3cDNA|Ifi205a|-|1 H3|1 80.83 cM|protein-coding	18.644	34.366	6.027	0	0	14.375	0	0	0	0	37.845	85.685	49.29	59.024	34.67	6.347	0	0	0	6.732	4.911	12.684
NM_030075	Klhdc8b|4931406O17Rik|-|9|9 F2|protein-coding	385.307	223.382	482.14	609.396	453.96	481.577	723.718	468.654	414.94	540.12	196.796	132.422	202.636	118.047	360.565	418.878	386.718	330.079	805.172	484.704	392.889	494.659
NM_011254	Rbp1|CRBPI|Crbp|Rbp-1|-|9 E3.3|9 51.36 cM|protein-coding	0	0	0	0	20.635	0	7.699	0	0	5.568	0	0	10.953	11.805	20.802	0	0	6.113	0	0	0	0
NM_145430	Fam222b|9630020I17Rik|-|11|11 B5|protein-coding	130.507	128.874	192.856	224.146	330.153	208.444	238.673	164.897	141.687	200.457	189.227	70.106	142.393	159.364	152.547	247.519	169.189	281.178	197.993	228.888	171.889	209.279
NM_145512	Sft2d2|2010005O13Rik|AI506168|AW561909|cI-45|-|1|1 H2.3|protein-coding	1547.44	1288.74	1524.77	1309.85	980.141	1128.47	1100.98	998.059	1239.76	1085.81	1188.35	950.325	1089.85	1091.94	1102.5	1193.17	1305.17	1094.15	1451.95	1400.26	1227.78	1490.32
NM_001159646	Dut|5031412I06Rik|5133400F09Rik|D2Bwg0749e|Dutp|dUTPase|-|2 F1|2 61.33 cM|protein-coding	12.429	42.958	24.107	7.005	51.586	21.563	38.496	17.358	30.361	27.841	45.414	46.737	38.337	53.121	62.406	31.733	24.17	30.563	52.798	20.196	34.378	38.051
NM_201645	Ugt1a1|Gnt1|UDPGT 1-1|UGT1A01|Udpgt-1a|UgtBr1|-|1 D|1 44.55 cM|protein-coding	1205.64	927.894	1078.79	833.542	1227.76	819.4	1093.28	1084.85	951.326	1018.99	878.013	849.06	826.974	737.794	1074.76	939.303	1152.1	1033.03	1220.96	854.963	1001.87	1192.26
NM_027992	Tmem106b|2310036D22Rik|5830455K21Rik|6430519M21Rik|AI428776|AI661344|-|6|6 A2|protein-coding	708.467	687.329	632.809	630.41	711.892	783.461	361.859	676.945	632.53	696.031	461.714	373.898	377.889	513.505	533.914	539.465	878.171	678.496	626.978	639.539	834.889	520.026
NM_025890	Khdc3|2410004A20Rik|AI467128|FILIA|OEEP48|-|9|9 D|protein-coding	12.429	17.183	0	7.005	30.952	14.375	23.097	8.679	10.12	5.568	22.707	77.895	32.86	11.805	20.802	0	24.17	12.225	0	6.732	4.911	12.684
NM_031842	Smarcd1|AA407987|Baf60a|D15Kz1|-|15 F1|15 56.13 cM|protein-coding	161.58	197.607	138.615	133.087	206.346	165.318	292.567	338.472	141.687	128.07	174.089	202.528	224.542	218.387	228.82	203.093	177.246	140.589	204.593	168.3	112.956	171.228
NM_019979	Selk|1110001C03Rik|AA673253|HSPC030|Hsp30|-|14|14 B|protein-coding	975.696	850.57	1072.76	847.551	938.872	826.588	970.09	850.52	905.783	913.192	696.355	802.323	826.974	643.357	610.187	774.291	741.209	990.237	976.766	1117.51	1011.69	741.989
NM_009057	Slc50a1|MmSWEET1|Rag1ap1|Rga|-|3 F1|3 39.04 cM|protein-coding	1311.29	721.695	1241.51	1085.71	1330.93	869.714	1131.77	755.054	824.819	913.192	643.372	880.219	1062.47	885.353	915.281	1243.94	1015.13	1094.15	1207.76	1151.17	992.044	894.192
NM_007394	Acvr1|ALK2|ActR-I|ActRIA|Acvr|Acvrlk2|Alk-2|Alk8|D330013D15Rik|SKR1|Tsk7L|-|2|2 C1.1|protein-coding	316.946	223.382	216.963	364.237	340.47	244.382	461.948	260.363	323.855	361.936	211.934	218.107	246.449	301.02	242.688	272.906	273.925	317.854	263.991	336.6	378.156	367.824
NM_001195031	Pag1|Cbp|F730007C19Rik|Pag|-|3|3 A1|protein-coding	2852.51	2465.79	2916.95	3187.07	3260.26	3083.53	2063.37	2647.03	2793.25	3285.26	2588.62	2142.12	2338.53	3081.03	2440.75	3566.81	2610.34	3056.29	2745.51	3581.42	2720.76	2993.32
NM_009498	Vamp3|D130027G05Rik|VAMP-3|ceb|-|4|4 E1|protein-coding	696.038	661.554	644.863	651.424	866.651	539.079	562.037	659.587	526.265	556.824	439.006	568.637	580.524	472.188	637.923	558.505	749.265	654.045	679.776	700.127	584.422	697.596
NM_021455	Mlxipl|ChREBP|WS-bHLH|Wbscr14|bHLHd14|-|5|5 G2|protein-coding	3026.52	2946.92	3374.98	3481.26	4570.55	2752.9	3433.81	3983.56	3112.05	2767.42	2891.39	2671.81	2809.52	2473.09	3314.43	3738.17	3714.1	3282.45	4131.46	3157.3	3074.36	3380.17
NR_021486	Adarb1|1700057H01Rik|AW124433|AW558573|Adar2|BB220382|D10Bwg0447e|Red1|-|10 C|10 39.72 cM|protein-coding	68.361	68.733	72.321	126.082	134.125	107.816	100.089	60.751	101.205	61.251	105.967	15.579	65.72	94.438	69.339	95.2	185.302	165.039	105.596	114.444	73.667	164.886
NM_010222	Fkbp7|23kDa|FKBP-7|FKBP23|-|2 C3|2 45.09 cM|protein-coding	142.936	120.283	192.856	119.077	123.807	201.256	61.593	138.86	91.084	161.479	37.845	109.054	38.337	182.973	124.811	190.399	185.302	201.715	98.997	114.444	186.622	190.254
NR_015455	BC064078|-|-|6 F3|6|ncRNA	18.644	34.366	0	7.005	10.317	7.188	15.398	26.036	15.181	5.568	7.569	0	5.477	0	0	12.693	16.113	18.338	6.6	6.732	4.911	19.025
NM_001291058	Cd68|Lamp4|Scard1|gp110|-|11 B3|11 42.86 cM|protein-coding	7028.74	5258.07	7009.11	6353.13	7882.4	5390.79	6767.54	5997.03	5748.44	5941.32	5215.09	5413.73	5745	4609.74	4624.94	7476.35	6767.56	5874.18	7596.34	6617.55	6895.2	6696.93
NM_198006	Coa5|1700001A24Rik|6330578E17Rik|Pet191|-|1|1 B|protein-coding	304.517	283.523	325.445	266.173	237.297	366.574	284.868	225.648	273.253	306.253	287.625	475.162	355.982	448.579	457.641	361.759	362.548	354.529	323.389	302.94	260.289	266.355
NM_181820	Tmc4|-|-|7|7 A1|protein-coding	37.288	42.958	24.107	35.023	123.807	7.188	84.69	26.036	55.663	22.273	30.276	46.737	54.766	47.219	34.67	69.813	64.453	61.126	46.198	60.588	54.022	50.734
NM_194257	Fam118b|2310022O21Rik|2700018L24Rik|C030004A17Rik|Ppp4r1l|-|9|9 A5.3|protein-coding	155.366	111.691	180.803	168.109	103.173	129.379	100.089	95.467	151.807	189.32	75.691	85.685	109.533	129.852	131.745	133.28	120.849	140.589	230.992	181.764	142.422	145.861
NM_001001493	Wdr83os|-|-|8|8 C3|protein-coding	174.009	137.466	247.097	238.155	196.028	158.13	177.08	173.576	166.988	133.638	204.365	225.897	235.496	224.289	228.82	126.933	153.076	189.49	237.592	222.156	166.978	183.912
NM_183201	Slfn5|AI956840|-|11|11 C|protein-coding	105.649	292.115	162.722	14.009	41.269	50.314	69.292	26.036	15.181	27.841	719.062	833.481	586.001	903.06	450.707	31.733	32.226	18.338	13.2	20.196	19.644	44.392
NM_201643	Ugt1a5|-|-|1|1 D|protein-coding	1205.64	927.894	1078.79	833.542	1227.76	819.4	1093.28	1084.85	951.326	1018.99	878.013	849.06	826.974	737.794	1074.76	939.303	1152.1	1033.03	1220.96	854.963	1001.87	1192.26
NM_007916	Ddx19a|DBP5|Ddx19|Eif4a-rs1|-|8|8 D3|protein-coding	192.653	85.916	174.776	112.073	92.855	115.004	130.885	86.788	111.325	194.889	98.398	109.054	115.01	118.047	69.339	126.933	161.132	128.364	131.995	127.908	162.067	95.127
NM_019717	Atl2|2010110I21Rik|AA407293|AV334690|Aip-2|Arl6ip2|-|17|17 E3|protein-coding	167.795	120.283	150.669	126.082	154.759	129.379	69.292	138.86	106.265	133.638	128.674	93.475	87.626	141.657	117.877	177.706	161.132	195.602	164.994	87.516	127.689	183.912
NM_175150	Txndc15|2310047H23Rik|AI854086|C5orf14|UNQ335|-|13|13 B1|protein-coding	1099.99	859.161	1343.97	1113.72	1330.93	905.653	1031.68	720.339	920.964	963.306	885.582	849.06	936.507	897.158	811.272	1224.9	942.624	904.661	1313.36	1171.37	962.578	887.85
NM_007621	Cbr2|MLCR|-|11 E2|11 84.47 cM|protein-coding	130.507	60.141	24.107	49.032	350.787	150.942	230.974	26.036	156.868	111.365	37.845	7.79	16.43	17.707	0	120.586	88.623	91.689	79.197	40.392	49.111	50.734
NM_138683	Rspo1|R-spondin|Rspondin|-|4|4 D2.2|protein-coding	24.858	42.958	84.375	42.027	82.538	35.939	61.593	17.358	25.301	27.841	37.845	148.001	115.01	129.852	221.886	50.773	48.34	67.238	72.597	53.856	83.489	88.785
NM_011699	Lin7c|9130007B12Rik|AI303698|AU019331|AW125731|D2Ertd520e|LIN-7-C|LIN-7C|MALS-3|Veli3|-|2 E3|2 56.65 cM|protein-coding	186.439	111.691	216.963	273.178	371.422	230.007	161.682	243.006	328.916	250.571	128.674	155.791	191.683	141.657	201.084	152.319	249.755	201.715	211.193	195.228	245.556	304.406
NM_001172054	Il11ra1|AI314697|GP130|Il-11ra|Il11ra|Il11ra2|NR1|-|4 A5|4 21.94 cM|protein-coding	316.946	360.848	192.856	196.128	412.691	222.819	384.957	251.685	151.807	200.457	204.365	202.528	180.729	200.68	214.952	291.946	281.982	165.039	263.991	235.62	230.822	272.697
NM_019972	Sort1|2900053A11Rik|AI852375|Ntr3|Ntsr3|-|3|3 F3|protein-coding	1851.96	1460.57	1681.46	1597.04	1599.18	1804.12	1693.81	1805.19	1376.39	1564.68	1385.14	1737.07	1538.94	1434.27	1705.75	1700.9	2094.72	1931.57	1861.14	1696.46	1542.09	1902.54
NM_021792	Iigp1|2900074L10Rik|AI046432|AW111922|Ifgga1|Iigp|Irga6|-|18|18 D3|protein-coding	80.79	189.015	78.348	21.014	123.807	35.939	23.097	34.715	15.181	44.546	431.437	794.534	284.786	407.262	214.952	88.853	56.396	18.338	32.999	53.856	49.111	38.051
NM_011846	Mmp17|MT4-MMP|MT4MMP|MTMMP4|-|5 G1.3|5 68.18 cM|protein-coding	0	0	0	0	20.635	0	0	0	0	5.568	0	7.79	16.43	0	6.934	0	0	0	0	0	0	0
NM_001161822	Rgs17|6430507P11Rik|Rgsz2|-|10|10 A1|protein-coding	0	0	0	0	0	14.375	0	0	0	0	0	0	5.477	5.902	6.934	0	0	0	0	0	0	0
NM_012032	Serinc3|AA959945|AA960047|AIGP1|DIFF33|TMS-1|Tde1|-|2|2 H3|protein-coding	43216.5	35509.1	42090.8	36066.5	44116.7	33674.5	32536.5	40486.5	33751.8	37986.6	28172.1	31742.4	32810.6	30698.1	31750.5	41913.2	37173.2	39670.6	37031.3	39308.1	36882.4	35596.4
NM_008620	Gbp4|AW228052|Mag-2|Mpa-2|Mpa2|mKIAA4245|-|5 E5|5 50.68 cM|protein-coding	24.858	8.592	60.268	14.009	10.317	14.375	46.195	17.358	5.06	16.705	158.951	280.424	158.823	194.778	124.811	38.08	16.113	12.225	32.999	40.392	14.733	44.392
NM_008996	Rab1a|Gtbp|Rab-1|Rab1|Ypt1|mKIAA3012|-|11 A3.1|11 12.92 cM|protein-coding	957.052	756.062	885.933	833.542	1258.71	1063.78	1008.59	746.375	1001.93	935.465	764.477	810.113	711.964	873.549	818.206	951.997	829.831	971.899	1022.97	1043.46	1021.51	951.268
NM_008638	Mthfd2|AW558851|NMDMC|-|6 C3|6 35.94 cM|protein-coding	105.649	103.099	162.722	196.128	51.586	143.754	115.487	95.467	131.566	161.479	386.023	218.107	169.776	212.485	305.094	215.786	145.019	158.927	145.195	134.64	137.511	215.621
NM_001164639	Slk|9A2|AV021402|AW411554|Etk4|SMAK|Stk2|mKIAA0204|mSLK|-|19|19 D2|protein-coding	428.809	412.397	283.257	476.31	257.932	409.7	438.85	390.545	460.482	373.072	280.056	288.213	399.795	354.141	263.49	431.572	370.604	440.105	343.188	538.56	412.533	355.14
NM_001166391	F13a1|1200014I03Rik|AI462306|F13a|-|13|13 A3.3|protein-coding	24.858	77.325	24.107	42.027	92.855	107.816	100.089	52.073	161.928	89.092	15.138	23.369	0	17.707	6.934	114.24	72.51	30.563	19.799	74.052	34.378	31.709
NM_001080999	Trmt2a|Htf9c|-|16 A3|16 11.31 cM|protein-coding	1075.13	1005.22	940.174	945.615	866.651	855.339	1254.96	1041.45	804.579	1091.38	870.444	786.744	870.787	897.158	901.413	926.61	1063.47	916.886	1135.16	1050.19	913.467	1033.71
NM_144559	Fcgr4|4833442P21Rik|CD16-2|FcgRIV|FcgammaRIV|Fcgr3a|Fcrl3|-|1 H3|1 78.53 cM|protein-coding	180.224	249.157	439.953	140.091	185.711	222.819	192.478	147.539	121.446	72.387	408.73	560.847	679.104	247.899	353.631	107.893	217.529	287.291	105.596	188.496	152.244	171.228
NM_178364	Zfp369|B930030B22Rik|D230020H11Rik|NRIF2|-|13|13 B3|protein-coding	0	0	0	0	0	7.188	7.699	0	5.06	5.568	7.569	7.79	0	11.805	0	0	0	0	0	0	0	0
NM_026013	Dram2|2010305N14Rik|2610318G18Rik|AI647667|Tmem77|-|3|3 F3|protein-coding	888.691	721.695	861.826	721.469	1093.63	1092.53	554.337	1050.13	1310.6	1174.9	575.25	584.216	744.824	861.744	748.866	983.73	757.322	984.124	653.377	915.551	1105	900.534
NM_020494	Ddx24|1700055J08Rik|2510027P10Rik|AI649272|-|12|12 E|protein-coding	832.76	1022.4	1030.58	749.488	608.719	855.339	939.294	694.302	733.735	528.983	1127.79	1254.12	952.936	962.084	1067.83	609.278	886.228	843.535	640.178	605.879	658.089	773.698
NM_028379	Zdhhc4|1810021D01Rik|2900029I10Rik|-|5|5 G2|protein-coding	229.941	146.057	247.097	301.196	299.201	165.318	331.063	190.933	177.108	194.889	234.641	171.37	279.309	194.778	173.349	234.826	265.868	293.404	244.192	249.084	240.644	253.671
NM_009156	Sepw1|selW|-|7|7 A2|protein-coding	223.726	300.706	247.097	245.16	319.836	222.819	384.957	208.291	166.988	194.889	476.852	646.532	564.095	454.481	353.631	304.639	128.906	348.417	316.789	323.136	255.378	133.177
NM_176917	Mettl4|2410198H06Rik|A730091E08Rik|AV296509|HsT661|-|17|17 E5|protein-coding	6.215	0	6.027	28.018	0	7.188	0	17.358	0	16.705	22.707	0	10.953	5.902	6.934	31.733	16.113	24.45	13.2	13.464	19.644	19.025
NM_019577	Ccl24|CKb-6|MPIF-2|Scya24|-|5|5 G1|protein-coding	55.932	34.366	30.134	126.082	51.586	100.628	84.69	0	55.663	66.819	7.569	0	38.337	35.414	34.67	82.506	104.736	42.788	79.197	67.32	73.667	69.76
NM_019922	Crtap|5730529N23Rik|CASP|Leprel3|P3h5|-|9|9 F3-F4|protein-coding	124.292	68.733	222.99	182.118	123.807	86.253	177.08	95.467	91.084	122.501	151.382	70.106	76.673	35.414	62.406	165.013	161.132	140.589	184.794	148.104	93.311	95.127
NM_001281852	S100a9|60B8Ag|AW546964|BEE22|Cagb|GAGB|L1Ag|MRP14|p14|-|3 39.91 cM|3 F1-F2|protein-coding	5357.01	3977.92	458.033	5596.64	2527.73	21067.2	1478.23	1857.26	3633.25	211.593	1430.56	3045.71	4633.24	5837.43	1067.83	3192.36	298.095	965.787	217.792	1366.6	221	247.33
NM_008326	Irgm1|Ifggd3|Ifi1|Iigp3|Iipg3|Irgm|LRG-47|-|11|11 B1.2|protein-coding	577.96	799.02	916.067	413.269	577.768	373.761	461.948	364.509	420	406.482	1422.99	2290.13	1790.86	1617.24	943.017	374.452	338.378	427.88	448.784	437.58	333.956	361.482
NR_003507	Oas1b|Flv|L1|Mmu-L1|Oas1|Oias-2|Oias2|Wnv|-|5 F|5 60.64 cM|protein-coding	55.932	137.466	102.455	77.05	51.586	57.502	61.593	17.358	15.181	27.841	174.089	436.215	388.842	247.899	187.217	31.733	64.453	73.351	39.599	40.392	14.733	19.025
NM_011273	Xpr1|Rmc-1|Rmc1|Sxv|Syg1|XR|-|1 G3|1 66.49 cM|protein-coding	267.229	317.89	349.552	350.228	423.008	366.574	215.576	208.291	354.217	300.685	280.056	202.528	202.636	289.215	228.82	355.412	281.982	305.629	382.787	269.28	260.289	329.773
NM_001290561	Plp1|DM20|Plp|jimpy|jp|msd|rsh|-|X 59.1 cM|X F1-F2|protein-coding	62.146	77.325	96.428	56.036	134.125	71.877	123.186	34.715	86.024	94.66	60.553	202.528	191.683	141.657	152.547	101.546	56.396	55.013	46.198	100.98	142.422	95.127
NM_010692	Lbx2|Lbx2h|-|6 C3|6 35.94 cM|protein-coding	186.439	137.466	126.562	98.064	175.394	64.689	138.584	147.539	101.205	133.638	75.691	70.106	164.299	64.926	104.009	152.319	177.246	158.927	118.796	148.104	157.156	107.81
NM_011959	Orc5|AL033327|MmORC5|Orc5l|-|5|5 A3|protein-coding	99.434	60.141	150.669	119.077	144.442	35.939	53.894	95.467	116.386	133.638	52.984	85.685	76.673	82.633	62.406	63.466	88.623	91.689	105.596	87.516	112.956	114.152
NM_001267808	H2-L|H-2L|-|-|protein-coding	49.717	180.424	72.321	77.05	82.538	100.628	107.788	78.109	15.181	33.409	75.691	132.422	98.58	129.852	69.339	63.466	40.283	67.238	6.6	74.052	24.556	38.051
NM_011890	Sgcb|43kDa|AI747103|AI844814|beta-SG|-|5|5 C3.3|protein-coding	198.868	274.932	162.722	266.173	144.442	208.444	184.779	164.897	136.627	211.593	211.934	218.107	273.832	312.825	208.018	165.013	193.359	146.702	158.395	215.424	196.444	183.912
NM_025494	Atp6v1c1|1700025B18Rik|U13839|-|15|15 C|protein-coding	1162.13	962.26	1060.71	1211.79	1114.27	948.779	1131.77	963.344	1022.17	1018.99	1256.47	1261.91	1270.58	1245.4	1504.67	1009.12	1240.72	1143.05	1115.36	888.623	918.378	1084.44
NM_178599	Commd8|C77770|D5Buc26e|-|5 C3.2|5 38.44 cM|protein-coding	2063.26	1933.11	2217.84	2038.33	2197.58	2062.88	1724.61	1805.19	1857.11	1954.45	1634.92	1394.33	1610.13	1505.1	1740.42	2157.86	1764.4	1913.24	2125.13	2457.18	2126.51	1737.65
NM_001033311	Vsig10|-|-|5|5 F|protein-coding	55.932	8.592	6.027	42.027	61.904	28.751	84.69	8.679	40.482	50.114	22.707	7.79	21.907	0	6.934	38.08	40.283	6.113	32.999	13.464	39.289	63.418
NM_009302	Swap70|70kDa|AV235546|-|7 F1|7 57.7 cM|protein-coding	261.014	171.832	235.043	133.087	185.711	230.007	215.576	164.897	197.349	172.616	151.382	155.791	125.963	177.071	138.679	203.093	161.132	171.152	290.39	188.496	225.911	228.304
NM_001045523	Bahd1|AL022997|AW541238|Gm117|mKIAA0945|-|2|2 E5|protein-coding	217.512	197.607	271.204	245.16	392.057	215.632	331.063	355.83	182.169	317.39	242.21	264.845	208.113	182.973	187.217	291.946	346.434	250.616	290.39	296.208	255.378	260.013
NR_045813	4930599N23Rik|-|-|6|6 B1|ncRNA	55.932	8.592	18.08	21.014	20.635	21.563	23.097	8.679	20.241	11.136	121.105	85.685	60.243	53.121	27.736	12.693	16.113	18.338	19.799	20.196	9.822	44.392
NM_146184	B3gnt8|B3galt7|B7galt7|BC025206|-|7|7 A3|protein-coding	31.073	51.55	60.268	35.023	92.855	50.314	23.097	52.073	20.241	61.251	30.276	7.79	27.383	11.805	13.868	57.12	40.283	42.788	19.799	60.588	39.289	31.709
NM_026260	Tctn3|4930521E07Rik|AI197391|Tect3|-|19|19 C3|protein-coding	55.932	34.366	12.054	63.041	30.952	71.877	30.797	95.467	25.301	16.705	45.414	15.579	32.86	17.707	6.934	63.466	48.34	6.113	79.197	53.856	44.2	95.127
NM_027772	Pdss2|5430420P03Rik|Gm60|Plmp|kd|mDLP1|-|10 B2|10 22.91 cM|protein-coding	12.429	17.183	6.027	7.005	0	7.188	7.699	8.679	5.06	16.705	7.569	23.369	16.43	17.707	13.868	0	8.057	12.225	0	0	0	0
NM_001163576	Parp10|-|-|15|15 D3|protein-coding	602.818	532.68	662.943	497.324	453.96	330.635	408.054	538.084	495.904	445.46	749.339	1293.07	1040.56	755.501	741.932	330.025	757.322	452.33	541.181	484.704	496.022	418.558
NM_026187	Ankzf1|1300008P06Rik|2810025E10Rik|D1Ertd161e|-|1 C3|1 38.62 cM|protein-coding	416.38	240.565	403.793	378.246	443.643	273.133	377.257	329.794	328.916	311.822	469.283	397.267	301.216	365.946	381.367	222.133	306.151	330.079	323.389	363.528	353.6	272.697
NM_026106	Dr1|1700121L09Rik|Dr1l|NC2|NC2beta|-|5 F|5 52.82 cM|protein-coding	118.078	128.874	204.91	175.114	402.374	179.693	130.885	164.897	156.868	245.003	113.536	77.895	115.01	165.266	131.745	145.973	104.736	177.265	184.794	235.62	186.622	215.621
NM_026189	Eepd1|2310005P05Rik|AI481005|-|9|9 A4|protein-coding	87.005	17.183	78.348	91.059	113.49	93.44	69.292	86.788	60.723	77.955	30.276	15.579	21.907	23.609	34.67	76.16	96.679	67.238	72.597	53.856	54.022	95.127
NM_010756	Mafg|AA545192|C630022N07Rik|-|11 E2|11 84.35 cM|protein-coding	1584.73	1718.32	1458.47	1625.06	2094.41	1847.24	2186.55	1475.39	1624.34	1531.27	1271.61	1534.54	1506.08	1062.42	1372.92	1554.93	1699.95	1705.41	1801.74	1501.23	1497.89	1433.24
NM_026965	Comtd1|1810030M08Rik|MT773|-|14|14 B|protein-coding	708.467	670.146	705.13	896.583	938.872	668.458	800.71	694.302	480.723	579.097	522.266	521.9	569.571	448.579	561.65	641.011	725.095	678.496	844.771	740.519	643.356	507.343
NM_023422	Hist1h2bc|2610022J01Rik|H2bfs|R74621|-|13|13 A3.1|protein-coding	714.682	472.539	741.291	553.36	309.518	345.011	492.744	364.509	399.759	545.688	832.599	911.377	810.544	849.939	741.932	450.612	410.887	452.33	501.583	578.951	476.378	488.317
NM_023141	Tor3a|Adir|-|1|1 H1|protein-coding	764.399	713.104	928.12	546.355	474.595	438.451	492.744	494.69	389.639	545.688	930.997	1628.02	1571.8	1209.98	1033.16	469.652	499.51	446.218	600.579	491.436	525.489	501.001
NM_176836	Fam76b|2810485I05Rik|C78303|-|9|9 A1|protein-coding	341.804	283.523	403.793	357.232	402.374	316.26	369.558	312.436	450.362	484.437	280.056	241.476	262.879	265.606	332.829	387.145	322.265	464.556	395.986	316.404	392.889	431.241
NM_025378	Ifitm3|1110004C05Rik|Cd225|Cdw217|DSPA2b|Fgls|IP15|mil-1|-|7|7 F5|protein-coding	758.184	1529.31	1868.29	266.173	392.057	517.516	392.656	52.073	126.506	94.66	3330.39	6917.12	5328.78	4373.65	2655.7	76.16	161.132	317.854	125.396	195.228	117.867	177.57
NM_011383	Six5|Dmahp|MDMAHP|TrexBF|-|7 A3|7 9.46 cM|protein-coding	18.644	0	18.08	0	10.317	7.188	15.398	0	0	0	7.569	38.948	32.86	5.902	13.868	6.347	0	0	13.2	0	9.822	6.342
NM_001082975	Sdr39u1|2310014G06Rik|-|14|14 C1|protein-coding	18.644	51.55	0	7.005	41.269	0	7.699	8.679	0	0	15.138	0	10.953	17.707	20.802	6.347	0	6.113	6.6	0	0	0
NM_013917	Pttg1|AW555095|C87862|Pttg|Pttg3|-|11|11 A5|protein-coding	348.019	369.439	554.461	357.232	185.711	330.635	315.664	355.83	323.855	322.958	476.852	514.11	607.908	566.626	332.829	285.599	249.755	250.616	316.789	296.208	260.289	234.646
NM_009712	Arsb|1110007C02Rik|AI480648|As-1|As-1r|As-1s|As-1t|As1|As1-r|As1-s|As1-t|Asr-1|Ast-1|-|13 C3-D1|13 47.88 cM|protein-coding	2715.79	2061.99	2687.93	3649.37	2042.82	1926.31	1986.38	2516.85	3061.45	5924.61	2581.05	1892.86	2508.3	2030.41	5373.81	3973	6123.03	6149.25	3669.47	3433.32	3879.78	7908.21
NM_001039701	Il1rn|F630041P17Rik|IL-1ra|-|2 A3|2 16.36 cM|protein-coding	6.215	8.592	36.161	0	0	7.188	23.097	8.679	15.181	0	30.276	70.106	5.477	41.316	27.736	0	8.057	0	0	6.732	4.911	0
NM_010398	H2-T23|37b|37c|H-2T23|H2-Qa1|Qa-1|Qa-1(b)|Qa1|Qed-1|T18c|T18c(37)|T23b|T23d|-|17 B1|17 18.86 cM|protein-coding	1392.08	2027.62	2290.17	1407.92	2414.24	1114.1	1732.3	1145.6	910.844	1057.97	2815.7	4922.99	4238.92	3027.91	2385.28	1516.85	1321.29	1228.63	1636.74	1332.93	1060.8	1293.72
NM_001163470	Trafd1|1110008K06Rik|Fln29|-|5|5 F|protein-coding	1168.35	970.852	1440.39	1190.78	1011.09	797.837	1347.35	1249.74	845.06	918.76	1256.47	1394.33	1719.67	1245.4	1643.35	850.45	1409.91	1002.46	1049.36	1151.17	869.267	887.85
NM_011132	Pole|-|-|5 53.45 cM|5 E3-E5|protein-coding	12.429	0	0	35.023	30.952	0	7.699	17.358	40.482	0	7.569	7.79	10.953	5.902	6.934	0	0	0	6.6	0	0	0
NM_025598	Ppdpf|0610012G23Rik|2610317A05Rik|2700038C09Rik|3110053G12Rik|-|2|2 H4|protein-coding	416.38	266.34	373.659	224.146	412.691	165.318	138.584	112.824	217.59	272.844	325.47	350.53	317.645	312.825	270.424	133.28	249.755	244.503	270.591	269.28	245.556	164.886
NM_013463	Gla|Ags|-|X 56.2 cM|X E-F1|protein-coding	24.858	60.141	66.294	42.027	30.952	35.939	38.496	26.036	55.663	44.546	52.984	109.054	60.243	82.633	83.207	38.08	0	36.675	59.398	53.856	44.2	50.734
NM_001003933	Rtn3|RTN3-A1|-|19|19 A|protein-coding	2666.07	2122.13	2422.76	2458.6	2218.22	2127.57	2717.79	2412.7	2231.57	2266.28	2111.77	1916.23	2398.77	1835.63	2302.07	2316.53	2425.04	2084.39	2606.91	2645.67	2308.22	2422.56
NM_007780	Csf2rb|AI848964|AIC2B|Bc|CDw131|Csf2rb1|Csfgmrb|Il3r|Il3rb|Il3rb1|Il5rb|-|15 E1|15 37.36 cM|protein-coding	1429.36	1305.92	1416.29	1590.03	1351.56	1610.05	1124.07	1536.14	1270.12	1520.13	1173.21	1222.96	1303.44	1209.98	1456.13	1485.12	1506.59	1473.13	1570.75	1568.56	1311.27	1572.76
NM_010386	H2-DMa|H-2Ma|H2-Ma|-|17 B1|17 17.98 cM|protein-coding	3157.03	3007.06	2687.93	3418.22	3724.54	3234.47	3218.24	3115.68	2433.98	2494.57	2429.67	3770.14	3110.74	2384.55	2080.18	4347.45	3907.46	3771.46	4402.05	3689.13	3128.38	3754.34
NM_001205361	Dcun1d1|Rp42|SCCRO|Tes3|pTes3|-|3|3 B|protein-coding	155.366	154.649	132.589	140.091	196.028	100.628	161.682	130.182	258.072	189.32	105.967	132.422	136.916	141.657	97.075	165.013	153.076	152.814	145.195	222.156	176.8	215.621
NM_177117	Dlec1|D630005C06Rik|-|9|9 F3|protein-coding	0	8.592	6.027	0	0	0	0	0	0	5.568	30.276	7.79	5.477	11.805	20.802	0	0	0	6.6	0	0	0
NM_028864	Zc3hav1|1200014N16Rik|2900058M19Rik|9130009D18Rik|9830115L13Rik|ARTD13|D6Bwg1452e|ZAP|-|6 B1|6 17.72 cM|protein-coding	124.292	197.607	108.482	77.05	134.125	93.44	38.496	104.145	121.446	55.682	211.934	116.843	180.729	212.485	159.481	76.16	112.793	128.364	19.799	148.104	83.489	57.076
NM_025371	Acy1|1110014J22Rik|Acy-1|-|9 F1|9 57.49 cM|protein-coding	124.292	111.691	180.803	203.132	154.759	71.877	123.186	269.042	126.506	128.07	121.105	85.685	104.056	100.34	159.481	234.826	225.585	158.927	197.993	181.764	191.533	177.57
NM_025819	Swt1|1200016B10Rik|C1orf26|-|1|1 G2|protein-coding	192.653	197.607	259.15	154.1	268.249	165.318	215.576	260.363	293.494	289.549	408.73	249.265	257.402	377.751	256.556	272.906	177.246	201.715	191.393	228.888	206.267	279.039
NM_177580	Baiap2l2|BC048937|-|15|15 E1|protein-coding	0	0	30.134	0	0	14.375	0	17.358	10.12	0	15.138	0	0	0	0	12.693	8.057	0	13.2	26.928	29.467	19.025
NM_016683	Zkscan5|AI132486|AI326970|Zfp95|hKraba1|-|5|5 G2|protein-coding	74.575	120.283	42.187	91.059	103.173	57.502	130.885	78.109	55.663	105.797	90.829	15.579	82.15	70.828	76.273	114.24	128.906	79.463	118.796	121.176	103.133	95.127
NM_029509	Gbp8|5830443L24Rik|mGBP8|-|5|5 E5|protein-coding	24.858	103.099	36.161	0	30.952	57.502	7.699	34.715	5.06	16.705	158.951	218.107	131.44	106.242	34.67	19.04	16.113	36.675	26.399	20.196	4.911	38.051
NM_145158	Emilin2|FOAP-10|-|17|17 E1.3|protein-coding	31.073	42.958	24.107	56.036	20.635	14.375	30.797	34.715	25.301	22.273	0	0	5.477	0	0	25.387	32.226	18.338	13.2	26.928	14.733	0
NM_028132	Pgm2|2610020G18Rik|AA407108|AI098105|Pgm-2|Pgm1|-|4 C6|4 45.71 cM|protein-coding	186.439	137.466	222.99	77.05	103.173	86.253	161.682	147.539	91.084	155.911	196.796	202.528	153.346	112.145	180.283	88.853	88.623	152.814	125.396	154.836	132.6	126.836
NM_001082532	Pigyl|1810008A14Rik|PIG-Y|Pigy|-|9|9 A3|protein-coding	335.59	343.664	210.936	336.219	257.932	273.133	269.47	251.685	202.41	256.139	242.21	171.37	262.879	188.875	228.82	317.332	265.868	293.404	349.788	282.744	260.289	234.646
NM_026325	Tmem179b|0610031L02Rik|1500003K22Rik|1810059G22Rik|-|19|19 A|protein-coding	1012.98	756.062	837.719	812.529	1103.95	783.461	646.727	607.514	738.795	829.669	703.924	716.638	744.824	625.65	624.055	971.036	821.775	776.297	910.768	1151.17	775.956	754.672
NM_201410	Ugt1a6b|A9'|Ugt1a9|-|1|1 D|protein-coding	1199.42	927.894	1072.76	819.533	1227.76	812.212	1093.28	1084.85	936.145	1013.42	878.013	849.06	826.974	737.794	1074.76	932.957	1144.04	1020.8	1220.96	841.499	1001.87	1185.91
NM_001114116	Syt3|AI385753|sytIII|-|7 B4|7 28.83 cM|protein-coding	118.078	68.733	42.187	84.055	103.173	35.939	23.097	43.394	55.663	50.114	90.829	62.316	82.15	29.512	90.141	57.12	32.226	42.788	65.998	20.196	29.467	25.367
NM_139198	Plac8|C15|D5Wsu111e|-|5 48.49 cM|5 E3|protein-coding	24.858	51.55	18.08	14.009	10.317	64.689	0	34.715	30.361	16.705	151.382	225.897	361.459	265.606	145.613	0	8.057	6.113	0	20.196	0	12.684
NM_178208	Hist1h4c|-|-|13|13 A2-A3|protein-coding	12.429	51.55	30.134	98.064	72.221	35.939	23.097	69.43	30.361	16.705	30.276	31.158	49.29	17.707	41.604	63.466	136.962	79.463	32.999	80.784	49.111	107.81
NM_008800	Pde1b|Pde1b1|-|15|15 F3|protein-coding	938.408	575.638	1283.7	819.533	598.402	646.895	839.205	1510.11	895.663	740.577	635.802	669.901	651.721	566.626	1053.96	844.104	1039.3	1100.26	917.368	814.571	913.467	938.584
NM_001039522	Leo1|Gm185|-|9|9 D|protein-coding	99.434	137.466	102.455	84.055	51.586	64.689	123.186	190.933	80.964	89.092	121.105	124.633	120.486	118.047	97.075	82.506	56.396	116.139	112.196	60.588	78.578	95.127
NM_146081	Ppp4r1|3110001J10Rik|Pp4r1|-|17|17 E1.2|protein-coding	410.165	369.439	349.552	427.278	484.912	316.26	315.664	512.048	247.952	317.39	287.625	303.792	366.935	336.434	360.565	380.799	459.227	397.317	362.987	397.188	348.689	399.532
NM_144538	Rab3il1|1200014K04Rik|AI115013|C76746|Rab3ail1|-|19|19 A|protein-coding	2349.13	1726.91	2410.7	2080.35	2372.97	1789.74	2294.34	2959.46	1897.59	1937.75	1839.29	1534.54	1615.61	1670.37	2066.32	1897.65	2521.72	2224.98	2514.51	2295.61	1934.98	2016.69
NM_010683	Lamc1|Lamb2|-|1 G3|1 65.3 cM|protein-coding	6.215	42.958	48.214	21.014	41.269	50.314	23.097	52.073	40.482	16.705	15.138	23.369	16.43	11.805	27.736	38.08	56.396	42.788	79.197	33.66	29.467	57.076
NM_007761	Crcp|AL022669|-|5|5 G1.3|protein-coding	205.083	214.79	168.749	252.164	175.394	251.57	238.673	164.897	197.349	194.889	136.243	124.633	202.636	153.461	187.217	196.746	241.698	268.953	257.391	262.548	147.333	196.595
NM_001081013	Rlf|9230110M18Rik|AI195322|MommeD8|-|4|4 D2.2|protein-coding	149.151	146.057	168.749	119.077	72.221	122.191	30.797	138.86	161.928	194.889	90.829	101.264	98.58	82.633	83.207	126.933	96.679	165.039	118.796	127.908	108.044	107.81
NM_028261	Tmem173|2610307O08Rik|ERIS|MPYS|Mita|STING|-|18|18 B3|protein-coding	4356.45	2671.99	4935.91	3803.47	3724.54	3586.67	3803.37	3766.59	3577.59	3847.66	3375.81	3154.77	3411.95	3204.98	4000.89	3731.83	3947.74	3905.93	4646.24	4389.26	4130.24	3551.4
NR_037569	1810026B05Rik|-|-|7|7 D1|ncRNA	1137.28	1056.77	1470.53	1597.04	1506.32	1358.48	1108.67	1579.54	1133.49	1119.22	1044.53	1215.17	903.647	962.084	1102.5	1218.56	1192.38	1301.98	1293.56	1373.33	1340.73	1084.44
NM_013880	Plcl2|PLC-L2|PRIP-2|Plce2|mKIAA1092|-|17|17 C|protein-coding	1640.66	1486.35	1723.65	1323.86	1114.27	1329.73	1485.93	1536.14	1325.78	1770.7	1233.76	1176.22	1336.3	1139.15	1483.87	1421.65	2126.95	1723.75	1821.54	1615.68	1409.49	1655.21
NM_009128	Scd2|Mir5114|Scd-2|mir-5114|swty|-|19 C3|19 37.98 cM|protein-coding	459.882	343.664	277.231	434.283	299.201	265.946	254.071	260.363	328.916	400.914	257.349	148.001	202.636	318.727	298.16	393.492	435.057	421.768	402.586	336.6	510.756	488.317
NM_133835	Ubac1|1110033G07Rik|AA407978|GBDR1|Gdbr1|Ubadc1|-|2|2 A3|protein-coding	254.8	257.748	216.963	315.205	278.566	172.505	384.957	251.685	247.952	267.276	219.503	202.528	246.449	236.094	228.82	215.786	233.642	281.178	356.388	309.672	314.311	329.773
NM_013902	Fkbp3|25kDa|FKBP-3|FKBP25|-|12|12 C3|protein-coding	441.238	378.031	319.418	294.191	278.566	345.011	153.983	477.333	435.181	295.117	272.487	241.476	257.402	177.071	353.631	336.372	386.718	360.642	230.992	417.384	319.222	336.115
NM_026070	Ccdc53|2900091E11Rik|5730495F03Rik|-|10|10 C2|protein-coding	329.375	300.706	192.856	245.16	299.201	208.444	331.063	208.291	212.53	272.844	219.503	319.371	257.402	312.825	221.886	310.986	443.114	342.304	362.987	410.652	294.667	266.355
NM_172639	Dpcd|5330431N19Rik|Ndac|-|19|19 C3|protein-coding	261.014	249.157	355.578	175.114	247.615	230.007	315.664	173.576	202.41	245.003	257.349	280.424	284.786	206.582	256.556	209.439	201.415	195.602	263.991	215.424	196.444	152.203
NM_001081278	Tbc1d4|5930406J04Rik|A930035N22|AV295684|As160|-|14|14 E2.3|protein-coding	93.219	68.733	78.348	77.05	41.269	86.253	100.089	121.503	121.446	27.841	30.276	7.79	16.43	41.316	27.736	69.813	80.566	116.139	92.397	134.64	122.778	114.152
NM_177253	Cstf3|4732468G05Rik|C79532|CstF-77|-|2 E2|2 54.84 cM|protein-coding	68.361	103.099	72.321	70.046	185.711	28.751	53.894	78.109	91.084	155.911	68.122	109.054	131.44	112.145	83.207	69.813	24.17	55.013	59.398	33.66	103.133	95.127
NM_001081131	Dhtkd1|C330018I04Rik|-|2|2 A1|protein-coding	0	0	0	0	0	0	7.699	0	0	0	15.138	15.579	0	17.707	6.934	0	0	0	0	0	0	0
NR_004446	H2-K2|EG630499|Gm7035|H-2K1|H-2K1K|H-2K2|H2-K1|-|17 17.98 cM|17 B1|pseudo	161.58	171.832	210.936	91.059	134.125	136.567	76.991	208.291	106.265	83.524	211.934	241.476	257.402	277.411	145.613	152.319	153.076	116.139	158.395	235.62	137.511	82.443
NM_027098	Mrpl30|2310001L22Rik|MRP-L28|Rpml28|-|1|1 B|protein-coding	472.311	378.031	421.873	343.223	402.374	388.137	361.859	234.327	333.976	412.05	461.714	451.794	520.281	495.798	346.697	361.759	330.321	378.98	409.186	403.92	358.511	456.609
NR_130743	Rnf13|2010001H16Rik|Rzf|-|3|3 D|protein-coding	1957.61	1649.59	2145.52	1723.12	2455.51	1768.18	1555.22	1432	1841.93	2188.32	1604.64	1394.33	1506.08	1363.44	1886.03	2519.62	1603.27	1797.1	2111.93	2033.06	2347.51	1934.24
NR_132732	Ltc4s|-|-|11|11 B1.1-B1.2|protein-coding	7295.97	6658.5	6225.64	7669.99	8418.9	6454.57	7445.06	7359.6	5849.64	5779.84	6138.52	5530.58	5947.64	4586.13	6372.3	7533.47	8306.37	7549.03	7734.93	7647.55	6708.58	6405.2
NM_019655	Adar|AV242451|Adar1|Adar1p110|Adar1p150|mZaADAR|-|3|3 F2|protein-coding	515.814	670.146	632.809	364.237	392.057	409.7	485.045	277.721	293.494	306.253	1014.26	1168.43	1106.28	1050.62	1088.63	260.212	314.208	366.754	435.585	383.724	304.489	310.747
NM_134115	Stk38|5830476G13Rik|9530097A09Rik|AA617404|Ndr1|-|17|17 A3.3|protein-coding	633.892	420.989	554.461	602.392	815.065	596.581	431.151	798.448	511.084	473.301	529.835	451.794	438.132	478.091	506.178	602.931	499.51	672.383	560.981	666.467	540.222	589.786
NM_009921	Camp|CAP18|Cnlp|Cramp|FALL39|MCLP|-|9 F2|9 59.8 cM|protein-coding	1858.17	1099.73	96.428	1975.29	1630.13	5211.1	515.842	399.224	718.554	44.546	340.608	1028.22	1445.84	1599.54	214.952	767.944	64.453	336.192	52.798	410.652	54.022	38.051
NM_016692	Incenp|2700067E22Rik|AU019509|C130081E20|C77457|-|19 A|19 6.1 cM|protein-coding	68.361	51.55	60.268	98.064	134.125	50.314	53.894	104.145	96.145	105.797	68.122	54.527	54.766	88.535	83.207	139.626	145.019	67.238	125.396	100.98	93.311	120.494
NM_153170	Slc36a2|A530067G19Rik|PAT2|Tramd1|-|11|11 B1.3|protein-coding	24.858	42.958	30.134	49.032	30.952	21.563	23.097	78.109	45.542	77.955	0	31.158	38.337	29.512	20.802	76.16	56.396	30.563	98.997	33.66	44.2	63.418
NM_023835	Trim12a|2310043C01Rik|Trim12|-|7|7 E3|protein-coding	472.311	695.921	590.622	434.283	340.47	380.949	446.55	338.472	480.723	451.028	825.029	841.271	898.17	849.939	728.064	330.025	418.944	354.529	514.782	518.364	427.267	481.976
NM_008775	Pafah1b2|AI747451|AU021353|Pafahb|mus[b]|-|9|9 A5.2|protein-coding	348.019	412.397	325.445	301.196	247.615	380.949	354.16	416.581	349.157	373.072	363.316	319.371	383.365	312.825	353.631	317.332	443.114	378.98	527.982	464.508	387.978	418.558
NM_001284328	Syncrip|2610109K23Rik|4632417O19Rik|GRY-RBP|Nsap1|Nsap1l|pp68|-|9|9 E3.2|protein-coding	410.165	524.088	433.926	644.419	526.181	467.202	523.541	494.69	541.446	478.869	393.592	444.004	421.702	596.138	471.508	590.238	572.02	580.695	600.579	531.828	481.289	672.229
NM_001291104	Fgf11|Fgf-11|Fhf-3|Fhf3|-|11|11 B4|protein-coding	248.585	180.424	192.856	140.091	92.855	194.068	138.584	182.254	192.289	144.774	75.691	46.737	147.869	70.828	131.745	114.24	177.246	116.139	244.192	201.96	181.711	228.304
NM_175648	Trim30b|A530023O14Rik|Trim30-1|-|7|7 E3|protein-coding	43.502	154.649	102.455	28.018	144.442	64.689	23.097	8.679	40.482	22.273	52.984	334.95	213.589	224.289	124.811	19.04	24.17	61.126	6.6	20.196	58.933	19.025
NM_009775	Tspo|Bzrp|IBP|PBR|Tspo1|-|15 E1|15 39.4 cM|protein-coding	1305.07	1177.05	1343.97	1085.71	1434.1	1200.35	1254.96	945.987	840	790.691	1809.01	2843.18	2157.8	1989.09	1823.63	1104.32	1079.59	1136.94	1326.55	1164.63	1016.6	1135.18
NM_008969	Ptgs1|COX1|Cox-1|Cox-3|PGHS-1|PHS 1|Pghs1|-|2 B|2 24.19 cM|protein-coding	6500.5	6967.8	6297.96	6661.33	6066.56	6080.81	5812.84	6370.22	6345.54	6587.23	5828.19	4572.46	5755.95	5760.7	6060.27	6689.36	6123.03	6497.67	6758.17	6341.54	6251.85	7223.29
NM_172653	Slc39a10|2900042E17Rik|5430433I10|mKIAA1265|-|1|1 C1.1|protein-coding	130.507	180.424	90.401	133.087	134.125	129.379	130.885	86.788	177.108	122.501	60.553	46.737	43.813	118.047	69.339	120.586	136.962	97.801	59.398	222.156	157.156	101.469
NM_008329	Ifi204|Ifi16|p204|-|1 H3|1 80.63 cM|protein-coding	348.019	747.47	711.157	91.059	371.422	273.133	192.478	121.503	75.904	44.546	1824.15	2812.03	1637.52	1817.92	1026.22	114.24	161.132	152.814	46.198	87.516	137.511	120.494
NM_001145164	Tgtp2|OTTMUSG00000005537|-|11 B1.2|11|protein-coding	6.215	17.183	18.08	0	20.635	14.375	23.097	0	5.06	0	121.105	186.949	147.869	141.657	48.538	19.04	48.34	6.113	19.799	26.928	9.822	25.367
NM_133678	Sac3d1|2410004C24Rik|AU015683|shd1|-|19|19 A|protein-coding	105.649	146.057	235.043	231.15	247.615	107.816	315.664	182.254	161.928	155.911	98.398	132.422	153.346	171.168	194.151	177.706	177.246	207.828	244.192	208.692	230.822	234.646
NM_026040	Srfbp1|2810036K01Rik|p49/STRAP|-|18|18 D1|protein-coding	80.79	85.916	90.401	112.073	144.442	143.754	100.089	104.145	45.542	55.682	60.553	46.737	60.243	88.535	76.273	107.893	72.51	110.026	105.596	80.784	78.578	107.81
NM_008390	Irf1|AU020929|Irf-1|-|11 B1.3|11 32.0 cM|protein-coding	472.311	438.172	729.237	441.287	433.326	373.761	562.037	494.69	420	506.71	847.737	1121.69	816.02	743.697	741.932	634.664	837.888	519.569	593.979	659.735	451.822	494.659
NM_145933	St6gal1|AW742324|Siat1|St6Gal-I|St6gal|St6galI|-|16 B1|16 14.03 cM|protein-coding	472.311	378.031	584.595	399.26	350.787	345.011	446.55	468.654	313.735	434.323	401.161	334.95	438.132	247.899	346.697	495.038	443.114	464.556	514.782	397.188	324.133	526.368
NM_001037713	Xaf1|Fbox39|-|11|11 B4|protein-coding	391.521	438.172	602.675	91.059	103.173	244.382	215.576	43.394	75.904	105.797	1059.67	1433.28	1287.01	1121.45	728.064	57.12	128.906	122.251	46.198	154.836	98.222	120.494
NM_008281	Hpn|Hlb320|-|7|7 B1|protein-coding	167.795	111.691	108.482	182.118	144.442	107.816	138.584	399.224	86.024	128.07	143.812	109.054	125.963	123.949	180.283	203.093	273.925	171.152	310.189	262.548	225.911	171.228
NM_001302965	Prmt2|AI504737|Hrmt1l1|-|10 C1|10 38.74 cM|protein-coding	267.229	240.565	361.605	385.251	226.98	172.505	277.169	442.618	273.253	261.708	234.641	218.107	246.449	182.973	263.49	253.866	402.831	305.629	296.99	343.332	250.467	253.671
NM_010145	Ephx1|EH|Eph-1|Eph1|Epxh1|mEH|-|1 H4|1 84.48 cM|protein-coding	435.024	283.523	488.167	399.26	371.422	287.509	284.868	381.866	440.241	428.755	302.763	148.001	230.019	236.094	284.292	310.986	443.114	385.092	428.985	363.528	407.622	386.849
NM_011762	Zfp59|Mfg-2|Mfg2|-|7|7 A3|protein-coding	31.073	0	48.214	91.059	82.538	43.126	46.195	52.073	15.181	33.409	45.414	7.79	32.86	11.805	13.868	25.387	32.226	36.675	46.198	60.588	39.289	44.392
NM_026345	Mansc1|9130403P13Rik|-|6|6 G1|protein-coding	18.644	0	6.027	7.005	0	0	0	34.715	0	0	0	0	0	0	6.934	19.04	8.057	6.113	6.6	6.732	9.822	6.342
NM_177715	Kctd12|AU046135|AW538430|Pfet1|Pfetin|-|14|14 E2.3|protein-coding	5158.14	4957.36	5894.16	6072.95	6035.61	6425.82	4018.95	5736.67	6320.24	7299.97	4677.69	3848.03	3006.68	5394.75	5436.22	6340.3	5567.12	5409.63	5114.82	6395.39	7140.76	6005.67
NM_018771	Gipc1|GIPC|Glut1CIP|Rgs19ip1|Semcap1|TIP-2|TaxIP2|-|8|8 C3|protein-coding	217.512	326.481	235.043	203.132	350.787	323.447	230.974	225.648	166.988	144.774	143.812	225.897	230.019	212.485	180.283	241.172	265.868	287.291	316.789	235.62	230.822	234.646
NM_026178	Mmd|1200017E07Rik|1810073C06Rik|AA690185|-|11|11 C|protein-coding	136.722	34.366	60.268	63.041	196.028	136.567	61.593	112.824	65.783	72.387	105.967	46.737	87.626	70.828	62.406	158.666	120.849	128.364	131.995	114.444	137.511	139.519
NM_026795	Tm2d3|1110025I09Rik|5930422O05Rik|Blp2|-|7|7 C|protein-coding	870.047	953.669	916.067	868.565	907.92	912.84	831.506	902.593	738.795	846.373	832.599	654.322	701.011	731.892	734.998	755.251	910.398	965.787	917.368	753.983	854.533	792.723
NM_172620	Vps52|ARE1|D130068D18|D430041K17Rik|SAC2|Sacm2l|tclw5|-|17|17 B1|protein-coding	192.653	197.607	289.284	196.128	226.98	194.068	200.177	251.685	263.133	267.276	280.056	233.686	246.449	283.313	277.358	234.826	233.642	244.503	237.592	242.352	216.089	234.646
NM_010498	Ids|AW214631|-|X A7.1|X 36.01 cM|protein-coding	478.526	472.539	367.632	469.305	464.277	373.761	292.567	373.187	323.855	478.869	431.437	288.213	273.832	401.36	312.028	514.078	378.661	501.231	514.782	565.487	466.556	526.368
NM_027250	Coa7|2010305A19Rik|AI451324|D4Ertd796e|Selrc1|-|4 C7|4 50.44 cM|protein-coding	68.361	128.874	114.508	98.064	51.586	86.253	53.894	95.467	70.843	44.546	75.691	46.737	82.15	70.828	62.406	145.973	120.849	122.251	112.196	80.784	122.778	69.76
NM_010688	Lasp1|AA408629|Def-4|SH3P6|Tg(Col1a1-lacZ)1Ngma|-|11 61.1 cM|11 C-D|protein-coding	845.189	730.287	934.147	1239.81	876.969	776.274	1170.27	1024.1	743.856	1018.99	688.786	646.532	887.217	808.623	852.876	1009.12	966.794	702.946	1121.96	1171.37	898.733	932.242
NM_009425	Tnfsf10|A330042I21Rik|AI448571|APO-2L|Ly81|TL2|Trail|-|3|3 A3|protein-coding	49.717	17.183	66.294	7.005	41.269	43.126	23.097	34.715	40.482	27.841	60.553	124.633	142.393	118.047	55.472	50.773	8.057	18.338	59.398	20.196	39.289	44.392
NM_010074	Dpp4|Cd26|Dpp-4|THAM|-|2 35.85 cM|2 C2-D|protein-coding	0	0	6.027	7.005	0	0	0	0	0	0	15.138	15.579	5.477	11.805	0	0	0	0	0	13.464	0	0
NM_146079	Guca1b|BC018258|GCAP2|-|17|17 C|protein-coding	18.644	25.775	18.08	21.014	82.538	43.126	30.797	8.679	40.482	11.136	75.691	62.316	49.29	35.414	55.472	38.08	56.396	24.45	26.399	13.464	19.644	12.684
NM_001130456	Sema6b|Sema|Seman|VIb|semaZ|-|17|17 D|protein-coding	55.932	77.325	36.161	28.018	61.904	21.563	61.593	34.715	20.241	55.682	15.138	23.369	38.337	11.805	27.736	50.773	56.396	91.689	39.599	60.588	49.111	19.025
NM_001166644	Zfp651|4732420M22Rik|BC030045|R74626|-|9|9 F4|protein-coding	111.863	103.099	96.428	112.073	113.49	86.253	123.186	208.291	121.446	128.07	98.398	38.948	71.196	41.316	62.406	69.813	185.302	177.265	118.796	60.588	98.222	133.177
NM_001024230	Gm5431|EG432555|-|11|11 B1.2|protein-coding	43.502	42.958	42.187	21.014	10.317	43.126	15.398	8.679	50.602	11.136	98.398	93.475	125.963	118.047	55.472	25.387	0	6.113	26.399	13.464	24.556	50.734
NR_051981	H2-Q5|H-2Q5|Qa-5|Qa5|Qat-5|-|17 B1|17 18.65 cM|pseudo	12.429	77.325	12.054	7.005	10.317	21.563	0	8.679	5.06	0	52.984	93.475	82.15	47.219	34.67	12.693	0	12.225	0	6.732	9.822	12.684
NM_010228	Flt1|AI323757|Flt-1|VEGFR-1|VEGFR1|sFlt1|-|5 87.01 cM|5 G|protein-coding	0	0	18.08	14.009	20.635	0	0	0	10.12	0	15.138	54.527	10.953	47.219	20.802	0	0	12.225	6.6	0	0	6.342
NM_001291206	Rgs19|2610042F04Rik|AI324841|AW547781|GAIP|-|2 H4|2 103.72 cM|protein-coding	2268.34	1864.38	1928.56	1814.18	2857.89	1832.87	1978.68	1683.68	1533.25	1792.97	1407.85	1402.12	1856.58	1428.37	1407.59	2202.28	1651.61	1644.28	1722.54	2181.17	1704.16	1686.91
NM_138672	Stab1|FEEL-1|FELE-1|MFEEL-1|MS-1|STAB-1|mKIAA0246|-|14|14 B|protein-coding	2299.41	2474.38	2603.56	2528.64	4054.69	2616.33	3395.32	2577.6	2595.9	2010.14	1657.63	1028.22	1692.28	1269.01	1580.94	2792.52	3295.16	2775.11	2844.5	3063.06	2121.6	2340.12
NM_177725	Lrrc8a|Lrrc8|mKIAA1437|-|2|2 B|protein-coding	515.814	292.115	331.471	280.182	268.249	251.57	315.664	364.509	278.313	322.958	166.52	218.107	323.122	206.582	208.018	279.252	273.925	299.516	435.585	309.672	289.756	304.406
NM_008509	Lpl|-|-|8 B3.3|8 33.88 cM|protein-coding	192.653	309.298	313.391	399.26	402.374	309.072	307.965	277.721	409.88	423.187	272.487	155.791	142.393	171.168	256.556	609.278	394.774	348.417	323.389	504.9	574.6	881.508
NM_001080755	Zzz3|3110065C23Rik|6430567E01Rik|AA408566|AI481057|AW556059|R75514|-|3|3 H3|protein-coding	310.731	386.623	403.793	357.232	268.249	316.26	261.77	364.509	318.795	261.708	272.487	311.582	334.075	289.215	284.292	387.145	330.321	293.404	369.587	336.6	358.511	405.874
NM_134420	Slc26a6|B930010B04Rik|CFEX|Pat-1|Pat1|-|9|9 F2|protein-coding	80.79	103.099	48.214	70.046	113.49	43.126	92.39	26.036	60.723	33.409	37.845	62.316	32.86	53.121	48.538	63.466	48.34	61.126	72.597	67.32	68.756	69.76
NM_008634	Map1b|A230055D22|AI843217|LC1|MAP5|Mtap-5|Mtap1b|Mtap5|-|13 D1|13 52.9 cM|protein-coding	18.644	51.55	6.027	49.032	0	35.939	61.593	26.036	10.12	27.841	7.569	31.158	43.813	29.512	55.472	6.347	16.113	12.225	13.2	26.928	24.556	19.025
NM_183031	Gpr183|Ebi2|-|14|14 E5|protein-coding	2063.26	2732.13	2567.4	3208.09	2032.5	2537.26	2740.89	2933.43	2135.42	2444.46	2119.34	1581.28	1993.5	1505.1	2433.82	2640.2	2779.53	2420.58	2851.1	2430.25	2190.36	2549.4
NM_019773	Rab9|2410064E05Rik|AI195561|Rab9a|Sid6061p|-|X|X F5|protein-coding	167.795	206.199	229.017	154.1	134.125	172.505	130.885	69.43	141.687	172.616	143.812	93.475	131.44	106.242	152.547	285.599	201.415	152.814	191.393	168.3	206.267	171.228
NM_001033449	Tmem237|AI853305|Als2cr4|Gm972|-|1|1 C1.3|protein-coding	142.936	77.325	144.642	105.068	82.538	71.877	92.39	225.648	126.506	83.524	83.26	77.895	142.393	76.731	145.613	139.626	161.132	128.364	164.994	175.032	162.067	152.203
NM_198095	Bst2|2310015I10Rik|Bst-2|C87040|CD317|DAMP-1|GREG|-|8|8 B3.3|protein-coding	1286.43	2104.95	2247.98	896.583	1526.96	1063.78	1147.17	676.945	703.374	701.599	4276.53	7773.97	6106.46	4066.72	2829.05	977.383	1079.59	886.323	1214.36	1029.99	859.444	1021.03
NM_181039	Adgrl1|2900070I05Rik|AI182398|CLIBA|Lec2|Lphn1|mKIAA0821|-|8|8 C3|protein-coding	167.795	111.691	114.508	196.128	185.711	158.13	292.567	251.685	151.807	128.07	121.105	70.106	142.393	53.121	194.151	152.319	209.472	152.814	362.987	255.816	216.089	196.595
NM_001205336	Arap3|Centd3|Drag1|E030006K04Rik|cnt-d3|-|18|18 B3|protein-coding	2181.33	1838.61	1651.33	2507.63	1826.16	1638.8	2055.67	2247.8	1841.93	1731.72	1506.25	1308.64	1560.84	1286.71	1990.04	1808.79	1925.53	1705.41	1920.53	1851.3	1610.85	1801.07
NM_018754	Sfn|Er|Mme1|Ywhas|-|4 D3|4 66.25 cM|protein-coding	6.215	0	24.107	0	20.635	14.375	0	0	25.301	5.568	7.569	7.79	5.477	5.902	0	19.04	8.057	24.45	52.798	13.464	14.733	44.392
NR_030700	4831440E17Rik|-|-|5|5 A3|ncRNA	68.361	85.916	66.294	42.027	123.807	57.502	61.593	34.715	106.265	89.092	143.812	46.737	93.103	171.168	83.207	31.733	56.396	91.689	52.798	74.052	44.2	50.734
NR_027956	1700052K11Rik|AI840954|-|11|11 E1|ncRNA	24.858	25.775	42.187	21.014	30.952	7.188	7.699	8.679	10.12	11.136	0	23.369	32.86	11.805	6.934	31.733	32.226	12.225	39.599	20.196	39.289	38.051
NM_175656	Hist1h4i|-|-|13|13 A2-A3|protein-coding	12.429	25.775	0	77.05	0	7.188	0	0	15.181	22.273	15.138	23.369	10.953	11.805	20.802	31.733	16.113	30.563	39.599	20.196	44.2	44.392
NM_177909	Slc9a9|5730527A11Rik|9930105B05|AI854429|Nhe9|-|9|9 E3.3|protein-coding	1068.91	747.47	976.334	791.515	691.258	790.649	900.798	676.945	829.88	851.941	734.2	755.586	728.394	566.626	665.659	894.877	942.624	825.197	950.367	949.211	1006.78	944.926
NM_030098	Rnase6|9530043P15Rik|BB119466|-|14|14 C1|protein-coding	118.078	231.974	198.883	49.032	134.125	79.065	46.195	104.145	86.024	116.933	105.967	218.107	147.869	188.875	152.547	57.12	64.453	146.702	98.997	121.176	142.422	88.785
NM_008132	Glrp1|GRP-1|-|1|1 D|protein-coding	87.005	206.199	108.482	84.055	196.028	143.754	107.788	52.073	151.807	150.343	211.934	179.16	164.299	241.997	208.018	114.24	185.302	91.689	138.595	121.176	132.6	114.152
NM_023312	Ndufa13|2700054G14Rik|AU022060|CDA016|CGI-39|GRIM-19|Grim19|-|8|8 C1|protein-coding	1267.78	1855.79	1482.58	1316.86	1506.32	1401.61	1347.35	1544.82	1093.01	1386.49	1453.26	1713.7	1593.7	1629.05	1525.47	1542.23	1192.38	1075.81	1432.15	1380.06	1605.93	1407.88
NM_011756	Zfp36|Gos24|Nup475|TIS11D|TISII|Tis11|Ttp|Zfp-36|-|7 A3|7 16.72 cM|protein-coding	1603.37	1400.43	1976.78	3663.38	4880.07	2048.5	5150.72	2239.12	1184.1	1414.33	2497.8	1931.81	2113.99	1776.61	1026.22	2652.9	3174.31	2390.02	3794.87	3137.11	2583.24	2955.27
NM_001164567	Vill|Villp|-|9|9 F4|protein-coding	18.644	34.366	24.107	0	10.317	28.751	30.797	0	15.181	16.705	30.276	77.895	27.383	11.805	13.868	6.347	8.057	18.338	19.799	0	0	6.342
NM_008871	Serpine1|PAI-1|PAI1|Planh1|-|5|5 G2|protein-coding	198.868	189.015	54.241	112.073	299.201	158.13	200.177	147.539	121.446	83.524	121.105	186.949	230.019	182.973	83.207	76.16	145.019	116.139	98.997	94.248	88.4	63.418
NM_133683	Tmem19|2810428F02Rik|AW125171|-|10|10 D2|protein-coding	341.804	335.073	373.659	350.228	299.201	380.949	438.85	156.218	308.675	317.39	219.503	264.845	224.542	271.508	242.688	399.839	281.982	366.754	310.189	343.332	260.289	272.697
NM_001267796	Igip|6330403M23Rik|-|18|18 B2|protein-coding	198.868	68.733	72.321	126.082	72.221	208.444	84.69	173.576	151.807	161.479	60.553	124.633	60.243	82.633	104.009	101.546	169.189	213.94	151.795	107.712	147.333	171.228
NM_007714	Clk4|AI987988|C85119|-|11|11 B1.3|protein-coding	298.302	395.214	325.445	294.191	433.326	395.325	307.965	347.151	440.241	367.504	302.763	225.897	284.786	247.899	318.962	317.332	298.095	378.98	283.79	356.796	392.889	367.824
NR_027059	Snhg20|2810008D09Rik|-|11|11|ncRNA	1062.7	1073.95	753.344	637.415	1155.54	675.646	854.603	746.375	769.157	1141.49	643.372	1191.8	914.6	708.283	1053.96	685.437	612.303	592.92	679.776	659.735	697.378	697.596
NM_027886	Stk11ip|1200014D22Rik|BB131189|LIP1|LKB1IP|-|1|1 C3|protein-coding	385.307	438.172	445.98	420.273	577.768	395.325	408.054	520.727	349.157	311.822	507.128	545.268	438.132	413.165	422.971	437.918	314.208	391.205	461.984	323.136	363.422	355.14
NM_013556	Hprt|C81579|HPGRT|Hprt1|-|X 29.31 cM|X A6|protein-coding	820.33	532.68	765.398	854.556	815.065	646.895	639.028	720.339	718.554	707.167	628.233	607.585	602.431	619.747	658.725	863.144	813.718	812.972	851.371	794.375	893.822	818.09
NM_030258	Gpr146|BC003323|PGR8|-|5|5 G1|protein-coding	1106.2	747.47	855.799	1029.67	1124.58	819.4	1100.98	1145.6	814.699	857.51	741.77	895.798	816.02	714.185	818.206	1009.12	1256.83	880.211	1187.96	1124.24	879.089	951.268
NM_007502	Atp1b3|AA409958|AI664000|AW212096|-|9 E3.3|9 50.31 cM|protein-coding	1628.23	1383.25	2055.12	1653.08	1547.59	1372.85	1709.21	1258.42	1305.54	1458.88	1422.99	1518.96	1396.55	1269.01	1470	1840.53	1796.62	1680.96	2171.32	1703.19	1566.64	1604.47
NM_001164327	Phf11b|EG236451|Gm4902|-|14|14 C3|protein-coding	323.16	549.863	620.756	168.109	237.297	237.195	269.47	121.503	111.325	189.32	597.957	1394.33	1040.56	844.037	526.98	126.933	273.925	134.477	171.594	148.104	137.511	209.279
NM_001204910	AI607873|-|-|1|1 H3|protein-coding	142.936	300.706	247.097	28.018	92.855	57.502	153.983	0	65.783	44.546	726.631	1145.06	673.627	855.841	450.707	50.773	24.17	55.013	26.399	13.464	68.756	88.785
NM_172675	Stx16|4930401D03|5430410K23Rik|6330500A18Rik|AI648908|AW553605|Syn16|-|2|2 H4|protein-coding	1690.38	1426.21	1771.87	1681.09	1681.72	1049.41	1770.8	1440.68	1239.76	1208.31	1703.04	1955.18	2031.84	1640.86	1282.78	1377.22	1015.13	1191.95	1676.34	1501.23	1296.53	1249.33
NM_023731	Ccdc86|4933411H20Rik|6720480F16Rik|D19Ertd678e|-|19 7.41 cM|19 B|protein-coding	360.448	231.974	379.685	301.196	319.836	215.632	254.071	251.685	232.771	239.435	355.747	545.268	525.758	448.579	325.896	196.746	273.925	226.165	244.192	188.496	181.711	164.886
NM_133977	Trf|AI266983|Cd176|HP|Tf|Tfn|hpx|-|9 55.03 cM|9 F1-F3|protein-coding	7401.62	6856.11	6985.01	7845.1	7851.45	7079.9	8253.47	8435.77	6067.23	6648.48	5828.19	6091.42	5290.44	5341.63	6254.42	8599.7	8942.84	8044.15	8896.49	7721.6	7199.69	7540.38
NM_130862	Baiap2|IRSp53|R75030|-|11|11 E2|protein-coding	136.722	77.325	138.615	84.055	144.442	122.191	138.584	156.218	96.145	89.092	234.641	288.213	262.879	159.364	208.018	152.319	265.868	97.801	178.194	141.372	162.067	126.836
NM_021394	Zbp1|2010010H03Rik|Dai|Dlm1|mZaDLM|-|2|2 H3|protein-coding	55.932	274.932	162.722	7.005	82.538	71.877	84.69	26.036	10.12	11.136	476.852	958.114	794.114	424.97	381.367	12.693	40.283	30.563	26.399	6.732	19.644	44.392
NM_001164734	Mpp6|P55t|Pals2|-|6 B2.3|6 24.13 cM|protein-coding	211.297	274.932	156.696	266.173	185.711	222.819	115.487	208.291	166.988	228.298	166.52	70.106	175.253	182.973	110.943	222.133	169.189	171.152	217.792	269.28	142.422	228.304
NM_009037	Rcn1|Rcn|-|2 E3|2 55.18 cM|protein-coding	149.151	154.649	150.669	77.05	61.904	143.754	100.089	69.43	86.024	128.07	143.812	202.528	98.58	188.875	97.075	82.506	64.453	122.251	92.397	121.176	108.044	95.127
NM_027917	Shroom1|Apx|Shrm1|-|11|11 B1.3|protein-coding	24.858	0	6.027	21.014	0	7.188	30.797	8.679	30.361	16.705	7.569	7.79	27.383	11.805	6.934	38.08	32.226	61.126	26.399	20.196	9.822	44.392
NM_146121	Rabgap1|Gapcena|mKIAA4104|-|2|2 B|protein-coding	111.863	85.916	96.428	105.068	206.346	179.693	138.584	121.503	136.627	155.911	75.691	124.633	153.346	100.34	83.207	126.933	112.793	189.49	164.994	188.496	152.244	139.519
NM_138956	Rassf3|AW212023|AW322379|-|10|10 D2|protein-coding	155.366	154.649	126.562	196.128	196.028	158.13	138.584	173.576	106.265	167.047	121.105	140.212	180.729	200.68	104.009	158.666	273.925	220.053	237.592	222.156	191.533	164.886
NM_001283046	Abl1|AI325092|Abl|E430008G22Rik|c-Abl|-|2 21.86 cM|2 B|protein-coding	1112.42	962.26	1006.47	1253.82	1083.31	884.089	1085.58	1501.43	900.723	1113.65	893.151	825.692	1013.18	873.549	1123.3	1097.97	1474.36	1008.58	1346.35	1258.88	879.089	1255.67
NM_029993	Mlana|A930034P04Rik|Mart1|-|19 24.28 cM|19 C2|protein-coding	0	8.592	0	0	0	0	0	0	0	0	22.707	23.369	10.953	0	0	0	0	0	0	0	0	0
NM_178405	Atp1a2|AW060654|Atpa-3|mKIAA0778|-|1 H3|1 79.6 cM|protein-coding	37.288	8.592	12.054	7.005	10.317	28.751	61.593	8.679	45.542	38.978	37.845	31.158	65.72	29.512	76.273	38.08	8.057	24.45	13.2	13.464	34.378	12.684
NM_177878	Mblac1|-|-|5|5 G2|protein-coding	80.79	42.958	84.375	70.046	103.173	79.065	76.991	112.824	55.663	83.524	30.276	7.79	32.86	64.926	48.538	63.466	64.453	67.238	59.398	74.052	68.756	95.127
NM_025613	Eid1|2610002K20Rik|Cri1|EID-1|ORF12|PNAS-22|PTD014|-|2|2 F1|protein-coding	671.179	1022.4	536.381	798.52	1289.66	862.526	931.595	581.478	708.434	634.78	719.062	638.743	569.571	590.235	499.244	761.597	652.586	660.158	706.176	794.375	785.778	684.913
NM_138656	Mvd|C78718|Mpd|-|8|8 E1|protein-coding	111.863	68.733	42.187	105.068	30.952	57.502	53.894	130.182	45.542	77.955	15.138	31.158	27.383	41.316	76.273	63.466	112.793	85.576	46.198	74.052	88.4	101.469
NM_025899	Uqcrc2|1500004O06Rik|-|7|7 F2|protein-coding	428.809	343.664	494.194	427.278	443.643	481.577	384.957	425.26	561.687	584.666	363.316	257.055	361.459	389.555	492.31	463.305	467.284	397.317	422.385	558.755	466.556	545.394
NM_172692	Gba2|F630034E04|-|4|4 B1|protein-coding	341.804	180.424	445.98	252.164	268.249	251.57	246.372	295.078	182.169	295.117	181.658	241.476	202.636	212.485	270.424	234.826	281.982	378.98	395.986	262.548	255.378	272.697
NM_025636	Ntpcr|2310079N02Rik|AI449709|-|8|8 E2|protein-coding	2603.93	2697.77	2567.4	2745.79	3662.63	2594.77	3272.13	3020.22	2180.96	2271.84	2452.38	2687.39	2968.34	2349.14	2634.9	3351.03	3279.04	3355.8	3134.89	2820.7	2553.78	2707.94
NM_011150	Lgals3bp|90K|CyCAP|MAC-2BP|Ppicap|Tango10b|-|11|11 E|protein-coding	2728.22	3685.8	6792.15	854.556	1970.6	1329.73	1609.12	893.914	673.012	662.621	9014.77	14130.2	12256.7	8587.93	7405.46	1466.08	1313.23	1577.04	1247.36	1265.62	1006.78	1179.57
NM_001082960	Itgam|CD11b/CD18|CR3|CR3A|Cd11b|F730045J24Rik|Ly-40|MAC1|Mac-1|Mac-1a|-|7|7 F4|protein-coding	7240.04	5575.96	7647.95	6927.51	5994.34	6116.75	7183.29	6422.3	6183.62	6809.96	5752.5	6371.85	6593.88	6073.52	6420.84	7419.23	7113.99	7744.63	8342.11	7438.85	7671.16	8111.14
NM_177420	Psat1|D8Ertd814e|EPIP|PSA|Psat|-|19 A|19 10.86 cM|protein-coding	149.151	94.508	186.829	119.077	165.076	179.693	69.292	34.715	166.988	55.682	83.26	54.527	76.673	64.926	76.273	203.093	233.642	158.927	303.589	127.908	176.8	202.937
NR_002891	Gm5512|EG433224|-|19 A|19|pseudo	484.741	558.455	367.632	378.246	423.008	323.447	377.257	355.83	374.458	322.958	401.161	576.426	454.562	430.872	513.112	406.185	443.114	385.092	442.185	336.6	353.6	367.824
NM_016797	Stx7|AI315064|AI317144|AW107239|Syn7|-|10|10 A3|protein-coding	1286.43	1202.83	1386.15	1344.88	1310.29	1286.6	923.896	1293.14	1082.89	1297.4	1188.35	1160.64	1281.54	1204.08	1012.36	1307.41	1216.55	1265.3	1478.35	1541.63	1448.78	1496.66
NR_015473	1700020I14Rik|1190006L01Rik|4933437I03Rik|AI451541|AI585852|AW538376|AW558897|Cyrano|-|2|2 E5|ncRNA	80.79	111.691	96.428	49.032	103.173	50.314	46.195	78.109	86.024	77.955	60.553	109.054	65.72	64.926	104.009	31.733	40.283	36.675	52.798	74.052	49.111	50.734
NM_007631	Ccnd1|AI327039|CycD1|Cyl-1|PRAD1|bcl-1|cD1|-|7 F5|7 88.92 cM|protein-coding	1186.99	2019.03	1060.71	1975.29	1661.08	1875.99	2286.64	1622.93	1285.3	1124.79	2755.14	3076.87	2283.76	1912.36	2288.2	2227.67	2449.21	1913.24	1973.33	1925.35	1350.56	1420.56
NM_016866	Stk39|AW227544|AW556857|DCHT|RF005|Rnl5|SPAK|-|2|2 C3|protein-coding	6.215	0	0	14.009	0	14.375	0	26.036	0	0	0	7.79	5.477	11.805	20.802	0	0	0	0	6.732	0	0
NM_028866	Wdr33|1110001N06Rik|2310011G05Rik|2810021O11Rik|8430413N20Rik|WDC146|-|18|18 B3|protein-coding	329.375	283.523	241.07	210.137	288.884	179.693	292.567	190.933	222.651	200.457	181.658	163.58	219.066	147.559	201.084	387.145	290.038	281.178	204.593	168.3	270.111	431.241
NM_153774	Ipo9|0710008K06Rik|AI845704|C78347|Imp9|Ranbp9|mKIAA1192|-|1|1 E4|protein-coding	348.019	378.031	590.622	364.237	247.615	388.137	438.85	407.903	379.518	412.05	325.47	280.424	345.029	283.313	450.707	450.612	491.454	360.642	448.784	383.724	392.889	405.874
NM_017372	Lyz2|AI326280|Lys|Lysm|Lyzs|Lzm|Lzm-s1|Lzp|-|10 D2|10 65.34 cM|protein-coding	1740.1	1984.66	1422.31	1954.27	2734.08	2738.52	1901.68	1258.42	1730.6	1503.43	999.118	1199.59	1418.45	1221.79	741.932	2779.83	2239.74	2677.31	1979.93	2881.29	2146.16	2054.74
NM_178644	Oaf|AL024221|D130038B21Rik|D9Ucla1|-|9 A5.1|9 24.24 cM|protein-coding	261.014	120.283	355.578	182.118	216.663	208.444	284.868	347.151	227.711	250.571	105.967	241.476	186.206	118.047	249.622	317.332	443.114	330.079	389.387	208.692	279.933	298.064
NM_025933	Higd2a|2010110M21Rik|AA690237|-|13|13 B1|protein-coding	1448.01	1245.78	1205.35	1127.73	1052.36	1185.97	1270.36	980.702	1113.25	1286.27	1074.81	1106.12	1287.01	1168.67	1109.43	1186.82	1200.44	1430.34	1451.95	1346.4	1394.76	1173.23
NM_001135150	Slc39a8|4933419D20Rik|AA986696|BIGM103|ZIP-8|Zip8|-|3 G3|3 63.04 cM|protein-coding	167.795	137.466	132.589	203.132	144.442	115.004	107.788	138.86	182.169	128.07	121.105	116.843	87.626	165.266	131.745	171.359	112.793	189.49	217.792	201.96	157.156	196.595
NM_001025605	Gm527|-|-|12|12 C1|protein-coding	37.288	25.775	12.054	7.005	51.586	0	0	17.358	15.181	11.136	22.707	7.79	5.477	11.805	13.868	6.347	8.057	6.113	6.6	6.732	0	6.342
NM_138647	Cers1|Lass1|Uog-1|to|-|8|8 B3.3|protein-coding	12.429	17.183	12.054	49.032	10.317	14.375	15.398	34.715	30.361	22.273	30.276	38.948	21.907	47.219	34.67	12.693	24.17	24.45	13.2	33.66	9.822	25.367
NM_001130444	Hras|H-ras|Ha-ras|Harvey-ras|Hras-1|Hras1|Kras2|c-H-ras|c-Ha-ras|c-rasHa|ras|-|7 F5|7 86.48 cM|protein-coding	385.307	352.256	476.114	350.228	185.711	323.447	338.762	451.296	328.916	345.231	325.47	249.265	284.786	236.094	429.905	399.839	467.284	458.443	448.784	370.26	392.889	367.824
NM_178664	B3gntl1|6030413G23Rik|-|11|11 E2|protein-coding	68.361	77.325	72.321	91.059	134.125	35.939	84.69	52.073	50.602	55.682	83.26	54.527	60.243	59.024	69.339	63.466	96.679	140.589	98.997	94.248	122.778	114.152
NM_008534	Ly9|AI893573|CD229|Lgp100|Ly-9|SLAMF3|T100|-|1 H3|1 79.54 cM|protein-coding	571.745	721.695	994.414	546.355	680.94	510.328	654.426	555.442	571.807	540.12	1082.38	1090.54	1188.43	1080.13	714.197	717.171	531.737	507.344	534.581	626.075	805.422	754.672
NM_011172	Prodh|Pro-1|Pro1|Ym24d07|-|16 A3|16 11.19 cM|protein-coding	18.644	51.55	30.134	42.027	72.221	43.126	130.885	78.109	55.663	77.955	22.707	62.316	27.383	5.902	34.67	38.08	56.396	42.788	59.398	67.32	88.4	50.734
NM_172393	Aim1|AI462491|AI463325|-|10 B2|10 23.14 cM|protein-coding	24.858	17.183	36.161	21.014	41.269	0	15.398	0	10.12	5.568	60.553	148.001	98.58	59.024	20.802	12.693	0	6.113	13.2	0	9.822	6.342
NM_001034859	Gm4841|EG225594|Ifgga3|-|18 D3|18|protein-coding	24.858	17.183	12.054	7.005	10.317	7.188	23.097	0	5.06	5.568	105.967	186.949	98.58	112.145	48.538	38.08	0	18.338	19.799	0	34.378	12.684
NM_177565	Zfp3|AI854635|B230309J24|Fnp-1|Zfp-3|-|11 B3|11 43.21 cM|protein-coding	31.073	42.958	30.134	49.032	41.269	28.751	30.797	78.109	35.422	38.978	7.569	31.158	5.477	23.609	34.67	57.12	32.226	36.675	46.198	33.66	34.378	38.051
NM_207131	Cebpe|C/EBPe|CRP1|Gm294|-|14 C1|14 27.9 cM|protein-coding	24.858	17.183	18.08	70.046	30.952	86.253	46.195	43.394	30.361	0	0	15.579	38.337	41.316	20.802	19.04	8.057	0	0	13.464	0	0
NM_001001892	H2-K1|H-2K|H-2K(d)|H2-K|K-f|-|17 B1|17 17.98 cM|protein-coding	4244.59	5756.38	7334.56	2745.79	5457.84	2911.03	4380.81	2464.77	2039.28	2221.73	10180.4	18025	15531.8	10364.5	8785.31	5013.85	3818.84	3893.71	4322.85	3830.51	3452.51	4160.21
NM_010501	Ifit3|Ifi49|P49|-|19|19 C3|protein-coding	248.585	506.905	578.568	112.073	154.759	107.816	153.983	26.036	30.361	22.273	1150.5	2352.44	1960.64	1245.4	949.951	38.08	48.34	91.689	19.799	53.856	14.733	19.025
NM_198652	Hjurp|6430706D22Rik|A730008H23Rik|C330011F01Rik|Gm975|Mfleg1|-|1|1 D|protein-coding	851.403	678.737	783.478	868.565	639.671	596.581	985.489	685.623	637.591	824.1	529.835	560.847	701.011	548.919	776.602	609.278	676.756	843.535	857.97	787.643	815.244	786.381
NM_001284508	Cck|-|-|9 72.43 cM|9 F4|protein-coding	6.215	0	12.054	0	30.952	7.188	23.097	0	5.06	0	7.569	7.79	5.477	0	6.934	12.693	32.226	12.225	46.198	53.856	0	25.367
NM_026876	Trmt1l|1190005F20Rik|AW226554|C1orf25|Trm1-like|Trm1l|-|1|1 G2|protein-coding	391.521	506.905	385.712	406.264	371.422	409.7	423.452	425.26	369.398	373.072	537.404	467.373	514.805	513.505	582.452	425.225	378.661	366.754	461.984	451.044	348.689	456.609
NM_009448	Tuba1c|M[a]6|Tuba6|-|15|15 F1|protein-coding	248.585	197.607	259.15	280.182	247.615	222.819	177.08	225.648	242.892	261.708	211.934	163.58	191.683	218.387	208.018	279.252	241.698	238.39	290.39	276.012	270.111	285.38
NR_024067	Snhg6|1110008H02Rik|-|1|1 A2|ncRNA	279.658	378.031	162.722	329.214	371.422	222.819	200.177	295.078	268.193	245.003	333.039	475.162	334.075	442.677	277.358	266.559	241.698	330.079	191.393	309.672	245.556	228.304
NM_011804	Creg1|AA755314|Creg|-|1|1 H2.3|protein-coding	4828.76	4424.68	4080.11	4749.09	4849.12	4420.45	5073.73	3575.66	3754.7	4087.09	4359.79	4097.3	4052.72	3889.65	4312.91	4810.76	4423.08	4015.96	4903.63	4732.59	4523.13	4705.6
NM_001160415	Apobec3|Apobec|Arp3|BC003314|Cem15|Rfv3|-|15 48.6 cM|15 E2|protein-coding	1684.16	1830.01	1524.77	1526.99	1733.3	1595.67	1593.72	1952.72	1330.84	1364.22	1983.1	2734.13	2212.57	1953.68	1775.09	2119.78	1417.96	1858.22	1451.95	1541.63	1610.85	1680.57
NM_001014996	Cenpj|4932437H03Rik|CPAP|Gm81|LAP|LIP1|Sas4|-|14|14 C3|protein-coding	37.288	68.733	54.241	63.041	61.904	86.253	53.894	26.036	70.843	66.819	105.967	77.895	54.766	88.535	76.273	31.733	32.226	30.563	46.198	60.588	63.844	88.785
NM_025807	Slc16a9|1200003C15Rik|4930425B13Rik|AI552636|-|10|10 B5.3|protein-coding	31.073	25.775	24.107	63.041	20.635	50.314	23.097	26.036	15.181	55.682	68.122	23.369	49.29	23.609	34.67	31.733	16.113	18.338	6.6	6.732	24.556	0
NM_177889	Zfp82|A030010D05|Krab16|Mszf3|Zfp-82|-|7|7 B1|protein-coding	87.005	85.916	72.321	91.059	113.49	86.253	115.487	95.467	65.783	61.251	52.984	54.527	60.243	35.414	41.604	82.506	64.453	55.013	59.398	107.712	88.4	50.734
NM_183089	Dscc1|2010006I05Rik|2600005O03Rik|Dcc1|-|15|15 D1|protein-coding	18.644	0	12.054	0	0	14.375	38.496	0	25.301	0	30.276	54.527	16.43	23.609	6.934	19.04	0	18.338	6.6	0	0	6.342
NM_001172117	Hck|AI849071|Bmk|-|2 H1|2 75.41 cM|protein-coding	1802.24	1907.34	1982.8	1842.2	2465.83	1660.36	2171.16	1735.76	1502.89	1520.13	1619.78	2110.97	2349.48	1564.12	1892.97	1637.43	1571.04	1656.51	1610.34	1575.29	1517.53	1433.24
NM_181545	Slfn8|-|-|11|11 C|protein-coding	677.394	910.711	934.147	476.31	474.595	524.703	446.55	303.757	399.759	400.914	1581.94	2009.7	1664.9	1900.56	1296.65	323.679	354.491	537.907	270.591	491.436	333.956	501.001
NM_001033196	Znfx1|AI481105|Astx3|-|2|2 H3|protein-coding	577.96	713.104	674.996	483.314	371.422	503.14	577.435	694.302	374.458	456.596	999.118	1737.07	1445.84	1009.3	956.885	393.492	741.209	599.032	699.576	444.312	432.178	469.292
NM_010591	Jun|AP-1|Junc|c-jun|-|4 43.34 cM|4 C5-C7|protein-coding	1298.86	1658.18	1163.16	4503.93	3043.6	3126.66	5481.78	3566.98	976.627	1169.33	2785.42	1332.01	1500.6	2095.34	1393.72	2748.1	5438.22	3300.79	3326.28	2787.05	3167.67	3640.18
NM_013585	Psmb9|Lmp-2|Lmp2|-|17 B1|17 17.98 cM|protein-coding	764.399	816.203	970.307	637.415	742.844	567.83	639.028	590.157	571.807	523.415	983.98	1456.64	1451.31	985.693	1040.09	723.517	612.303	696.833	758.974	747.251	481.289	481.976
NM_201641	Ugt1a10|A13|Ugt1a13|-|1|1 D|protein-coding	1205.64	927.894	1078.79	833.542	1227.76	819.4	1093.28	1084.85	951.326	1018.99	878.013	849.06	826.974	737.794	1074.76	939.303	1152.1	1033.03	1220.96	854.963	1001.87	1192.26
NM_010846	Mx1|AI893580|Mx|Mx-1|-|16 C4|16 57.46 cM|protein-coding	161.58	420.989	265.177	84.055	123.807	115.004	115.487	17.358	20.241	27.841	893.151	1456.64	1237.72	625.65	436.839	31.733	48.34	36.675	52.798	47.124	19.644	38.051
NM_013929	Siva1|CD27bp|Siva|-|12|12 F2|protein-coding	205.083	163.241	126.562	154.1	103.173	136.567	184.779	182.254	111.325	122.501	174.089	179.16	197.159	182.973	159.481	133.28	96.679	116.139	105.596	148.104	93.311	63.418
NM_145625	Eif4b|2310046H11Rik|AL024095|C85189|Eif4a2|-|15|15 F3|protein-coding	571.745	274.932	506.247	406.264	371.422	359.386	523.541	355.83	308.675	328.526	401.161	381.688	443.608	395.458	346.697	558.505	523.68	489.006	435.585	504.9	446.911	513.685
NM_024188	Oxct1|2610008O03Rik|Oxct|Oxct2a|Scot-s|-|15|15 A1|protein-coding	1541.23	1331.7	1398.21	1477.96	1238.07	1466.3	1147.17	1206.35	1538.31	1570.24	1559.23	1137.27	1226.77	1422.47	1255.04	1662.82	1353.51	1399.78	1689.54	1750.32	1841.67	1724.97
NM_144941	Map7d1|AV028413|BC019977|Mtap7d1|Parcc1|Rprc1|mKIAA1187|-|4|4 D2.2|protein-coding	658.75	644.371	1018.52	868.565	804.748	610.956	1008.59	1084.85	632.53	896.487	666.079	529.689	690.057	637.454	721.131	742.557	886.228	904.661	1022.97	807.839	800.511	792.723
NM_011201	Ptpn1|PTP-1B|PTP-HA2|PTP1B|-|2|2 H3|protein-coding	3529.91	2706.36	2687.93	3439.24	3198.36	2796.02	3641.69	5484.99	2656.63	3391.06	2671.88	2757.5	3346.23	2957.08	3078.67	3192.36	4165.27	4309.36	3794.87	3621.81	2990.87	3342.12
NM_001190800	Ddx19b|2810457M08Rik|4921519L13Rik|AW260119|-|8|8 E1|protein-coding	37.288	51.55	18.08	63.041	41.269	64.689	15.398	43.394	60.723	22.273	75.691	85.685	49.29	59.024	69.339	31.733	48.34	24.45	32.999	26.928	73.667	25.367
NM_022011	Gtf2h2|44kDa|BTF2 p44|BTF2-p44|Btf2p44|p44|-|13 D1|13 53.21 cM|protein-coding	838.974	481.13	795.532	721.469	680.94	610.956	500.443	555.442	855.181	668.189	522.266	475.162	553.141	696.478	471.508	748.904	555.906	647.933	580.78	861.695	741.578	672.229
NM_010517	Igfbp4|AI875747|Deb2|IGFBP-4|-|11|11 D|protein-coding	453.667	378.031	452.007	602.392	680.94	409.7	608.231	659.587	333.976	478.869	370.885	342.74	454.562	259.704	346.697	799.677	878.171	372.867	824.971	511.632	442	570.761
NM_008910	Ppm1a|2310003C21Rik|2900017D14Rik|AI427932|AU017636|MMPa-2|MPPa-1|-|12|12 C3|protein-coding	279.658	180.424	289.284	259.169	206.346	122.191	277.169	199.612	263.133	222.73	75.691	249.265	235.496	182.973	124.811	241.172	201.415	305.629	310.189	255.816	255.378	234.646
NM_001310507	Tmem55b|BC039161|-|14|14 C1|protein-coding	2784.15	2208.04	2880.79	2535.65	2734.08	2034.12	2317.44	2603.63	2494.7	2344.23	2232.88	1814.96	2108.51	2242.89	2107.92	2265.75	2457.27	2102.72	2606.91	2679.33	2259.11	2378.17
NM_011520	Sdc3|Synd3|mKIAA0468|syn-3|-|4 D2.3|4 63.63 cM|protein-coding	553.101	721.695	1108.92	315.205	443.643	352.198	361.859	286.4	156.868	189.32	2195.03	2095.39	2070.17	1540.52	1476.93	336.372	281.982	421.768	290.39	397.188	230.822	348.798
NM_008278	Hpgd|15-PGDH|AV026552|-|8|8 B3.2|protein-coding	3020.31	2551.71	2766.28	3046.98	2940.42	2501.33	2348.24	2811.92	3026.03	3313.11	2149.62	1565.7	1834.68	2124.85	2295.14	3128.89	2376.7	2475.59	3082.09	3056.32	3157.84	3272.36
NM_025614	Rwdd1|0710001K08Rik|2610002D06Rik|2700069A07Rik|IH1|-|10|10 B1|protein-coding	31.073	25.775	6.027	21.014	20.635	57.502	30.797	26.036	35.422	44.546	30.276	15.579	27.383	23.609	20.802	38.08	56.396	18.338	79.197	47.124	34.378	38.051
NM_026162	Plxdc2|1200007L24Rik|5430431D22Rik|AI646728|AU022916|AV231634|Tem7r|-|2|2 A2-A3|protein-coding	5127.06	5189.33	5538.59	5106.32	3342.8	4715.14	4711.87	4972.94	6006.51	6442.46	4465.76	3567.61	4162.25	5217.68	4562.54	5159.82	5430.16	4376.6	4804.63	4961.48	5667.42	6119.82
NM_001045526	Scimp|A430084P05Rik|-|11|11 B3|protein-coding	49.717	17.183	78.348	14.009	30.952	35.939	7.699	17.358	30.361	27.841	98.398	148.001	82.15	53.121	97.075	12.693	16.113	42.788	26.399	47.124	29.467	44.392
NR_015528	BC029722|-|-|2 H1|2|ncRNA	261.014	300.706	337.498	266.173	350.787	230.007	369.558	173.576	263.133	289.549	189.227	288.213	290.262	224.289	249.622	285.599	330.321	342.304	290.39	424.116	240.644	355.14
NM_025594	Zmat2|2610510D14Rik|2900082I05Rik|-|18|18 B2|protein-coding	155.366	223.382	319.418	245.16	226.98	273.133	169.381	216.969	197.349	317.39	189.227	202.528	202.636	218.387	159.481	222.133	201.415	207.828	296.99	228.888	240.644	234.646
NR_073429	4930577N17Rik|-|-|3|3|ncRNA	24.858	25.775	18.08	14.009	30.952	21.563	7.699	8.679	20.241	22.273	0	0	5.477	11.805	34.67	69.813	0	42.788	46.198	40.392	39.289	19.025
NM_194054	Rtn4|1110020G17Rik|AA407876|AA409940|AA960376|ASY|C130026I10Rik|NOGO|NSP-CL|NgA|Nogo-A|Nogo-B|Nogo-C|mKIAA0886|mKIAA4153|-|11|11 A3.3|protein-coding	2504.49	2079.17	2037.04	2507.63	2342.02	2062.88	2201.95	2325.91	2297.35	2399.91	1672.77	1916.23	1840.15	1853.34	1830.56	2595.78	2553.95	2157.74	2573.91	2383.13	2494.84	2447.93
NM_175026	Pyhin1|4930422C14|AI447904|Ifi209|Ifix|-|1|1 H3|protein-coding	186.439	360.848	313.391	21.014	165.076	186.881	92.39	86.788	35.422	72.387	764.477	997.062	569.571	1115.55	492.31	88.853	48.34	79.463	46.198	80.784	68.756	76.101
NR_045554	Fut8|-|-|12|12 C3|protein-coding	124.292	137.466	150.669	168.109	144.442	129.379	84.69	112.824	101.205	111.365	121.105	101.264	82.15	141.657	104.009	171.359	153.076	140.589	158.395	222.156	112.956	114.152
NM_025547	Mterf3|2410017I18Rik|Mterfd1|-|13|13 B3|protein-coding	341.804	369.439	283.257	315.205	299.201	273.133	323.363	260.363	369.398	295.117	393.592	303.792	323.122	354.141	346.697	304.639	209.472	275.066	343.188	249.084	265.2	279.039
NM_010939	Nrp2|1110048P06Rik|Np-2|Np2|Npn-2|Npn2|-|1|1 C2|protein-coding	236.156	180.424	307.364	217.141	340.47	208.444	192.478	260.363	268.193	261.708	234.641	241.476	251.926	200.68	110.943	387.145	273.925	305.629	217.792	249.084	358.511	310.747
NM_019723	Slc22a21|Octn3|Slc22a9|-|11|11 B1.3|protein-coding	24.858	60.141	6.027	42.027	51.586	14.375	7.699	26.036	10.12	11.136	15.138	7.79	10.953	23.609	20.802	31.733	24.17	42.788	6.6	33.66	39.289	38.051
NM_177602	Wdr25|B930090D16Rik|-|12|12 F1|protein-coding	24.858	8.592	18.08	28.018	61.904	43.126	46.195	43.394	50.602	16.705	37.845	62.316	38.337	35.414	34.67	25.387	0	36.675	26.399	0	14.733	38.051
NM_198957	Rbm12b2|AV299215|C430048L16Rik|Rbm12bb|-|4|4 A1|protein-coding	93.219	94.508	150.669	147.096	103.173	86.253	7.699	43.394	106.265	105.797	98.398	46.737	65.72	82.633	97.075	126.933	80.566	97.801	131.995	94.248	103.133	177.57
NM_172739	Arhgap35|6430596G11Rik|AI841135|Grlf1|mKIAA1722|p190A|p190RhoGAP|-|7|7 A2|protein-coding	192.653	94.508	108.482	98.064	196.028	79.065	107.788	95.467	131.566	161.479	105.967	31.158	93.103	76.731	62.406	133.28	136.962	134.477	171.594	188.496	88.4	221.962
NM_013673	Sp100|A430075G10Rik|-|1 C5|1 43.6 cM|protein-coding	236.156	352.256	458.033	70.046	92.855	57.502	84.69	60.751	45.542	27.841	575.25	903.587	816.02	613.845	513.112	63.466	72.51	91.689	72.597	114.444	49.111	63.418
NM_198411	Inf2|2610204M08Rik|AA589465|AW125550|EG629699|-|12|12 F1|protein-coding	31.073	25.775	72.321	49.032	92.855	21.563	38.496	26.036	20.241	50.114	60.553	148.001	125.963	82.633	131.745	38.08	56.396	30.563	39.599	40.392	24.556	12.684
NM_172630	Mppe1|A530095G11|-|18|18 E1|protein-coding	31.073	8.592	24.107	0	10.317	35.939	38.496	34.715	0	11.136	22.707	46.737	21.907	11.805	34.67	12.693	0	18.338	19.799	26.928	0	0
NM_026790	Ifi27|1110013J02Rik|2900026P10Rik|D12Ertd647e|ISG12a|Ifi27l1|-|12 E|12 52.93 cM|protein-coding	1392.08	1546.49	1591.06	966.629	588.085	790.649	893.099	685.623	652.771	857.51	1218.62	1238.54	1303.44	1068.33	1178.77	748.904	966.794	922.999	851.371	693.395	741.578	672.229
NM_172162	Hinfp|AA589481|HiNF-P|Mizf|-|9|9 A5.2|protein-coding	49.717	8.592	84.375	35.023	92.855	35.939	46.195	8.679	55.663	44.546	30.276	38.948	43.813	53.121	13.868	38.08	72.51	67.238	46.198	53.856	54.022	76.101
NM_138313	Bmf|AW260063|AW411872|-|2|2 E5|protein-coding	751.969	678.737	530.354	777.506	1042.05	560.642	800.71	729.017	612.289	707.167	491.99	584.216	783.16	507.603	499.244	742.557	773.435	745.734	937.168	693.395	628.622	697.596
NM_026960	Gsdmd|1810036L03Rik|AW558049|DF5L|Dfna5l|Gsdmdc1|M2-4|-|15|15 D3-E1|protein-coding	2199.98	2328.33	2513.16	2087.36	2280.12	1689.11	2086.46	1709.72	1599.04	1408.77	2157.19	2586.13	2656.17	2006.8	2010.85	1840.53	2143.06	1956.02	1927.13	2006.13	1561.73	1680.57
NM_001177792	Snap23|23kDa|AA408749|SNAP-23|Sndt|Syndet|-|2 60.37 cM|2 E5|protein-coding	304.517	283.523	283.257	203.132	350.787	280.321	192.478	216.969	308.675	317.39	166.52	186.949	251.926	253.801	180.283	253.866	281.982	226.165	303.589	343.332	270.111	285.38
NM_007485	Rhod|AI326383|Arhd|Rho|RhoHP1|RhoM|-|19|19 A|protein-coding	0	0	0	0	0	0	0	0	0	0	7.569	7.79	0	0	6.934	0	0	0	0	0	0	0
NM_001033268	Fam120a|C9orf10|Ossa|-|13|13 A5|protein-coding	621.462	420.989	590.622	455.296	536.498	524.703	485.045	702.981	642.651	490.006	476.852	373.898	399.795	572.528	513.112	558.505	555.906	647.933	547.781	639.539	633.533	564.419
NM_011173	Pros1|AW214361|-|16|16 C1.3|protein-coding	1721.45	1409.02	1603.12	1765.15	1619.81	1595.67	1362.75	1926.69	1593.98	1815.25	1385.14	1378.75	1056.99	1634.95	1788.96	1910.34	1965.81	1735.97	1689.54	1709.93	1900.6	1839.12
NM_019935	Ovol1|BB147136|Ovo1|movo1|-|19|19 A|protein-coding	0	0	0	0	0	0	0	0	0	0	0	7.79	0	5.902	13.868	0	0	0	0	0	0	0
NM_001310602	Trim5|EG667823|Gm8833|-|7|7 E3|protein-coding	167.795	223.382	138.615	147.096	206.346	150.942	207.877	182.254	182.169	200.457	174.089	249.265	169.776	224.289	242.688	152.319	56.396	97.801	125.396	148.104	88.4	133.177
NM_028604	Trmt11|2410075D05Rik|3110045I18Rik|AW213713|-|10|10 A4|protein-coding	55.932	34.366	114.508	49.032	103.173	93.44	38.496	104.145	30.361	72.387	68.122	31.158	32.86	35.414	48.538	76.16	64.453	67.238	52.798	67.32	78.578	57.076
NM_212446	Psmf1|AW048666|BC012260|PI31|-|2|2 G3|protein-coding	341.804	180.424	277.231	287.187	144.442	179.693	277.169	260.363	182.169	278.412	272.487	280.424	295.739	206.582	284.292	241.172	209.472	220.053	250.791	175.032	206.267	215.621
NM_146142	Tdrd7|5730495N10Rik|AI447470|PCTAIRE2BP|-|4|4 B1|protein-coding	428.809	352.256	584.595	476.31	268.249	273.133	500.443	451.296	263.133	250.571	620.664	786.744	531.235	625.65	554.716	330.025	338.378	360.642	356.388	410.652	270.111	431.241
NM_008823	Cfp|BCFG|Pfc|-|X 16.44 cM|X A3|protein-coding	37.288	68.733	36.161	70.046	41.269	64.689	100.089	52.073	50.602	22.273	75.691	0	27.383	29.512	20.802	69.813	32.226	55.013	46.198	87.516	88.4	69.76
NM_170680	Abcc10|Mrp7|mFLJ00002|-|17|17 C|protein-coding	155.366	94.508	168.749	161.105	134.125	107.816	138.584	251.685	116.386	139.206	113.536	155.791	109.533	88.535	76.273	190.399	136.962	177.265	158.395	141.372	162.067	107.81
NM_001301344	Hnrnpk|Hnrpk|KBBP|NOVA|-|13|13 B1|protein-coding	1889.24	1391.84	1982.8	1534	1578.54	1473.48	1555.22	1579.54	1513.01	1620.36	1491.11	1635.8	1752.53	1322.13	1497.73	1751.67	1651.61	1552.59	2019.53	1972.47	1620.67	1870.83
NM_025429	Serpinb1a|1190005M04Rik|AI325983|EI|EIA|ELANH2|LEI|M/NEI|MNEI|PI2|-|13 13.75 cM|13 A4|protein-coding	49.717	51.55	12.054	28.018	30.952	172.505	7.699	17.358	50.602	0	0	54.527	21.907	64.926	20.802	0	0	0	19.799	13.464	0	0
NM_015825	Sh3bgr|5430437A18Rik|-|16|16 C4|protein-coding	0	0	6.027	0	0	0	0	0	0	0	7.569	15.579	0	5.902	6.934	0	0	0	0	0	0	0
NM_177884	Gcfc2|A130099G21|AW146020|GCF2|Tcf9|-|6|6 C3|protein-coding	124.292	94.508	60.268	77.05	72.221	143.754	69.292	121.503	91.084	77.955	105.967	163.58	104.056	153.461	110.943	44.427	56.396	103.914	65.998	134.64	83.489	82.443
NM_010273	Gdi1|GDIA|GDIalpha|-|X 37.97 cM|X B-C1|protein-coding	2541.78	2079.17	2247.98	2458.6	2331.7	2264.13	1701.51	2777.21	2069.64	2132.64	2081.5	1838.33	1993.5	1682.17	2406.08	2646.55	2497.55	2261.65	2461.72	2706.26	2440.82	2257.68
NM_012017	Zfp346|Jaz|Znf346|-|13|13 B2|protein-coding	136.722	111.691	72.321	98.064	103.173	136.567	153.983	164.897	91.084	105.797	136.243	194.739	120.486	159.364	180.283	101.546	120.849	146.702	46.198	141.372	132.6	82.443
NM_001128096	Atp13a3|AU022875|Gm1745|Gm541|Gm542|-|16|16 B2|protein-coding	348.019	309.298	325.445	308.201	433.326	316.26	192.478	199.612	364.337	384.209	257.349	202.528	257.402	295.118	173.349	291.946	241.698	354.529	277.19	336.6	397.8	323.431
NM_172650	Kctd3|4930438A20Rik|9330185B06|E330032J19Rik|NY-REN-45|-|1|1 H6|protein-coding	99.434	85.916	108.482	126.082	61.904	129.379	138.584	104.145	60.723	133.638	113.536	140.212	131.44	106.242	145.613	69.813	88.623	79.463	105.596	100.98	68.756	120.494
NM_001085385	1600014C10Rik|AI428873|-|7|7 B1|protein-coding	559.316	575.638	548.435	336.219	340.47	352.198	392.656	494.69	288.434	278.412	734.2	1020.43	859.833	690.576	672.593	399.839	684.812	544.019	475.184	309.672	275.022	418.558
NM_008845	Pip4k2a|AW742916|Pip5k2a|-|2|2 A3|protein-coding	2168.9	1967.48	2018.96	2409.57	1960.28	1904.74	1793.9	2022.15	2186.03	2349.8	1756.03	1495.59	1862.06	1971.39	1698.82	1954.77	2135	2353.34	2006.33	2275.41	1939.89	1965.95
NM_027642	Phf6|2700007B13Rik|4931428F02Rik|mKIAA1823|-|X|X A4|protein-coding	55.932	51.55	42.187	49.032	72.221	35.939	30.797	86.788	65.783	38.978	60.553	38.948	71.196	94.438	69.339	50.773	32.226	36.675	46.198	47.124	44.2	44.392
NM_001081079	Ogfrl1|2210417C17Rik|-|1|1 A5|protein-coding	2516.92	2560.3	2627.66	2276.48	3518.19	2637.89	3372.22	2360.63	2039.28	2026.84	2747.57	3559.82	2891.67	2608.84	2641.83	2525.96	2489.49	2665.08	2250.52	2221.56	1758.18	2213.28
NM_009888	Cfh|Mud-1|NOM|Sas-1|Sas1|-|1 61.62 cM|1 F|protein-coding	3362.11	2792.27	3549.76	2962.93	2744.4	2990.09	1647.61	3054.93	3613.01	3892.2	2346.41	2048.65	1319.87	2868.55	3626.45	4353.8	3528.8	3478.05	2342.92	3830.51	4547.69	4496.33
NM_001252531	Slco2b1|AI060904|AI852653|OATP-B|Slc21a9|-|7|7 E2|protein-coding	9222.5	7904.28	8913.57	9491.17	9440.31	7762.74	10155.2	8887.07	8172.29	8023.84	6986.26	6262.79	8160.2	6575.22	7752.15	9145.51	8668.92	8887.68	10414.4	9465.18	8250.67	8796.06
NM_026078	Pigc|3110030E07Rik|AW212108|-|1|1 H2.1|protein-coding	273.443	223.382	253.124	168.109	165.076	222.819	254.071	225.648	283.374	228.298	143.812	202.528	120.486	153.461	180.283	184.053	185.302	226.165	290.39	329.868	260.289	190.254
NM_009171	Shmt1|AI324848|AI385541|C81125|Shmt|mshmt|mshmt1|mshmt2|-|11|11 B2|protein-coding	18.644	0	48.214	14.009	20.635	14.375	15.398	17.358	30.361	11.136	7.569	15.579	10.953	11.805	6.934	31.733	16.113	12.225	19.799	26.928	9.822	19.025
NM_010378	H2-Aa|Aalpha|H-2Aa|H2Aa|I-Aalpha|IAalpha|Ia-1|Ia1|-|17 B1|17 17.98 cM|protein-coding	3113.53	5893.85	1084.82	3285.14	8872.86	3989.18	6682.85	2751.17	4776.87	4009.14	1892.27	3645.51	963.89	1180.47	1081.7	6308.56	2086.66	3588.08	4494.44	5271.15	4154.8	4705.6
NM_001004164	Gnptab|EG432486|mKIAA1208|-|10|10 C1|protein-coding	142.936	283.523	277.231	238.155	123.807	237.195	300.266	208.291	146.747	222.73	317.901	296.003	251.926	342.337	325.896	317.332	225.585	244.503	244.192	215.424	211.178	279.039
NM_145580	Igflr1|F630003I17Rik|Tmem149|-|7|7 B1|protein-coding	261.014	223.382	319.418	329.214	309.518	237.195	292.567	295.078	166.988	250.571	242.21	233.686	251.926	224.289	305.094	279.252	346.434	287.291	323.389	329.868	250.467	342.456
NM_026244	Slc39a9|2010002A02Rik|2610511I23Rik|4833420E20Rik|AW209151|-|12|12 D2|protein-coding	211.297	137.466	192.856	224.146	154.759	201.256	153.983	164.897	217.59	250.571	128.674	148.001	191.683	188.875	180.283	228.479	233.642	201.715	204.593	188.496	235.733	304.406
NM_011817	Gadd45g|AI327420|C86281|CR6|DDIT2|OIG37|-|13|13 A5-B|protein-coding	242.37	180.424	186.829	413.269	464.277	215.632	446.55	407.903	222.651	183.752	257.349	194.739	136.916	159.364	214.952	317.332	837.888	360.642	481.783	504.9	314.311	317.089
NR_040403	Gm15417|ENSMUSG00000074466|OTTMUSG00000021274|-|3 F1|3|ncRNA	6.215	8.592	66.294	42.027	41.269	43.126	7.699	60.751	25.301	38.978	7.569	31.158	27.383	41.316	13.868	57.12	56.396	30.563	32.999	40.392	49.111	76.101
NM_011579	Tgtp1|Gtp2|Irgb6|Mg21|Tgtp|-|11|11 B1.2|protein-coding	0	8.592	18.08	0	20.635	14.375	15.398	0	5.06	0	68.122	132.422	115.01	112.145	34.67	19.04	32.226	6.113	19.799	20.196	4.911	12.684
NM_001310661	Vps9d1|1300018I17Rik|2410004N05Rik|5DOS1|Vsp9d1|-|8|8 E1|protein-coding	758.184	661.554	765.398	875.57	691.258	582.205	708.32	685.623	652.771	567.961	650.941	677.69	640.768	548.919	547.782	710.824	765.378	617.37	890.969	747.251	712.111	697.596
NM_010327	Gp1bb|-|-|16 A3|16 11.53 cM|protein-coding	62.146	34.366	12.054	35.023	30.952	64.689	15.398	17.358	30.361	5.568	30.276	7.79	49.29	5.902	55.472	6.347	16.113	6.113	6.6	13.464	9.822	12.684
NM_030199	Zfp623|2610029D06Rik|AI847036|-|15|15 D3|protein-coding	155.366	103.099	102.455	154.1	92.855	50.314	84.69	156.218	86.024	105.797	30.276	38.948	65.72	88.535	76.273	50.773	128.906	103.914	112.196	154.836	117.867	69.76
NM_026313	Luc7l3|3300001P08Rik|Luc7a|-|11|11 C|protein-coding	1796.03	1993.25	1922.54	1548.01	2300.75	1487.86	1485.93	1353.89	1948.19	2010.14	1763.6	1900.65	1571.8	1930.07	2052.45	1389.91	1071.53	1350.88	1405.75	1629.14	1581.38	1433.24
NM_001302260	Pmp22|22kDa|Gas-3|HNPP|Tr|trembler|-|11 B3|11 38.99 cM|protein-coding	2529.35	1787.06	2024.99	2262.47	2507.1	2012.56	2148.06	2100.26	2069.64	2171.62	1816.58	1480.01	1790.86	1640.86	1664.15	2018.23	2126.95	2127.18	2415.52	1797.44	2283.67	1915.22
NM_025485	Mrps22|3100002P07Rik|Rpms22|-|9|9 E4|protein-coding	161.58	154.649	108.482	133.087	196.028	115.004	153.983	78.109	111.325	105.797	105.967	93.475	71.196	70.828	90.141	120.586	128.906	85.576	118.796	87.516	122.778	101.469
NM_146221	Zfp426|2900057C04Rik|KRAB1|Zfo61|Zfp68-rs1|Znf426|mKIAA4237|-|9 A3|9 7.55 cM|protein-coding	192.653	189.015	198.883	245.16	206.346	107.816	92.39	182.254	263.133	217.162	158.951	140.212	87.626	147.559	180.283	145.973	209.472	213.94	171.594	175.032	221	183.912
NM_001271412	Nfam1|4921501M20Rik|Cnaip|-|15|15 E2|protein-coding	1746.31	1555.08	1639.28	1828.19	1640.45	1595.67	1870.89	2247.8	1432.05	1637.06	1521.38	919.166	1593.7	1068.33	1241.18	1656.47	1861.08	1846	1828.14	1730.12	1537.18	1528.37
NM_009906	Tpp1|Cln2|LPIC|TPP-1|TPP-I|-|7 E3|7 55.97 cM|protein-coding	2703.36	2165.09	2247.98	2745.79	2672.18	2206.63	2533.01	2039.51	2378.31	2299.68	2104.2	1955.18	2283.76	2083.53	2059.38	2913.11	1933.59	2096.61	3009.5	2699.53	2617.62	2562.08
NM_145226	Oas3|Oasl10|-|5 F|5 60.64 cM|protein-coding	74.575	85.916	132.589	28.018	41.269	79.065	84.69	8.679	5.06	0	454.145	981.483	739.347	430.872	332.829	12.693	0	36.675	13.2	26.928	9.822	6.342
NM_183029	Igf2bp2|C330012H03Rik|IMP-2|Imp2|Neilsen|-|16|16 B1|protein-coding	62.146	137.466	132.589	70.046	41.269	107.816	115.487	95.467	25.301	94.66	121.105	116.843	219.066	123.949	104.009	107.893	64.453	48.901	59.398	74.052	44.2	69.76
NM_028274	Exosc6|2610510N21Rik|C76919|Mtr3|-|8|8 E1|protein-coding	329.375	171.832	349.552	315.205	515.864	273.133	377.257	269.042	293.494	289.549	143.812	280.424	224.542	253.801	277.358	291.946	330.321	299.516	428.985	296.208	324.133	336.115
NR_037224	Mir3064|mir-3064|mmu-mir-3064|-|11|11 70.02 cM|ncRNA	0	34.366	0	14.009	0	0	7.699	0	0	5.568	7.569	15.579	10.953	23.609	6.934	0	0	12.225	13.2	0	0	0
NM_177139	Lypd6|E130115E03Rik|-|2|2 C1.1|protein-coding	31.073	34.366	6.027	21.014	10.317	14.375	0	8.679	30.361	50.114	7.569	7.79	5.477	5.902	13.868	19.04	8.057	36.675	26.399	6.732	24.556	25.367
NM_145954	Aldh16a1|2410004H02Rik|AI452234|mFLJ00209|-|7|7 B4|protein-coding	323.16	249.157	319.418	245.16	319.836	316.26	377.257	546.763	263.133	289.549	302.763	288.213	345.029	259.704	395.235	368.105	539.793	446.218	547.781	350.064	368.333	412.216
NM_010368	Gusb|AI747421|Gur|Gus|Gus-r|Gus-s|Gus-t|Gus-u|Gut|asd|g|-|5 G1.3|5 68.32 cM|protein-coding	2057.04	1580.86	2067.18	2017.31	1846.79	1516.61	1724.61	1952.72	1735.66	1915.48	1657.63	1557.91	1823.72	1446.08	1768.16	2456.15	2376.7	1974.36	2422.12	2201.36	2391.71	2365.49
NM_026025	Zcrb1|2700088M22Rik|Madp-1|-|15|15 F1|protein-coding	509.599	412.397	650.889	560.365	691.258	553.454	546.638	529.405	495.904	551.256	590.388	630.953	684.581	590.235	547.782	368.105	483.397	599.032	514.782	518.364	481.289	615.153
NM_001277183	Gm1966|-|-|7|7 E3|protein-coding	62.146	85.916	168.749	77.05	41.269	143.754	30.797	52.073	60.723	77.955	348.178	444.004	136.916	301.02	180.283	50.773	104.736	110.026	52.798	94.248	117.867	107.81
NM_007496	Zfhx3|A230102L03Rik|Atbf1|Sci|WBP9|mKIAA4228|-|8|8 E1|protein-coding	3940.07	4476.23	3923.42	4952.22	5530.06	5060.15	5574.17	4556.36	4660.48	5200.74	4110.01	2921.08	2957.39	4119.84	4104.9	4360.14	4302.23	4614.99	4441.65	4059.39	4100.78	4502.67
NM_023910	Tsc22d4|0610009M14Rik|1700023B23Rik|AI415410|Thg-1pit|Tilz2|-|5|5 G2|protein-coding	2920.87	3153.12	2886.82	3362.19	3270.58	3054.78	3102.75	3167.75	3010.84	3335.38	2694.59	2290.13	2672.6	2673.77	2787.45	2481.54	3424.06	3496.39	3200.89	3164.04	2873	2910.88
NM_001163567	Fam102b|1600010D10Rik|B430201A12Rik|-|3|3 F3|protein-coding	2591.5	2311.14	2440.84	2689.75	2362.66	3148.22	1747.7	2256.48	2985.54	3301.97	2278.29	1503.38	1823.72	2484.89	2496.22	2373.64	2368.64	2457.26	2270.32	3036.13	2838.62	3158.21
NM_009033	Rbmxl1|Hnrpg|Rbmx|Rbmxrt|-|8|8 C1|protein-coding	447.453	206.199	349.552	406.264	443.643	323.447	354.16	399.224	339.036	356.368	272.487	296.003	251.926	295.118	228.82	406.185	362.548	317.854	422.385	343.332	250.467	298.064
NM_011539	Tbxas1|CYP5|CYP5A1|THAS|TS|TXAS|TXS|-|6 17.85 cM|6 F1-pter|protein-coding	2131.62	1477.76	2260.03	2409.57	2651.54	1947.87	2217.35	1970.08	2231.57	1915.48	1892.27	2173.28	1790.86	1682.17	2066.32	2646.55	2312.25	2157.74	3055.69	2086.92	2332.78	2682.57
NM_001079814	Glyr1|2810419J22Rik|3930401K13Rik|AW545332|Npac|-|16 A1|16 2.49 cM|protein-coding	546.887	567.046	548.435	455.296	433.326	452.826	469.647	572.799	546.506	467.733	431.437	459.583	536.711	419.067	457.641	526.771	572.02	452.33	607.179	504.9	491.111	532.71
NM_001253753	Zmym5|9830124H08Rik|-|14|14 C3|protein-coding	596.604	635.779	632.809	672.437	443.643	596.581	354.16	633.551	662.892	762.85	590.388	436.215	520.281	513.505	533.914	533.118	636.473	580.695	587.38	747.251	697.378	608.811
NM_145838	St8sia6|1700007J08Rik|AI314453|AI875066|ST8SiaVI|Siat8f|-|2|2 A1|protein-coding	130.507	163.241	216.963	112.073	206.346	194.068	115.487	147.539	227.711	261.708	204.365	116.843	87.626	118.047	104.009	330.025	161.132	213.94	270.591	168.3	245.556	247.33
NM_011163	Eif2ak2|2310047A08Rik|4732414G15Rik|AI467567|AI747578|Pkr|Prkr|Tik|-|17 49.56 cM|17 E2|protein-coding	391.521	498.313	602.675	168.109	185.711	237.195	192.478	234.327	172.048	233.866	1400.28	1526.75	1221.29	1274.91	825.14	171.359	233.642	189.49	211.193	208.692	235.733	240.988
NM_010380	H2-D1|H-2D|H2-D|-|17 B1|17 18.61 cM|protein-coding	8625.9	9992.04	14747.5	4665.03	9894.27	5304.54	6952.31	4243.92	3324.58	3624.93	19709.9	33214.6	27898	21030.1	17584.5	9710.36	7686.01	7255.62	8348.71	6644.48	6138.89	7362.81
NM_007752	Cp|D3Ertd555e|-|3|3 D|protein-coding	62.146	85.916	144.642	21.014	206.346	136.567	92.39	60.751	131.566	167.047	45.414	163.58	65.72	11.805	76.273	653.704	322.265	366.754	211.193	175.032	265.2	367.824
NM_001033606	Acsl3|2610510B12Rik|Acs3|C85929|Facl3|Pro2194|-|1 C4|1 40.84 cM|protein-coding	49.717	42.958	12.054	35.023	0	21.563	0	26.036	55.663	22.273	0	7.79	5.477	23.609	13.868	69.813	24.17	36.675	19.799	13.464	39.289	38.051
NM_008136	Gnl1|Gna-rs1|Gnal1|-|17 18.82 cM|17 C-D|protein-coding	379.092	386.623	512.274	371.242	392.057	330.635	469.647	433.939	298.554	350.799	325.47	257.055	350.505	283.313	381.367	437.918	451.17	391.205	376.187	302.94	373.244	424.9
NM_008197	H1f0|D130017D06Rik|H1(0)|H1fv|-|15 E1|15 37.7 cM|protein-coding	248.585	171.832	301.338	308.201	309.518	215.632	254.071	182.254	192.289	239.435	204.365	179.16	136.916	112.145	131.745	336.372	338.378	226.165	204.593	269.28	319.222	215.621
NM_027213	Med6|1500012F11Rik|AU019660|AV213303|-|12|12 D3|protein-coding	236.156	197.607	216.963	294.191	165.076	186.881	177.08	277.721	202.41	239.435	136.243	210.318	219.066	241.997	194.151	253.866	225.585	281.178	204.593	296.208	265.2	215.621
NM_008131	Glul|GS|Glns|-|1|1 G2|protein-coding	3592.05	3213.26	2398.65	2619.7	3033.28	2925.4	2848.68	3506.23	3380.24	3597.09	2225.31	2297.92	2278.28	3145.95	2385.28	2748.1	3125.97	3306.9	2593.71	3150.57	3339.56	2936.25
NM_009270	Sqle|AI323792|-|15|15 D1|protein-coding	18.644	8.592	0	21.014	0	21.563	30.797	8.679	25.301	22.273	0	23.369	0	0	20.802	76.16	24.17	36.675	85.797	26.928	49.111	25.367
NM_027830	Mcm9|9030408O17Rik|Gm235|Mcmdc1|-|10|10 B3|protein-coding	0	0	0	0	10.317	7.188	0	0	5.06	0	0	15.579	0	5.902	6.934	0	0	0	0	0	0	0
NM_022995	Pmepa1|2210418I02Rik|AW455466|Erg1.2|N4wbp4|Stag1|Tmepai|-|2|2 H3|protein-coding	12441.7	10954.3	11354.4	11970.8	12659.3	11953.2	12503.4	11751.1	11365.3	12233.4	9529.47	6776.9	10066.1	9148.65	10435.6	10967	14904.7	11400	12341.6	12292.6	10116.9	11840.1
NR_040708	E130102H24Rik|-|-|4|4 C6|ncRNA	49.717	34.366	24.107	56.036	20.635	21.563	30.797	26.036	116.386	50.114	68.122	85.685	87.626	76.731	97.075	12.693	16.113	24.45	13.2	47.124	49.111	19.025
NM_183390	Klhl6|-|-|16|16 A3|protein-coding	602.818	584.23	614.729	546.355	753.161	654.082	708.32	347.151	536.386	512.279	461.714	568.637	580.524	566.626	596.319	767.944	563.963	617.37	719.375	599.147	682.644	729.305
NM_001045536	Zzef1|8430405D05Rik|BC051585|C130099L13Rik|C85424|NSPA|mKIAA0399|-|11|11 B4|protein-coding	826.545	816.203	566.515	833.542	701.575	733.147	839.205	746.375	561.687	662.621	567.681	560.847	733.871	631.552	672.593	755.251	700.926	721.284	791.973	841.499	658.089	716.622
NR_003363	Gm6548|EG625054|-|17|17 E3|pseudo	298.302	257.748	373.659	98.064	216.663	179.693	177.08	216.969	197.349	178.184	544.974	537.479	525.758	483.993	416.037	190.399	201.415	207.828	204.593	201.96	230.822	152.203
NM_001159418	Irf9|Irf-9|Isgf3g|p48|-|14 C3|14 28.19 cM|protein-coding	957.052	721.695	1398.21	441.287	680.94	366.574	554.337	390.545	303.615	311.822	1226.19	1908.44	1560.84	1145.06	1365.99	514.078	531.737	495.118	626.978	653.003	461.644	488.317
NM_009846	Cd24a|Cd24|HSA|Ly-52|nectadrin|-|10 B2|10 23.01 cM|protein-coding	12.429	0	0	28.018	30.952	100.628	7.699	0	20.241	0	7.569	15.579	10.953	11.805	13.868	19.04	0	0	0	6.732	4.911	0
NM_009919	Cnih1|0610007J15|CNIH-1|Cnih|-|14|14 C1|protein-coding	341.804	601.413	476.114	518.337	711.892	416.888	446.55	373.187	414.94	490.006	461.714	381.688	405.272	395.458	388.301	679.091	515.623	550.132	455.384	430.848	515.667	456.609
NM_145705	Tinf2|AW552114|D14Wsu146e|Tin2|-|14 C3|14 28.19 cM|protein-coding	155.366	128.874	192.856	175.114	299.201	165.318	107.788	130.182	70.843	111.365	128.674	155.791	104.056	147.559	97.075	203.093	153.076	171.152	224.392	168.3	137.511	183.912
NM_011296	Rps18|H-2Ke3|H2-Ke3|Ke-3|ke3|-|17 B1|17 17.98 cM|protein-coding	1914.1	2001.85	2181.68	1856.21	1650.76	2055.69	1555.22	1822.54	1710.36	1620.36	2270.72	2897.71	2108.51	2490.79	2364.48	2056.31	2344.47	2169.96	1841.34	1965.74	2234.56	2010.35
NM_001190408	Gas2l1|4930500E24Rik|D0Jmb1|Gar22|TU-71.1|-|11|11 A1|protein-coding	142.936	197.607	235.043	147.096	196.028	136.567	161.682	173.576	166.988	172.616	143.812	124.633	213.589	159.364	173.349	177.706	225.585	232.278	211.193	195.228	181.711	177.57
NM_133871	Ifi44|A430056A10Rik|AW261460|MTAP44|p44|-|3|3 H3|protein-coding	18.644	154.649	132.589	21.014	123.807	28.751	84.69	8.679	10.12	5.568	393.592	841.271	564.095	690.576	284.292	6.347	8.057	12.225	0	26.928	9.822	19.025
NM_029116	Kbtbd11|2900016B01Rik|4930465M17Rik|mKIAA0711|-|8|8 A1.1-2|protein-coding	6.215	17.183	36.161	28.018	20.635	7.188	53.894	8.679	20.241	5.568	7.569	7.79	27.383	0	13.868	44.427	32.226	30.563	19.799	60.588	34.378	6.342
NM_001161724	Ilk|AA511515|ESTM24|-|7|7 E1|protein-coding	1603.37	1168.46	1952.67	1583.03	1805.52	1257.85	1616.82	1405.96	1426.99	1230.58	1135.36	1074.96	1429.4	1121.45	1144.1	1415.3	1530.76	1246.96	1887.54	1481.04	1242.51	1407.88
NM_027289	Nt5dc2|2510015F01Rik|-|14|14 B|protein-coding	217.512	111.691	168.749	182.118	196.028	107.816	315.664	425.26	227.711	183.752	128.674	46.737	164.299	59.024	208.018	126.933	362.548	177.265	250.791	276.012	206.267	260.013
NM_001177601	0610010K14Rik|1110020A23Rik|AL033328|AU045833|Bap18|-|11|11 B3|protein-coding	1050.27	747.47	982.361	896.583	1000.78	920.028	1093.28	876.557	759.036	913.192	794.753	919.166	892.693	690.576	741.932	1059.89	886.228	867.986	989.966	1050.19	967.489	862.483
NM_019537	Psmg1|AW552102|Dscr2|-|16|16 C4|protein-coding	167.795	189.015	108.482	147.096	268.249	64.689	153.983	34.715	151.807	77.955	189.227	155.791	136.916	153.461	131.745	126.933	112.793	91.689	171.594	134.64	93.311	82.443
NM_146001	Hip1|2610109B09Rik|A930014B11Rik|E130315I21Rik|mKIAA4113|-|5 75.18 cM|5 F-G2|protein-coding	18.644	85.916	72.321	42.027	51.586	57.502	7.699	26.036	60.723	61.251	7.569	0	16.43	23.609	34.67	44.427	40.283	67.238	52.798	53.856	24.556	31.709
NM_172601	Rab2b|1500012D09Rik|4930528G15Rik|A230002G14|D530043M21Rik|-|14|14 C2|protein-coding	192.653	171.832	168.749	168.109	144.442	150.942	115.487	156.218	177.108	261.708	121.105	124.633	147.869	76.731	90.141	126.933	153.076	158.927	105.596	195.228	147.333	158.545
NM_029495	Epsti1|2310046K10Rik|5033415K03Rik|BRESI1|-|14|14 D3|protein-coding	609.033	867.753	879.906	539.351	815.065	575.018	739.117	685.623	440.241	434.323	1188.35	1877.28	1538.94	1221.79	1199.57	495.038	539.793	580.695	541.181	518.364	427.267	501.001
NM_001109988	Nrep|AI325076|D0H4S114|Harp|P311|PTZ17|SEZ17|-|18|18 B1|protein-coding	174.009	111.691	78.348	161.105	82.538	122.191	69.292	147.539	96.145	116.933	121.105	109.054	87.626	64.926	83.207	126.933	153.076	85.576	151.795	188.496	166.978	145.861
NM_008517	Lta4h|-|-|10|10 C3|protein-coding	254.8	223.382	259.15	378.246	257.932	388.137	223.275	138.86	263.133	217.162	446.576	358.319	405.272	371.848	180.283	234.826	128.906	244.503	270.591	249.084	284.844	228.304
NM_010129	Emp3|H-4|H4|HNMP-1|MI-35|Ymp|-|7 B4|7 29.6 cM|protein-coding	745.755	764.653	674.996	1036.67	918.238	955.967	793.01	650.908	708.434	829.669	439.006	576.426	438.132	466.286	429.905	1117.01	990.964	971.899	1174.76	1083.85	810.333	1116.15
NM_145449	Ifi27l2b|1810023F06Rik|ISG12(b2)|-|12|12 E|protein-coding	6.215	17.183	24.107	7.005	0	7.188	0	0	0	0	30.276	85.685	16.43	41.316	27.736	0	0	0	0	0	4.911	0
NR_033498	AI504432|A230102G19|-|3|3 F2.3|ncRNA	37.288	0	18.08	35.023	51.586	64.689	23.097	95.467	121.446	83.524	7.569	0	10.953	35.414	34.67	38.08	48.34	73.351	19.799	20.196	58.933	82.443
NM_019393	Exosc9|PM/Scl-75|Pmscl1|RRP45|p5|p6|-|3|3 B|protein-coding	136.722	189.015	156.696	133.087	82.538	129.379	115.487	78.109	177.108	133.638	90.829	93.475	104.056	118.047	138.679	158.666	209.472	152.814	164.994	127.908	181.711	126.836
NM_028292	Ppme1|1110069N17Rik|2700017M01Rik|PME-1|Pme1|-|7|7 F1|protein-coding	186.439	137.466	144.642	189.123	165.076	150.942	238.673	173.576	131.566	122.501	242.21	257.055	262.879	200.68	332.829	203.093	193.359	152.814	191.393	175.032	127.689	202.937
NM_008801	Pde6d|AI841218|PrBP/delta|-|1|1 D|protein-coding	198.868	214.79	259.15	308.201	196.028	194.068	284.868	182.254	273.253	200.457	302.763	241.476	202.636	200.68	228.82	190.399	233.642	171.152	191.393	134.64	112.956	139.519
NM_025326	Tmem176a|0610011I04Rik|AU040201|AU041743|Keg2|-|6|6 B2.3|protein-coding	2423.7	2328.33	2205.79	2759.8	3435.65	2580.39	3395.32	2620.99	2191.09	2127.07	1309.45	1152.85	1610.13	1139.15	1629.48	4214.17	3931.63	3673.66	4289.85	3466.98	3477.07	3348.46
NM_001008700	Il4ra|CD124|Il4r|-|7 F3|7 68.94 cM|protein-coding	1230.49	1022.4	1211.38	1057.69	1403.15	1013.47	1393.54	1562.18	956.386	935.465	968.842	833.481	1215.82	749.599	1255.04	1358.18	1708	1797.1	1504.75	1110.78	962.578	1179.57
NM_026913	Mitd1|1500032H18Rik|-|1|1 B|protein-coding	99.434	120.283	120.535	77.05	61.904	86.253	123.186	104.145	96.145	111.365	105.967	218.107	115.01	153.461	117.877	63.466	64.453	73.351	85.797	107.712	78.578	114.152
NM_010387	H2-DMb1|AI385589|H-2Mb1|H2-Mb1|-|17 B1|17 17.98 cM|protein-coding	1186.99	1280.15	1331.91	1323.86	1382.52	1078.16	1385.84	1353.89	1143.62	1297.4	983.98	778.955	1204.86	1133.25	811.272	1262.98	1361.57	1149.16	1603.74	1386.79	1350.56	1059.08
NM_021384	Rsad2|2510004L01Rik|Vig1|cig5|-|12|12 A3|protein-coding	99.434	360.848	247.097	70.046	113.49	93.44	123.186	0	25.301	16.705	726.631	1363.17	673.627	873.549	485.376	31.733	24.17	12.225	6.6	53.856	29.467	12.684
NM_011801	Cfdp1|AA408409|Bcnt|Bucentaur|Cfdp|cp27|-|8|8 E1|protein-coding	136.722	171.832	156.696	161.105	144.442	143.754	177.08	60.751	121.446	200.457	75.691	132.422	153.346	135.754	131.745	177.706	185.302	207.828	257.391	255.816	191.533	139.519
NM_001033141	Ecscr|1110006O17Rik|ARIA|-|18|18 B2|protein-coding	2125.4	1537.9	2006.91	1877.22	1753.94	1681.93	1763.1	2091.59	1649.64	1770.7	1370	1028.22	1659.42	1239.49	1560.14	1777.06	1732.17	1888.79	2296.72	2006.13	2013.56	2181.57
NM_028404	Top1mt|2900052H09Rik|-|15|15 E1|protein-coding	49.717	34.366	78.348	42.027	30.952	43.126	61.593	43.394	50.602	27.841	52.984	62.316	93.103	47.219	97.075	63.466	48.34	12.225	59.398	33.66	24.556	19.025
NM_001289601	Pear1|3110045G13Rik|Jedi-1|Megf12|-|3|3 F1|protein-coding	93.219	111.691	162.722	259.169	144.442	136.567	177.08	243.006	237.831	122.501	174.089	54.527	120.486	112.145	201.084	114.24	217.529	201.715	270.591	235.62	181.711	209.279
NM_001033207	Nlrc5|AI451557|AK220210|NOD27|-|8|8 C5|protein-coding	93.219	257.748	216.963	14.009	61.904	64.689	61.593	69.43	15.181	50.114	370.885	1004.85	465.515	283.313	173.349	177.706	104.736	103.914	138.595	87.516	83.489	145.861
NM_001256059	Ccdc149|Gm447|-|5|5 C1|protein-coding	0	17.183	12.054	14.009	0	0	0	8.679	10.12	5.568	0	7.79	5.477	11.805	13.868	0	0	6.113	6.6	0	0	0
NM_015822	Fbxl3|AU041772|AW212966|FBK|Fbl3a|Fbxl3a|Ovtm|Play68|-|14|14 E2.2|protein-coding	497.17	489.722	506.247	574.374	536.498	510.328	400.355	607.514	531.325	618.075	416.299	529.689	399.795	537.114	568.584	710.824	572.02	531.794	534.581	572.219	658.089	558.077
NM_133949	Ptov1|1110030G05Rik|AU041779|Gcap3|-|7|7 B2|protein-coding	1404.51	1030.99	1139.06	1029.67	1062.68	1063.78	1108.67	1596.89	1270.12	1470.02	847.737	654.322	898.17	761.404	1130.23	786.984	1474.36	1130.83	1194.56	1130.97	1291.62	944.926
NR_029471	Rps15a-ps6|Gm11968|OTTMUSG00000005107|-|11|11 A1|pseudo	142.936	163.241	78.348	63.041	61.904	186.881	76.991	173.576	177.108	194.889	234.641	218.107	136.916	318.727	159.481	114.24	112.793	116.139	79.197	121.176	211.178	177.57
NM_001162503	Sqrdl|0610039J17Rik|4930557M22Rik|SQOR|-|2|2 F2|protein-coding	609.033	506.905	494.194	532.346	619.037	424.075	446.55	451.296	592.048	528.983	446.576	163.58	542.188	395.458	353.631	583.891	636.473	489.006	732.575	531.828	515.667	475.634
NM_013819	H2-M3|H-2M3|Hmt|M3a|MuprM3|MuprM301|MuprM302|R4B2|-|17 B1|17 19.16 cM|protein-coding	348.019	489.722	530.354	231.15	319.836	179.693	300.266	190.933	156.868	167.047	575.25	981.483	1254.15	578.431	644.857	349.065	177.246	348.417	329.989	262.548	314.311	310.747
NM_172595	Arl15|A430036I03|Arfrp2|C230032K13Rik|-|13|13 D2.2|protein-coding	49.717	60.141	36.161	63.041	51.586	79.065	69.292	43.394	70.843	55.682	15.138	15.579	54.766	5.902	13.868	76.16	72.51	61.126	59.398	40.392	54.022	25.367
NM_001013405	Tcaim|D9Ertd402e|Gm1129|TOAG-1|-|9 F4|9 73.14 cM|protein-coding	93.219	77.325	96.428	105.068	41.269	129.379	38.496	34.715	50.602	61.251	105.967	101.264	82.15	100.34	104.009	101.546	72.51	42.788	52.798	60.588	78.578	50.734
NM_145609	Msantd4|8430410K20Rik|Mysantd4|-|9|9 A1|protein-coding	74.575	103.099	102.455	126.082	103.173	107.816	138.584	112.824	111.325	89.092	75.691	62.316	82.15	82.633	110.943	88.853	104.736	116.139	112.196	134.64	98.222	95.127
NM_009663	Alox5ap|Flap|-|5|5 G3|protein-coding	3231.6	2397.06	3230.34	2346.53	1867.43	2724.14	2733.19	2291.2	2671.81	2578.1	1983.1	2406.97	3001.2	2307.82	1948.44	2481.54	2723.14	3068.51	3101.89	3285.21	2818.98	2409.88
NM_008129	Gclm|AI649393|Gcmc|Glclr|-|3 52.94 cM|3 H1-3|protein-coding	167.795	223.382	102.455	196.128	144.442	107.816	138.584	86.788	101.205	183.752	181.658	93.475	87.626	129.852	62.406	120.586	201.415	146.702	217.792	121.176	201.356	196.595
NM_028320	Adipor1|2810031L11Rik|ACDCR1|CGI-45|Paqr1|-|1|1 E4|protein-coding	863.833	833.386	861.826	1050.68	660.306	690.021	677.523	590.157	657.831	712.735	794.753	716.638	816.02	790.916	741.932	666.398	692.869	654.045	791.973	659.735	623.711	570.761
NM_011374	St8sia1|9330109E03Rik|GD3S|Sia-T|Siat8|Siat8a|-|6 G3|6 74.78 cM|protein-coding	24.858	17.183	12.054	42.027	0	21.563	15.398	0	0	33.409	60.553	85.685	76.673	35.414	20.802	0	32.226	0	13.2	6.732	4.911	6.342
NM_011973	Mok|RAGE1|Rage|Stk30|-|12|12 F1|protein-coding	43.502	8.592	12.054	7.005	0	14.375	7.699	26.036	20.241	22.273	15.138	0	5.477	0	13.868	12.693	24.17	12.225	26.399	20.196	34.378	25.367
NM_001290414	Fgf13|Fhf2|-|X A6|X 33.31 cM|protein-coding	55.932	8.592	24.107	42.027	103.173	43.126	38.496	26.036	50.602	55.682	22.707	15.579	5.477	35.414	13.868	50.773	48.34	55.013	46.198	26.928	58.933	31.709
NM_173368	Chd6|5430439G14Rik|6330406J24Rik|CHD-6|-|2|2 H2|protein-coding	416.38	378.031	415.846	399.26	278.566	287.509	377.257	442.618	364.337	373.072	317.901	272.634	345.029	277.411	443.773	418.878	443.114	458.443	428.985	504.9	392.889	469.292
NM_029368	Tex30|1700029F09Rik|3110030D08Rik|-|1|1 C1|protein-coding	74.575	8.592	132.589	49.032	92.855	35.939	38.496	52.073	111.325	83.524	0	15.579	38.337	41.316	34.67	25.387	48.34	79.463	46.198	33.66	83.489	95.127
NM_198113	Ssh3|BC028922|SSH-3|mSSH-3L|-|19|19 A|protein-coding	80.79	94.508	144.642	98.064	82.538	79.065	146.283	260.363	101.205	105.797	158.951	148.001	153.346	171.168	145.613	139.626	136.962	140.589	145.195	94.248	122.778	101.469
NM_001101478	D3Ertd254e|-|-|3 B|3 17.41 cM|protein-coding	155.366	111.691	144.642	119.077	113.49	158.13	223.275	130.182	131.566	172.616	158.951	210.318	153.346	188.875	194.151	120.586	120.849	110.026	79.197	154.836	152.244	177.57
NM_025796	Mrpl33|0610009M10Rik|L33mt|MRP-L33|-|5|5 B1|protein-coding	435.024	326.481	445.98	399.26	257.932	431.263	230.974	477.333	389.639	373.072	333.039	311.582	399.795	413.165	471.508	475.998	523.68	409.542	468.584	491.436	422.356	405.874
NM_194336	Gbp6|AI595338|Mpa2l|-|5|5 E5|protein-coding	18.644	0	24.107	14.009	20.635	7.188	0	0	0	0	68.122	202.528	82.15	53.121	41.604	0	0	12.225	13.2	20.196	4.911	6.342
NM_021715	Chst7|2600013M07Rik|C6ST-2|GST5|Gn6st-4|glcNAc6ST-4|-|X|X A3.1-A3.2|protein-coding	540.672	412.397	500.221	623.406	928.555	438.451	785.311	720.339	495.904	412.05	423.868	412.846	487.422	265.606	506.178	653.704	547.85	605.145	811.772	599.147	417.444	456.609
NM_017462	Polg|AA409516|PolgA|-|7|7 E|protein-coding	329.375	403.806	458.033	497.324	536.498	416.888	477.346	555.442	364.337	350.799	257.349	319.371	427.178	295.118	367.499	304.639	483.397	446.218	567.58	397.188	437.089	393.191
NM_145426	Mfap3|2610509F16Rik|2700079M14Rik|AW536327|-|11|11 B1.3|protein-coding	1833.31	1366.07	1597.09	1709.11	1526.96	1746.62	1763.1	1709.72	1604.1	2065.82	1233.76	1098.33	1451.31	1534.61	1546.27	1529.54	1506.59	1790.98	1630.14	1595.48	1777.82	1737.65
NM_029988	Pigh|2210416H01Rik|A930028P05Rik|-|12 35.51 cM|12 D2|protein-coding	180.224	283.523	150.669	175.114	185.711	237.195	215.576	277.721	192.289	167.047	257.349	163.58	240.972	342.337	291.226	190.399	217.529	201.715	197.993	134.64	181.711	234.646
NM_001146007	Trim12c|9230105E10Rik|Trim12-2|-|7|7 E3|protein-coding	528.243	704.512	524.328	329.214	392.057	359.386	223.275	286.4	273.253	339.663	582.819	615.374	383.365	643.357	644.857	323.679	257.812	342.304	211.193	296.208	309.4	247.33
NM_001163761	6430548M08Rik|AW049007|Kiaa0513|mKIAA0513|-|8|8 E1|protein-coding	124.292	111.691	114.508	231.15	299.201	251.57	146.283	182.254	116.386	72.387	136.243	85.685	125.963	106.242	97.075	228.479	153.076	158.927	263.991	121.176	132.6	126.836
NM_028015	Cers5|2310081H14Rik|AU045339|AW544927|Lass5|Trh4|-|15|15 F1|protein-coding	366.663	343.664	379.685	322.21	278.566	337.823	477.346	277.721	232.771	295.117	280.056	327.161	306.692	318.727	305.094	368.105	435.057	458.443	323.389	457.776	402.711	310.747
NM_010730	Anxa1|Anx-1|Anx-A1|C430014K04Rik|Lpc-1|Lpc1|-|19 B|19 13.83 cM|protein-coding	211.297	223.382	12.054	84.055	175.394	625.332	38.496	86.788	116.386	16.705	22.707	101.264	109.533	153.461	55.472	107.893	16.113	30.563	0	47.124	4.911	0
NM_001100449	Taf4b|105kDa|2610524B04Rik|4932409F03Rik|AW987595|TAFII-105|TAFII105|Taf2c2|-|18|18 A1|protein-coding	12.429	42.958	6.027	0	0	7.188	7.699	0	10.12	16.705	15.138	23.369	0	47.219	13.868	6.347	8.057	0	6.6	6.732	0	0
NM_012021	Prdx5|AOEB166|AOPP|Pmp20|Prdx6|PrxV|-|19 A|19 5.08 cM|protein-coding	1274	1125.5	1253.57	1239.81	1145.22	1070.97	1100.98	1015.42	779.277	913.192	946.135	1176.22	1193.91	1038.81	956.885	1262.98	1305.17	1100.26	1484.95	1332.93	1100.09	1211.28
NM_026493	Cspp1|2310020J12Rik|4930413O22Rik|AA387550|BC055915|Cspp2|Cspp3|-|1|1 A2|protein-coding	155.366	68.733	102.455	154.1	144.442	129.379	107.788	147.539	96.145	83.524	98.398	70.106	120.486	94.438	41.604	120.586	161.132	134.477	197.993	148.104	162.067	183.912
NM_015737	Galnt4|AV011803|-|10|10 C3|protein-coding	186.439	103.099	108.482	168.109	175.394	208.444	146.283	182.254	187.229	178.184	121.105	70.106	136.916	118.047	145.613	139.626	153.076	183.377	197.993	195.228	166.978	221.962
NM_013606	Mx2|AI528743|Mx-2|-|16 C4|16 57.51 cM|protein-coding	167.795	257.748	241.07	56.036	144.442	129.379	107.788	78.109	60.723	55.682	552.543	872.429	662.674	661.064	416.037	57.12	112.793	48.901	79.197	127.908	88.4	107.81
NM_053109	Clec2d|Clr-b|Clrb|Ocil|-|6|6 F3|protein-coding	242.37	352.256	259.15	147.096	226.98	251.57	146.283	251.685	177.108	189.32	575.25	521.9	295.739	596.138	533.914	247.519	209.472	201.715	224.392	114.444	176.8	196.595
NM_009842	Cd151|PETA-3|SFA-1|Tspan24|-|7 F5|7 86.82 cM|protein-coding	894.906	592.821	928.12	784.51	990.459	754.71	900.798	902.593	652.771	785.123	666.079	630.953	805.067	590.235	762.734	939.303	1007.08	971.899	1220.96	841.499	751.4	982.977
NM_207680	Bcl2l11|1500006F24Rik|Bim|Bod|bcl2-L-11|-|2|2 F3-G1|protein-coding	435.024	463.947	373.659	350.228	299.201	474.389	377.257	312.436	440.241	456.596	287.625	225.897	323.122	271.508	277.358	368.105	410.887	391.205	369.587	424.116	358.511	481.976
NM_001029855	Psme2|AA589371|AI788882|PA28b|-|14 28.19 cM|14 C2-D1|protein-coding	80.79	77.325	90.401	63.041	113.49	115.004	100.089	60.751	65.783	50.114	83.26	257.055	120.486	165.266	97.075	101.546	88.623	61.126	65.998	60.588	88.4	101.469
NM_025965	Ssr1|2510001K09Rik|6330400D04|AI159733|AI452176|SSR|TRAPA|-|13|13 A3.3|protein-coding	1131.06	833.386	958.254	966.629	1134.9	977.53	939.294	850.52	1108.19	974.443	908.289	825.692	985.796	720.087	776.602	1136.05	1007.08	1026.91	1187.96	1225.22	1031.33	963.951
NM_029751	Rpl18a|2510019J09Rik|-|8|8 B3.3|protein-coding	1889.24	2835.23	2217.84	1940.26	2166.63	2594.77	1909.38	1848.58	1659.76	1664.9	2482.66	3224.87	2278.28	2644.26	1969.24	2138.82	2175.29	1815.43	1821.54	1959.01	2239.47	2175.23
NM_029508	Pcgf5|0610009F02Rik|1110054A01Rik|5830406C17Rik|5830443C21Rik|9530023M17Rik|AI324127|-|19|19 C2|protein-coding	49.717	85.916	78.348	63.041	144.442	64.689	61.593	95.467	75.904	33.409	90.829	101.264	76.673	82.633	69.339	44.427	56.396	67.238	32.999	74.052	88.4	50.734
NM_008252	Hmgb2|C80539|HMG-2|Hmg2|-|8 B2|8 29.9 cM|protein-coding	31.073	77.325	90.401	35.023	216.663	86.253	46.195	43.394	65.783	72.387	60.553	124.633	104.056	100.34	41.604	38.08	72.51	48.901	59.398	53.856	34.378	38.051
NM_010596	Kcna7|Kv1.7|-|7 B4|7 29.3 cM|protein-coding	6.215	0	0	7.005	0	0	0	0	0	0	7.569	7.79	5.477	0	0	0	0	0	0	0	0	0
NM_025808	Lztr1|1200003E21Rik|AI591627|AW550890|-|16|16 A3|protein-coding	341.804	189.015	313.391	497.324	423.008	416.888	569.736	277.721	298.554	322.958	325.47	296.003	339.552	330.532	346.697	361.759	370.604	317.854	389.387	397.188	402.711	329.773
NM_001083882	1600012H06Rik|-|-|17|17 A2|protein-coding	528.243	412.397	512.274	462.301	557.133	373.761	354.16	243.006	374.458	311.822	393.592	350.53	290.262	342.337	277.358	456.958	370.604	268.953	527.982	491.436	471.467	450.267
NR_073370	4930451G09Rik|-|-|16 A1|16 2.49 cM|protein-coding	6.215	0	12.054	0	0	0	23.097	0	0	0	15.138	7.79	5.477	23.609	13.868	12.693	0	0	0	0	0	6.342
NM_025313	Atp5d|0610008F14Rik|1500000I11Rik|AA960090|AI876556|AU020773|C85518|-|10|10 C1|protein-coding	1547.44	1486.35	1783.92	1484.97	1805.52	1624.42	1516.73	1579.54	1604.1	1492.29	1407.85	1705.91	1506.08	1481.49	1518.53	1732.63	1844.96	1901.01	2045.93	1851.3	1566.64	1642.52
NM_178900	Prkd2|AI325941|PKD2|-|7|7 A2|protein-coding	111.863	77.325	144.642	154.1	175.394	150.942	138.584	121.503	121.446	77.955	166.52	155.791	164.299	94.438	159.481	88.853	96.679	85.576	145.195	100.98	98.222	133.177
NM_029649	Tmem101|2610511E22Rik|-|11|11 D|protein-coding	323.16	171.832	235.043	308.201	175.394	258.758	331.063	295.078	192.289	139.206	234.641	148.001	180.729	224.289	214.952	158.666	249.755	342.304	376.187	282.744	265.2	285.38
NM_001039089	Sel1l|AW493766|Sel1h|mKIAA4137|-|12|12 E|protein-coding	1186.99	1185.64	1277.67	1225.8	1083.31	1056.6	1016.28	1284.46	1027.23	1158.19	976.411	934.745	980.32	973.889	915.281	1053.54	1426.02	1094.15	1128.56	1218.49	1281.8	925.901
NM_199016	Enpp4|4933413N07Rik|AA986363|AI195364|E-NPP 4|Gm90|mKIAA0879|-|17|17 B3|protein-coding	142.936	240.565	186.829	140.091	165.076	172.505	123.186	156.218	121.446	72.387	249.78	280.424	257.402	295.118	194.151	184.053	96.679	116.139	125.396	181.764	132.6	88.785
NM_016765	Ddah2|1110003M04Rik|AU019324|AW413173|DDAH-2|DDAHII|Ddah|G6a|NG30|-|17|17 B1|protein-coding	696.038	524.088	578.568	658.428	876.969	503.14	646.727	876.557	561.687	623.643	469.283	280.424	427.178	424.97	637.923	583.891	862.058	531.794	857.97	780.911	540.222	659.546
NM_001013371	Dtx3l|AU042200|BC023741|-|16|16 B3|protein-coding	422.594	902.119	530.354	497.324	237.297	402.512	338.762	425.26	475.663	361.936	1385.14	1020.43	963.89	1227.69	880.611	272.906	483.397	495.118	362.987	383.724	314.311	437.583
NM_175096	Stbd1|D530019K15Rik|D5Ertd593e|-|5 E2|5 47.21 cM|protein-coding	55.932	68.733	48.214	77.05	82.538	64.689	69.292	52.073	50.602	55.682	37.845	7.79	27.383	23.609	6.934	38.08	64.453	18.338	85.797	74.052	44.2	44.392
NM_010397	H2-T22|27b|H-2T17|H-2T22|H2-T17|T22b|-|17 B1|17 18.87 cM|protein-coding	186.439	292.115	319.418	245.16	206.346	150.942	338.762	138.86	101.205	111.365	741.77	849.06	821.497	743.697	499.244	317.332	273.925	189.49	349.788	148.104	221	279.039
NM_138583	Tango2|D16H22S680E|T10|-|16 11.34 cM|16 B1|protein-coding	372.877	429.581	397.766	357.232	185.711	251.57	277.169	321.115	278.313	211.593	333.039	319.371	355.982	330.532	312.028	399.839	338.378	372.867	343.188	363.528	387.978	367.824
NM_019940	Zfp111|-|-|7|7 A3|protein-coding	99.434	68.733	90.401	77.05	113.49	21.563	76.991	60.751	70.843	77.955	60.553	70.106	54.766	59.024	48.538	95.2	136.962	97.801	52.798	121.176	137.511	95.127
NM_009303	Syngr1|R75468|Syngr1b|p29|-|15|15 E1|protein-coding	2125.4	1563.67	2031.02	1961.28	1960.28	1473.48	1793.9	1727.08	1811.57	1982.3	1718.18	1986.33	1796.34	1581.83	1920.7	2316.53	2014.15	1962.14	2580.51	1851.3	2214.91	1991.32
NM_173781	Rab6b|9630015C03|AI844641|C330006L04Rik|D9Bwg0185e|-|9 F1|9 54.88 cM|protein-coding	770.613	876.344	795.532	1071.7	629.354	740.335	762.214	876.557	789.398	957.738	613.095	482.952	701.011	661.064	734.998	685.437	829.831	776.297	937.168	929.015	962.578	748.331
NM_007564	Zfp36l1|AW742437|AW743212|Berg36|Brf1|D530020L18Rik|ERF1|TIS11b|cMG1|-|12|12 C3|protein-coding	2237.26	1976.07	2314.27	2836.85	2723.76	2379.14	2463.72	2647.03	2737.59	2555.82	2126.91	1729.28	1566.32	2195.68	1996.98	2341.91	2779.53	3123.53	2837.9	2807.24	2990.87	2929.91
NM_013492	Clu|AI893575|ApoJ|Cli|D14Ucla3|SP-40|Sgp-2|Sgp2|Sugp-2|-|14 D1|14 34.36 cM|protein-coding	43.502	34.366	36.161	0	20.635	28.751	38.496	26.036	40.482	22.273	30.276	31.158	10.953	64.926	34.67	12.693	0	30.563	6.6	0	19.644	6.342
NM_001004363	Nuak1|AU014801|AW494241|B230104P22Rik|Omphk1|-|10|10 C1|protein-coding	720.896	549.863	518.301	693.451	722.209	524.703	800.71	998.059	536.386	595.802	779.615	529.689	547.665	625.65	520.046	736.211	789.548	660.158	805.172	706.859	618.8	761.014
NM_029250	Etnk1|1110061E11Rik|4930555L11Rik|AI195356|AI841245|C80956|D6Ertd3e|EKI1|-|6 G3|6 75.41 cM|protein-coding	727.111	850.57	952.227	742.483	815.065	661.27	846.904	529.405	728.675	673.758	1370	1456.64	1522.51	1292.62	1151.04	698.131	902.341	672.383	752.374	700.127	687.556	818.09
NM_144830	Tmem106a|0610008L10Rik|AI043106|BC022145|-|11|11 D|protein-coding	403.951	378.031	500.221	350.228	371.422	294.696	392.656	234.327	263.133	295.117	560.112	864.64	805.067	466.286	575.518	253.866	459.227	305.629	475.184	424.116	333.956	279.039
NM_011249	Rbl1|AW547426|PRB1|p107|-|2 H1|2 78.05 cM|protein-coding	124.292	120.283	90.401	105.068	92.855	100.628	69.292	69.43	116.386	100.228	128.674	249.265	180.729	177.071	97.075	139.626	88.623	103.914	145.195	94.248	108.044	114.152
NM_001253819	Tmem184b|2610507A11|4732495E13Rik|-|15|15 E1|protein-coding	540.672	695.921	596.649	707.46	722.209	517.516	793.01	642.23	485.783	423.187	666.079	895.798	837.927	725.99	908.347	583.891	660.642	635.708	626.978	619.343	520.578	659.546
NM_001305819	Apoe|AI255918|Apo-E|-|7 A3|7 9.94 cM|protein-coding	26816.1	36480	17899.5	22610.7	75862.9	32589.1	37071.3	18060.5	27502.4	22373.2	12125.7	19855.6	15948	11066.9	10033.4	65548.1	52948.1	46920.1	44997.2	48793.5	44710.8	40980.6
NM_020560	Mrps31|1500002D03Rik|AA960481|Imogen38|Imogen44|-|8|8 A3|protein-coding	136.722	171.832	241.07	168.109	123.807	143.754	192.478	112.824	121.446	222.73	143.812	132.422	153.346	159.364	180.283	120.586	56.396	152.814	118.796	141.372	127.689	76.101
NM_025980	Nrarp|2700054M22Rik|-|2|2 A3|protein-coding	55.932	42.958	42.187	49.032	103.173	57.502	161.682	52.073	25.301	77.955	37.845	23.369	16.43	17.707	48.538	57.12	96.679	30.563	131.995	80.784	73.667	19.025
NM_201529	Lmo7|C78582|FBXO20|Gm914|mKIAA0858|-|14 E2.3|14 50.9 cM|protein-coding	0	0	0	0	0	0	0	0	0	0	0	7.79	0	11.805	6.934	0	0	0	0	0	0	0
NM_007929	Emp2|XMP|-|16 A1|16 5.54 cM|protein-coding	43.502	34.366	24.107	105.068	41.269	14.375	107.788	130.182	121.446	44.546	15.138	7.79	16.43	35.414	48.538	38.08	96.679	55.013	92.397	94.248	93.311	69.76
NM_173870	Mgat4a|9530018I07Rik|GnT-IVa|glcNAc-T-IVa|-|1|1 B|protein-coding	1280.21	1013.81	1199.32	1169.76	866.651	1329.73	1362.75	1102.2	1219.52	1564.68	961.273	747.796	1303.44	1186.37	1137.17	1345.49	1546.87	1198.07	1583.94	1454.11	1326	1236.65
NR_130343	Mir7116|mmu-mir-7116|-|-|ncRNA	0	0	0	0	0	0	0	0	0	0	7.569	0	0	5.902	6.934	0	0	0	0	0	0	0
NM_023113	Aspa|Acy-2|Acy2|nur7|-|11|11 B4|protein-coding	0	0	0	0	10.317	0	0	0	0	0	0	0	10.953	11.805	13.868	0	0	0	0	0	0	0
NM_025696	Sorcs3|6330404A12Rik|AW045579|-|19|19 D1|protein-coding	0	0	0	0	0	0	0	0	0	0	7.569	0	5.477	5.902	0	0	0	0	0	0	0	0
NR_131006	1700116B05Rik|-|-|16|16 B5|ncRNA	0	8.592	0	0	0	0	0	0	0	0	7.569	0	10.953	5.902	0	0	0	0	0	0	0	0
NM_021403	Srrm3|2900083I11Rik|AB041661|SRm300-like|Srrm2l|-|5|5 G2|protein-coding	0	0	6.027	0	0	0	0	0	0	0	7.569	7.79	21.907	0	0	0	0	0	0	0	0	0
NM_010399	H2-T9|H-2T9|-|17 B1|17|protein-coding	186.439	292.115	313.391	245.16	206.346	150.942	338.762	138.86	101.205	111.365	741.77	849.06	821.497	743.697	499.244	317.332	273.925	189.49	349.788	148.104	221	279.039
NM_145079	Ugt1a6a|UDPGT|UDPGT 1-6|UGT1-06|UGT1.6|Ugt1a6|Ugt1a7|-|1|1 D|protein-coding	1205.64	927.894	1078.79	833.542	1227.76	819.4	1093.28	1084.85	951.326	1018.99	878.013	849.06	826.974	737.794	1074.76	939.303	1152.1	1033.03	1220.96	854.963	1001.87	1192.26
NM_213614	Sept5|Cdcrel-1|Cdcrel1|Pnutl1|-|16 A3|16 11.53 cM|protein-coding	62.146	34.366	12.054	35.023	0	64.689	15.398	17.358	30.361	5.568	30.276	7.79	49.29	5.902	55.472	6.347	16.113	6.113	6.6	13.464	9.822	12.684
NM_001270718	Ifitm7|4933438K12Rik|Mil4|-|16|16 A1|protein-coding	6.215	8.592	6.027	0	0	0	7.699	0	0	5.568	7.569	38.948	16.43	29.512	20.802	0	0	0	0	0	0	0
NM_201644	Ugt1a9|UDPGT|UDPGT 1-9|UGT1-09|UGT1.9|UGTP4|Ugt1a12|mUGTBr/P|-|1|1 D|protein-coding	1205.64	927.894	1078.79	833.542	1227.76	819.4	1093.28	1084.85	951.326	1018.99	878.013	849.06	826.974	737.794	1074.76	939.303	1152.1	1033.03	1220.96	854.963	1001.87	1192.26
NM_001081746	Gm7609|EG665378|-|1|1 C5|protein-coding	0	8.592	0	0	0	0	7.699	0	0	0	15.138	15.579	27.383	17.707	6.934	0	0	0	0	0	0	0
NM_013701	Ugt1a2|UDPGT 1-2|Ugt1|-|1|1 D|protein-coding	1205.64	927.894	1078.79	833.542	1227.76	819.4	1093.28	1084.85	951.326	1018.99	878.013	849.06	826.974	737.794	1074.76	939.303	1152.1	1033.03	1220.96	854.963	1001.87	1192.26
NM_054045	Hist2h3c2|H3-614|H3.2-614|Hist2h3c2-ps|Hist2h3ca1|M32461|-|3|3 F2.1|protein-coding	0	8.592	0	7.005	0	0	23.097	0	5.06	11.136	0	15.579	0	0	0	12.693	40.283	0	13.2	33.66	9.822	25.367
