# Supplementary material for: Mef2C restrains microglial inflammatory response and is lost in brain ageing in an IFN-I-dependent manner
Source: Nat Commun. 2017 Sep 28;8:717. doi: 10.1038/s41467-017-00769-0 (PMC5620041; doi:10.1038/s41467-017-00769-0)
Supplement: Supplementary file 8 — Supplementary Dataset 5 [file 41467_2017_769_MOESM8_ESM.xlsx]

## Sheet: Sheet1
Supplementary Dataset 5. Transcriptional profiling of microglia of Mef2C-KO and Mef2C-CTRL mice.
Annotation/Divergence	MEF2C-CTRL 1	MEF2C-CTRL 2	MEF2C-CTRL 3	MEF2C-CTRL 4	MEF2C-CTRL 5	MEF2C-KO 1	MEF2C-KO 2	MEF2C-KO 3	MEF2C-KO 4	MEF2C-KO 5
Dusp27	77.95	61.36	108.889	128.04	75.435	493.44	203.42	638.49	231.204	435.582
Apoe	18954.5	18259.5	16638.2	10099.1	36482.3	69585.8	21274.7	116423	101930	71833.8
Clec4a1	51.97	61.36	87.111	72.02	47.147	286.88	84.76	326.04	308.272	410.692
Fblim1	207.86	61.36	206.889	288.09	414.894	631.14	415.32	271.7	755.267	497.808
Dab2	51.97	134.98	54.444	80.03	47.147	390.16	144.09	230.94	369.927	348.466
Csf1r	61137.6	49060.1	54379	61250.9	48335.1	62333.5	53169.9	62450.1	62671.8	62549.6
Ctla2b	77.95	110.44	152.444	144.04	348.888	263.93	355.99	285.28	385.34	373.356
Ctss	44833.4	43427.6	66814.1	63995.8	81338	51282.8	58170.7	72489.4	69885.3	52070.8
Jun	66581	41856.9	48782.1	53600.6	51107.3	55597.5	48533.5	61295.3	59188.3	50502.7
Hexb	49627.2	43378.5	54542.3	55561.2	62790.4	49251.7	50779.7	50644.7	59434.9	47727.4
Laptm5	47535.6	30837.4	36684.6	37051.4	35067.9	39302.7	35768.7	30987.3	33077.6	39015.7
Ubc	39026.2	27156.1	33668.4	38331.8	37481.9	35963.4	32717.3	35579	36699.8	37597
Grn	31010.5	21989.9	29911.7	30825.5	29636.6	32784.7	26750.2	31856.7	34202.8	34659.9
Lgmn	33297	19670.7	31621.3	30441.4	33050	33565.1	29640.5	30511.8	33463	32743.3
Serinc3	29126.8	33303.9	37925.9	38900	36076.9	31189.7	37667.3	37005.4	30457.3	32208.2
Junb	27827.6	22272.2	29911.7	40420.5	39122.6	23352.1	25784	44803.2	36823.1	31137.9
Tmem119	28555.1	24566.9	28768.4	31625.8	25798.8	28378.2	27487.6	34709.6	31736.6	31075.7
Fos	31231.4	22063.5	29650.4	30377.4	28476.8	29411	28182.7	34030.3	28885.1	30304.1
Lilra5	64.96	61.36	10.889	80.03	103.723	240.98	194.95	217.36	138.723	186.678
Pxdc1	155.9	159.53	196	352.11	414.894	436.06	466.18	516.23	554.89	535.144
Itm2b	31582.1	26063.9	40081.9	32306	41008.5	32153.6	28208.1	37535.2	29470.8	28661.3
Thap6	64.96	61.36	65.333	64.02	103.723	218.03	161.04	190.19	215.791	174.233
Actb	42365	44384.8	29911.7	32546	31324.5	39773.2	37150.3	22904.2	28777.2	27043.4
Zfp36	33686.7	21744.5	29519.7	36459.3	31343.3	30879.8	32691.9	38309.6	28083.6	26595.4
Fth1	20474.5	22235.3	23890.2	23055.1	28193.9	20598	24758.4	28501.2	24985.5	21903.6
Cd22	194.87	134.98	141.555	72.02	273.453	562.29	271.23	271.7	493.236	597.37
Ctsb	23930.2	17670.5	19273.3	17421.4	21678.2	23902.9	20961.1	20866.5	23767.8	21219.1
Ly6e	23982.2	16418.8	23585.3	22358.9	31333.9	16662	17206.3	20472.5	17941.5	19165.6
Malat1	17980.1	27646.9	19316.9	18685.8	21753.6	17763.7	22953	16003.1	20361.4	18991.4
Psap	15264.9	14197.7	16235.3	17269.3	15926.3	15812.9	14604.1	15568.4	18542.6	18954.1
Sepp1	14420.5	13498.3	15843.3	15612.8	13323.7	16294.8	15341.5	17171.4	15105.3	16253.4
Rhob	25268.3	16615.2	18042.9	24967.7	18990.8	21963.6	19011.7	22102.7	17124.5	16241
Rplp1	18889.5	18934.4	19295.1	13772.2	18349.6	16604.7	17587.7	20499.7	22966.3	16129
Ctsz	13861.8	10700.5	13622	12603.9	14973.9	15767	12502.1	17049.1	20253.5	15905
Chst1	402.73	184.07	326.666	672.21	744.923	860.64	567.89	638.49	832.335	1057.84
Rgs2	17967.1	19106.2	15168.2	18829.8	18764.5	23478.3	21808.7	20689.9	17124.5	14896.9
Tyrobp	17460.5	14602.7	18304.2	17325.3	21319.9	18716.1	16985.9	22089.2	21378.7	14610.7
Vsir	17408.5	13277.4	16289.7	17973.5	16407.2	14034.2	15061.8	14834.8	13641.1	14498.7
Trem2	23098.7	14578.1	19218.9	16781.2	22451.4	15698.1	14307.5	17456.7	17047.5	14299.5
Rn45s	55811.1	104194	23084.4	18157.6	18792.8	40783	25326.3	15595.5	19960.6	13976
Fcgr3	12536.7	14197.7	15298.9	17101.3	15756.5	16317.8	17231.7	23461.2	15290.3	13938.6
Dusp1	14589.4	8994.76	10039.5	11763.6	9778.29	15124.4	16358.7	17171.4	10882	13702.2
Fcrls	11198.6	11988.9	15974	18349.7	12446.8	17534.2	12256.3	17511	21841.1	13702.2
Btg2	18408.8	16271.6	12446	19862.1	13003.1	15537.5	18045.4	19304.2	10527.5	13664.8
Ier5	14446.5	8025.34	14024.9	15204.7	17567	12622.8	11874.9	17361.6	15644.8	13627.5
Lrrc58	22241.3	18333.1	13622	14796.6	14059.2	20999.7	19223.5	9387.21	12762.5	13627.5
Tmsb4x	21435.8	28518.2	15919.5	16933.2	22460.8	20804.6	25682.2	15011.4	14334.7	13403.5
Tgfbr1	13433.1	12320.2	15418.6	16101	12107.3	12496.5	15290.7	10582.7	10219.2	13303.9
P2ry12	18304.9	22664.8	22899.3	19790.1	22479.7	17660.4	21156.1	15310.2	12623.8	13241.7
B2m	16733	20443.8	26481.7	15756.9	29466.9	15262.1	22164.7	16098.2	10095.9	13241.7
H3f3b	13978.8	11866.2	11977.8	16653.1	13097.4	12668.7	14680.4	15758.6	10589.2	12843.5
Mafb	18162	13743.7	10671.1	14124.4	11824.5	14573.5	13561.6	13557.8	12176.8	12445.2
Clec7a	90.94	220.88	130.666	160.05	292.311	344.26	347.52	258.11	416.168	410.692
Marcks	17811.2	16958.7	16213.5	15284.7	14445.8	17316.1	17028.3	10460.4	11591	12320.8
Pmepa1	12380.8	11093.1	12239.1	10755.3	10334.6	12037.5	11468	10745.7	12207.6	12171.4
Ctsa	12211.9	10037.8	10137.5	10435.2	11013.5	11739.2	9230.36	11968.4	13687.3	12146.5
Gnai2	14472.4	10577.7	10529.5	10363.2	10117.7	12588.3	11078.1	9631.74	11298.2	12047
Camk2b	12.99	85.9	0	56.02	66.006	218.03	76.28	190.19	246.618	224.014
Pld4	11575.4	8467.1	12130.2	11267.5	12588.2	10993.3	10637.4	10691.4	13132.4	12009.6
Olfml3	14693.3	9731.03	14373.3	17069.3	15567.9	14183.4	14383.8	14046.9	14011	11997.2
Cd81	11809.2	7301.34	11618.4	13428.1	13955.5	11475.2	12603.8	11139.7	13779.8	11574
Unc93b1	10211.2	5804.26	8079.54	9410.91	8354.45	11567	8120	9115.51	11282.8	11026.5
Itgb5	12147	9154.28	9799.98	11275.5	9523.69	13173.6	11179.8	11221.2	12022.6	10814.9
Zfp395	77.95	85.9	65.333	120.04	141.441	252.46	178	108.68	277.445	174.233
Sgk1	16966.8	12258.9	14547.5	21902.8	14200.7	11337.5	19477.8	13557.8	8909.07	10702.9
Fosb	9431.77	7497.68	7143.1	10011.1	6770.31	8388.4	9374.45	9061.17	8385.01	10690.4
Rps3	12705.6	9681.94	12533.1	11131.4	14342.1	11991.6	10637.4	16098.2	15089.9	10292.2
Anapc15	324.79	355.86	185.111	192.06	282.882	814.74	398.37	720	816.922	796.493
Hmha1	9016.04	9289.27	8406.21	9402.9	7684.96	9524.44	8331.9	8001.54	8708.69	10167.7
Fgd2	9171.94	6675.51	8547.76	8626.66	8194.15	8411.35	7772.48	8979.66	8492.9	10005.9
Siglech	9197.92	13019.7	13262.6	8674.68	11070.1	9226.09	10400	8110.22	7059.44	9620.15
Lamp1	10198.3	8675.71	8841.76	8458.61	9005.08	11647.4	9577.87	9794.76	9448.55	9508.14
Sirpa	9782.54	7203.17	8427.99	9314.88	8354.45	9317.89	7552.11	7797.77	9279	9458.36
Wdr89	10081.3	10528.6	9516.87	7170.21	9938.59	9811.32	9213.4	11452.1	11668.1	9147.23
Coro1a	8327.5	5006.63	8231.99	9138.82	9033.36	6586.78	6941.84	9482.3	10820.4	9134.78
Rplp2-ps1	10081.3	10528.6	9516.87	7162.21	9891.44	9799.85	9204.93	11425	11668.1	9134.78
Hexa	9223.91	7350.42	7524.21	7738.39	8561.89	10052.3	7619.92	8653.62	10342.5	9060.11
Cyth4	8054.68	6982.29	7937.99	8418.6	7845.26	8583.47	6560.42	7770.6	9664.34	9010.33
Rps9	10497.1	7448.59	9364.43	8138.51	11277.6	10913	9747.39	13055.1	12284.7	8997.89
Txnip	10107.3	7681.75	6620.43	10947.4	5176.74	8411.35	9145.6	8680.79	6859.06	8724.09
Parvb	259.83	147.25	76.222	248.08	235.735	539.34	262.76	407.55	354.513	261.349
Slc17a9	116.92	73.63	108.889	176.05	179.159	263.93	186.47	244.53	215.791	224.014
Rrbp1	8236.56	8970.22	6914.43	6794.1	6845.74	6380.23	8637.04	6031.72	6365.82	8636.98
Cd68	8600.32	6515.99	7752.88	8674.68	9155.95	9799.85	8103.05	8517.77	10373.4	8537.41
Ddx5	9717.58	11571.7	12282.6	11083.4	10928.7	10453.9	13188.6	9278.53	9248.17	8524.97
Rgs10	10393.1	7497.68	11106.6	10171.1	9533.12	7355.62	7857.24	11737.4	8878.24	8425.41
Ptgs1	6079.98	6466.9	7916.21	7218.23	8759.91	7367.1	7950.48	6384.93	7413.95	8288.51
Cd37	7677.93	4393.08	7404.43	6377.97	8231.86	7045.79	6340.04	6928.33	9664.34	8276.07
Scamp2	10964.8	7730.83	8613.1	8890.75	8297.87	8824.45	8518.37	7607.58	8107.56	8251.17
Abi3	7911.77	6650.97	7927.1	8858.74	8071.56	7734.31	6967.27	8504.19	7891.77	8176.5
Pnrc1	8275.53	6025.14	7567.76	8578.65	8099.85	8583.47	7399.54	8218.9	8415.83	8114.28
Ucp2	7677.93	5681.55	5106.88	8114.51	4045.21	8342.49	8230.19	11221.2	6797.4	8089.39
Hes1	233.85	73.63	174.222	192.06	141.441	367.21	271.23	285.28	369.927	360.911
Cfl1	8509.38	8970.22	9897.98	10411.2	10730.7	8904.78	8120	9849.1	9556.44	8039.61
Nfkbia	7794.85	7092.73	7469.76	8714.69	6430.85	7149.07	9272.74	8123.81	6489.13	8002.27
Snrnp70	5508.36	5117.07	5596.88	6073.88	4856.14	5485.16	5500.92	4917.76	5441.01	7952.49
Eef1a1	8990.06	7816.73	11172	11347.5	14200.7	9604.77	10120.3	10827.2	11144	7915.15
Abhd12	11913.1	5644.73	9299.09	7346.27	9155.95	7413	7942	7417.39	8200.04	7890.26
Plekho1	8912.11	6503.71	7164.88	9923.06	6930.61	7734.31	7467.35	9550.23	7306.05	7865.37
Atf4	8314.51	6565.07	6696.65	9194.84	8128.14	6322.85	6975.74	8300.41	7306.05	7852.93
Gpx1	6950.41	7399.51	6010.66	6610.04	8288.44	6976.94	7416.49	10039.3	9926.37	7815.59
Xrcc6bp1	38.97	24.54	65.333	144.04	103.723	114.75	161.04	190.19	184.963	99.562
Paox	77.95	134.98	87.111	120.04	113.153	286.88	169.52	285.28	200.377	174.233
Ier2	9522.71	6135.58	5912.66	9426.91	8656.19	7355.62	7306.31	10419.7	8631.62	7566.69
Fcer1g	9197.92	7939.44	7676.65	7586.34	11249.3	8870.36	7958.96	8870.98	8539.14	7504.46
Slco2b1	9808.52	8393.47	10181.1	9771.02	8995.65	8285.12	8950.65	8789.47	7044.02	7467.13
Lrp1	6131.95	5264.33	5803.77	6041.87	5139.02	7080.22	5085.6	5040.02	5749.28	7392.45
P2ry13	4858.79	5755.17	7948.88	6994.16	8194.15	5324.51	5661.96	6072.48	7429.36	7292.89
Son	3897.43	6687.78	6075.99	5713.76	6713.73	5209.76	6450.23	4985.68	5040.25	7255.56
Calr	8353.48	7473.14	7437.1	8218.54	7081.48	8549.05	7424.97	7770.6	7028.61	7255.56
Itm2c	8652.28	6000.6	7752.88	7690.38	8222.44	7814.63	6916.41	8368.34	8200.04	7230.67
Tmem86a	5196.57	3141.42	5259.32	4481.38	5940.52	6724.49	4526.18	6697.39	7182.74	7218.22
Man2b1	7028.36	4356.26	5814.66	6001.85	5459.62	8262.17	6382.42	6806.07	6828.23	7143.55
Cnr2	90.94	122.71	130.666	184.06	264.023	378.68	203.42	122.27	262.031	423.137
Hebp1	454.7	319.05	489.999	472.15	707.205	883.59	635.7	1154.72	1263.92	796.493
Ubb	9262.88	6859.58	8427.99	9947.07	9599.13	7998.24	8374.28	11968.4	10157.6	7019.1
H2-D1	10847.8	6012.87	11433.3	8754.7	14559	6426.13	6924.89	7512.49	6381.24	7019.1
Aif1	6573.66	6957.75	8536.87	7682.37	8939.07	7217.92	7340.21	9509.47	9294.41	6969.32
Igsf6	415.73	490.85	598.888	480.15	924.081	1009.82	1101.88	1344.91	909.403	1182.3
Tmbim6	8119.64	5681.55	7339.1	8002.47	7402.08	6953.99	6568.89	6520.78	7028.61	6956.87
Irf8	7703.91	5951.51	8286.43	8018.48	9957.44	6965.47	5763.67	6656.63	7151.92	6907.09
Gns	6235.88	5472.94	6054.21	6225.92	4950.43	6334.33	6204.43	5895.87	6072.97	6844.86
Ssh2	6261.86	6749.14	5444.44	7370.28	4931.58	6713.01	7747.06	6249.08	5826.35	6795.09
H2-K1	7405.11	4294.91	8765.54	6586.03	9825.43	4785.17	4933.03	5529.08	4331.23	6720.41
Gm20605	5768.19	4478.97	4529.77	5409.67	5195.6	6104.82	4568.56	4455.87	5810.93	6707.97
Lpcat2	6898.44	4319.45	6467.99	6866.12	9052.22	7172.02	6874.03	6724.56	8508.32	6695.52
Rps15	6976.39	8172.59	7850.88	6137.9	7628.38	7745.78	8111.52	9305.7	9109.45	6658.19
Klf4	5326.48	9289.27	5313.77	6794.1	4356.38	5852.37	7416.49	5827.95	4038.37	6658.19
Srsf5	8067.67	6442.36	6957.99	8474.62	8467.6	7665.46	7552.11	7593.99	7275.23	6633.3
Epb41l2	5677.25	5055.72	6587.77	6185.91	6213.97	6873.67	6424.8	5692.1	4547.02	6583.52
Arsb	4832.81	8148.05	4159.55	6506.01	8514.75	6942.52	5975.57	6439.27	6180.86	6546.18
Pgm2l1	64.96	134.98	54.444	112.04	47.147	172.13	203.42	217.36	184.963	136.897
Pou2f2	4832.81	6307.38	6250.21	5329.65	4922.15	5565.49	4653.32	4849.83	5595.14	6471.51
Hspa5	6209.9	10344.6	7970.65	10355.2	6393.13	6850.71	9476.16	7539.66	5579.73	6471.51
Soga1	4962.72	3067.79	3734.88	4737.46	3272	5645.82	4314.28	3083.79	4300.4	6384.39
Dna2	25.98	73.63	32.667	64.02	207.447	149.18	118.66	149.44	138.723	174.233
Slc29a3	4923.75	3730.43	4638.66	4833.49	4554.4	4727.8	4670.27	4265.68	4130.85	6371.95
Pum3	207.86	134.98	141.555	288.09	358.317	390.16	364.47	285.28	400.754	286.24
Prmt2	168.89	233.15	174.222	416.13	235.735	332.78	355.99	570.57	308.272	535.144
Lancl1	90.94	110.44	174.222	232.07	216.876	218.03	296.66	271.7	200.377	298.685
Ly86	10367.1	7767.64	17291.5	14684.5	16350.6	6368.75	8086.1	9808.34	8631.62	6259.94
Ggta1	259.83	233.15	587.999	520.16	462.041	642.61	491.61	896.61	693.613	808.939
Foxj3	77.95	61.36	76.222	160.05	150.87	195.08	127.14	135.85	169.55	136.897
Eef2	6066.99	5841.07	5346.44	6498.01	5403.05	5714.67	5331.4	4958.51	6103.79	5923.92
B3glct	38.97	134.98	76.222	144.04	141.441	103.28	161.04	190.19	231.204	261.349
Magi1	77.95	147.25	163.333	240.07	150.87	229.51	228.85	244.53	200.377	398.247
Gnb2l1	5794.17	5031.18	7001.54	6033.86	7807.54	6311.38	6094.24	9142.68	7167.33	5799.47
Ncf1	4871.78	6086.49	4475.32	5041.56	3583.17	6196.63	6289.19	5936.63	5518.07	5787.02
Rps14	7197.25	7350.42	6108.66	5193.6	6591.15	6781.86	6560.42	8558.53	7645.15	5787.02
Sorl1	142.91	73.63	54.444	56.02	94.294	195.08	144.09	190.19	154.136	224.014
Tcirg1	5053.66	4368.53	3527.99	4185.29	3592.6	5358.93	4271.9	5203.04	5256.04	5762.13
Erp29	6313.83	5571.11	6696.65	7122.2	7241.78	5209.76	6009.48	7947.2	6828.23	5762.13
Cd9	6209.9	4908.46	6870.88	6538.02	8599.61	6609.73	6746.89	8259.66	8400.42	5737.24
Arpc1b	5209.56	6601.88	5901.77	6049.87	6138.54	4280.26	5178.83	5447.57	5980.48	5737.24
F11r	6235.88	4442.16	6337.32	6377.97	7279.5	4842.55	5670.44	5433.99	5918.83	5699.91
Ptms	5547.34	3215.04	3517.11	5489.7	4761.85	6093.35	3975.24	5338.89	5533.49	5687.46
Il10ra	6235.88	4196.74	5106.88	6225.92	4101.79	5622.86	4382.09	4197.75	4793.64	5662.57
Ivns1abp	5352.46	6700.05	6838.21	6842.11	5865.09	7447.43	8730.27	6412.1	4562.43	5612.79
Eif1	6261.86	5227.51	5270.21	6385.97	5384.19	5531.06	5136.45	6547.95	5733.86	5600.34
Clta	5521.35	5031.18	6435.32	6425.98	7675.53	5875.32	5339.88	6806.07	7398.54	5575.45
Rps6ka1	4884.77	4110.84	4159.55	4793.48	4101.79	6609.73	4644.84	4713.98	5117.32	5513.23
Sipa1	5196.57	4393.08	3756.66	4849.5	3206	5049.1	5458.54	4646.06	4408.29	5475.89
Zfp36l1	6495.71	9252.45	7404.43	9955.07	5176.74	4831.07	7942	6833.24	4053.78	5475.89
Mapkapk3	194.87	196.34	185.111	192.06	198.017	413.11	339.04	516.23	354.513	360.911
Donson	64.96	36.81	76.222	120.04	122.582	160.65	135.62	244.53	77.068	124.452
Fcgr1	6222.89	4847.11	6054.21	5977.85	7298.35	5668.77	5373.78	6710.97	6843.65	5401.22
Cebpa	6365.79	4258.09	4399.1	4857.5	4799.56	5117.95	5585.68	7091.35	5471.83	5363.89
Adap2	5911.1	5804.26	4943.55	5417.67	3837.76	4314.69	5738.25	3749.45	4069.2	5301.66
Rsrp1	2975.03	2491.05	5564.21	3609.11	2743.95	4211.41	2932.69	3708.7	5132.73	5289.21
Ckb	6430.75	4159.92	5988.88	7098.19	6911.75	4360.59	4627.89	4727.57	5795.52	5276.77
Zfhx3	5742.21	5350.23	5422.66	4833.49	4120.65	6185.15	5543.3	3776.62	4654.91	5239.43
Rpl4	5586.31	6540.53	6576.88	6578.03	7222.92	5462.21	5348.35	7607.58	6381.24	5226.99
Lag3	6118.96	2417.42	3310.22	2376.73	3913.2	4876.97	2432.61	3545.68	4516.19	5214.54
Pirb	545.64	711.73	587.999	456.14	490.329	1365.55	754.36	1344.91	1849.63	1144.96
Zfp747	64.96	49.09	87.111	112.04	47.147	160.65	110.19	108.68	200.377	161.788
Socs3	4014.35	3472.74	3277.55	3609.11	3564.31	4463.87	3339.54	5732.85	4100.02	5127.43
Snx8	480.68	368.14	239.555	536.17	358.317	803.27	474.66	652.08	755.267	908.5
Atp6v0b	6015.03	4761.21	5629.55	6113.89	5384.19	5313.03	5297.5	5692.1	6535.37	5077.65
Bloc1s2	51.97	98.17	108.889	112.04	216.876	137.7	161.04	149.44	262.031	199.123
Slc11a1	4780.84	2895.99	3669.55	3497.08	4450.68	4085.18	4314.28	5094.36	4377.47	5015.42
Ldb1	4508.02	2724.2	4170.44	4081.26	3705.75	4463.87	4043.05	4075.49	4516.19	4990.53
Rnaset2b	6898.44	4049.48	6522.43	6401.98	7232.35	5129.43	6289.19	8354.75	9155.69	4990.53
Csnk1e	5690.24	3693.62	4322.88	5113.58	4865.57	4268.79	3983.72	3654.36	3098.14	4990.53
Csf3r	5794.17	3669.08	4769.32	4361.35	4309.23	6013.02	4814.36	4713.98	4315.81	4978.08
Grina	5196.57	3644.53	3756.66	3833.18	4233.8	5313.03	3848.1	5067.19	5625.97	4965.64
Sap25	4066.31	2748.74	3212.22	3497.08	3602.03	4463.87	3110.69	3029.45	4284.98	4953.19
Clic1	6144.94	4675.31	5575.1	5841.8	7524.66	6196.63	4721.13	7159.28	6859.06	4928.3
Pla2g15	4014.35	3374.57	5226.66	4641.43	4554.4	4131.08	3364.97	5501.91	4608.67	4928.3
Rnase4	6339.81	6184.66	6957.99	8426.6	8118.71	6644.16	6857.08	6262.67	5410.18	4928.3
Ldhb	4157.25	3129.15	4442.66	4641.43	5355.9	4521.24	4271.9	5474.74	5071.08	4903.41
Cyfip1	4105.29	3975.86	5215.77	4985.54	5299.32	4222.89	4602.46	3233.22	4731.98	4903.41
Tsc22d4	3923.41	3288.67	3201.33	3881.2	3007.98	4050.76	3526.01	3871.71	4362.05	4853.63
Klf2	6560.67	5411.58	4878.21	7970.46	6619.44	4681.9	7179.17	6561.54	6165.45	4816.3
E130311K13Rik	51.97	24.54	76.222	88.03	141.441	172.13	203.42	163.02	107.895	74.671
Tmem173	4624.94	3485.01	5575.1	5273.63	5487.91	3855.68	4619.42	5080.78	5348.52	4778.96
Atrip	90.94	110.44	141.555	200.06	160.3	229.51	194.95	149.44	262.031	323.575
Kctd12	4391.1	7092.73	6021.55	6954.15	3969.78	5588.44	7501.25	4931.34	3329.34	4741.62
Glul	6028.02	9142.01	5651.32	7242.24	4177.22	5634.34	8645.51	5814.36	3175.2	4741.62
Plxnb2	5144.6	4037.21	4224.88	4017.24	3998.07	6334.33	4763.51	3314.73	4932.36	4704.29
Cyb5r1	259.83	294.51	468.221	448.14	528.046	631.14	508.56	720	786.094	647.151
Mettl8	90.94	61.36	76.222	208.06	188.588	137.7	211.9	163.02	77.068	211.569
Tpst1	116.92	85.9	76.222	96.03	113.153	149.18	169.52	135.85	262.031	211.569
Rpl41	5378.45	6282.83	5869.1	5273.63	6996.61	6162.2	5619.58	6846.82	8107.56	4579.84
Adgrg1	7210.24	4847.11	5662.21	5769.78	6327.13	5049.1	5187.31	4387.94	3776.34	4554.95
Taf5l	77.95	98.17	76.222	152.05	188.588	137.7	118.66	244.53	215.791	136.897
Gm28042	90.94	61.36	152.444	112.04	179.159	240.98	186.47	163.02	215.791	149.343
Spi1	4287.17	3153.69	4921.77	4761.47	4582.69	4004.86	3856.58	4333.6	5178.98	4517.61
Lair1	3689.56	4270.36	4377.32	4185.29	5751.93	3293.39	4831.32	4116.24	4022.95	4517.61
St7l	64.96	122.71	196	224.07	179.159	240.98	245.8	285.28	215.791	161.788
Lig1	129.91	73.63	43.555	200.06	264.023	137.7	211.9	122.27	184.963	186.678
Mpeg1	3975.37	6012.87	5139.55	4969.54	5214.46	4199.94	5907.77	3192.47	3776.34	4442.94
Bsg	3871.44	2920.54	4595.1	4929.52	4846.71	4693.37	3983.72	5026.44	5071.08	4355.82
Slc16a6	4365.12	2920.54	3625.99	3545.1	4875	4119.61	3551.44	3206.05	4408.29	4343.38
Rpl8	4495.03	5276.6	4987.1	4585.42	4912.72	4486.82	4288.85	6018.14	6365.82	4343.38
Rab14	4495.03	4528.06	5008.88	4857.5	4516.68	4819.6	5051.69	4550.96	4207.92	4318.49
Cmtm7	4482.04	2110.64	3135.99	3561.1	3790.62	3913.05	3322.59	3817.38	4408.29	4306.04
Limd2	4404.09	3435.92	4889.1	5145.59	4931.58	3786.83	3407.35	4360.77	4069.2	4268.71
Camk1	3702.55	2564.67	3658.66	3481.08	4007.49	4085.18	3390.4	3926.05	4362.05	4243.82
Inpp5d	4105.29	3043.25	3310.22	4377.35	3422.87	4521.24	3941.34	3885.3	4007.54	4243.82
Ctsl	6846.48	4663.04	9712.87	8722.69	10862.7	3993.38	5907.77	6221.91	5194.39	4243.82
Mto1	168.89	159.53	65.333	120.04	226.306	218.03	254.28	176.61	292.859	236.459
Hsp90ab1	5508.36	5423.85	4616.88	5545.71	3988.64	4326.16	5687.39	5148.7	4115.44	4181.59
Rpl32	5378.45	4663.04	5346.44	5593.73	7816.97	5095	5000.84	7444.56	7105.68	4156.7
Rhog	4728.88	2711.93	3571.55	4121.27	3554.88	4245.84	3034.41	3966.81	3699.27	4131.81
Apbb1ip	4702.89	3178.23	4965.32	4969.54	4478.96	3775.35	3831.15	2621.9	3653.03	4094.47
Rgl2	4430.07	3264.13	3996.22	4361.35	3658.61	3695.03	3822.67	3600.02	3822.58	4069.58
Itgb2	3936.4	3730.43	3811.1	3585.11	3875.48	3855.68	3763.34	3803.79	4223.33	4044.69
Rpl13a	4741.87	3251.86	4246.66	3921.21	4903.29	4750.75	4797.41	4890.59	4839.88	4019.8
Rnaset2a	5625.28	2969.62	5085.1	5017.55	5365.33	3809.78	5441.59	7104.94	7814.7	4007.36
Ccnl1	3429.73	3423.65	3582.44	4401.36	4016.92	3144.21	4009.14	3939.64	3915.06	4007.36
Gng10	4962.72	4147.65	4747.55	4833.49	4846.71	4326.16	5475.49	3844.55	4084.61	3970.02
Ppcdc	2871.1	2429.69	4072.44	3144.97	4073.5	3408.14	2771.65	3722.28	3760.92	3932.69
Rps5	4521.01	4319.45	4703.99	4081.26	5487.91	3970.43	3983.72	6371.35	5965.07	3920.24
Capzb	4443.06	4074.03	4028.88	4425.37	4610.98	3373.72	3797.24	3858.13	4161.68	3920.24
Ptpn1	3403.75	3521.82	3059.77	4057.25	2923.11	4349.11	3856.58	3219.64	3545.13	3895.35
Cd82	3520.67	2098.37	3342.88	2184.68	2772.24	2857.33	2805.55	3138.13	3329.34	3895.35
Arhgdia	4404.09	3767.25	3473.55	4145.28	4120.65	4108.13	3661.63	3627.19	4639.5	3882.91
Tuba1b	4183.24	3190.5	4017.99	4377.35	4478.96	3809.78	3898.96	4170.58	4701.15	3795.79
Obfc1	38.97	49.09	43.555	104.03	66.006	103.28	76.28	163.02	123.309	174.233
Mef2a	3273.84	3092.33	2863.77	3024.93	2791.1	3752.4	3661.63	2418.12	3360.17	3770.9
Ypel3	5209.56	3104.6	4322.88	4569.41	4177.22	4945.83	4297.33	5990.97	4608.67	3758.45
Itpr3	441.71	208.61	228.666	184.06	235.735	459.01	517.04	448.3	832.335	460.473
Rpl37rt	5404.43	5337.95	5901.77	4721.46	7543.52	4854.02	5856.91	7512.49	6828.23	3708.67
Ppfia4	3936.4	2589.21	4322.88	4073.26	4893.86	3224.54	3271.73	3695.11	3468.06	3696.23
Rgs1	3416.74	3853.14	3353.77	3873.2	2894.82	4888.45	5661.96	4958.51	3190.62	3658.89
Arpc4	4495.03	3251.86	3484.44	3136.97	4337.52	3396.67	3153.07	3830.96	3945.89	3658.89
C5ar1	90.94	12.27	65.333	152.05	47.147	103.28	127.14	149.44	169.55	149.343
Rps8	2962.04	4331.72	4551.55	3841.19	4969.29	4096.66	4212.57	5542.67	5148.15	3621.56
Lcp1	2741.19	3288.67	3201.33	2920.9	3677.47	3052.41	3280.21	3477.75	3807.16	3559.33
Tmem50a	4534	3705.89	4605.99	4841.5	4875	3878.63	4060	4781.91	5256.04	3559.33
Bbs2	12.99	73.63	108.889	160.05	122.582	206.55	110.19	230.94	138.723	112.007
Lyl1	2338.46	2049.28	3212.22	2872.89	3517.17	3316.34	2517.37	3803.79	5117.32	3546.89
Adgre1	2065.64	2012.47	3114.22	2400.74	2536.51	2295.05	2415.66	3328.32	3144.38	3546.89
Rpl14	3988.37	4552.6	4497.1	3913.21	5186.17	4452.39	4644.84	5474.74	5965.07	3546.89
Ifngr1	4949.73	3619.99	4616.88	4865.5	4356.38	3867.15	4195.62	4469.45	4346.64	3534.44
Ninj1	714.53	2454.23	947.332	1048.32	1112.67	2432.75	1381.59	3110.96	2342.87	3521.99
Rabac1	3221.87	3411.38	3527.99	3705.14	3356.87	3832.73	3432.78	4143.41	4284.98	3521.99
Coro1b	3624.61	2773.28	3288.44	3168.98	3168.28	3385.19	2432.61	3613.6	3653.03	3521.99
Mmd	64.96	73.63	163.333	112.04	141.441	195.08	152.57	149.44	154.136	236.459
Mir8114	155.9	110.44	65.333	16.01	47.147	183.6	144.09	230.94	215.791	224.014
Myc	792.48	711.73	587.999	1160.36	942.94	1434.4	1322.26	1494.35	1418.05	933.391
Fmnl3	3234.86	1889.76	2537.11	2792.86	2753.38	3098.31	2356.33	2227.93	2882.35	3459.77
Tnfaip8l2	3923.41	2797.82	3560.66	4521.4	3092.84	3522.9	3398.87	4550.96	3606.79	3459.77
Rpl29	2910.08	3288.67	2841.99	2360.73	3272	3029.46	2941.17	3328.32	4007.54	3447.32
Rac1	3962.38	3374.57	4061.55	4081.26	3790.62	4303.21	4187.14	4279.26	3575.96	3434.88
Zmiz1	2481.36	2122.91	2341.11	2544.79	1989.6	2811.43	2364.8	2037.74	2743.62	3422.43
Srrm2	3663.58	3435.92	3636.88	3385.05	3073.98	2949.14	3737.91	2934.35	2836.11	3422.43
Adam15	2975.03	1828.4	2014.44	2640.82	2536.51	3247.49	2068.14	2893.6	2527.83	3409.99
Rplp0	3403.75	3030.98	3386.44	3297.02	4073.5	3637.65	3424.3	4469.45	3791.75	3409.99
Bin2	4131.27	2871.45	4889.1	4633.43	5865.09	2972.09	4288.85	3369.07	4685.74	3409.99
Rogdi	4209.22	3067.79	3615.11	3200.99	3734.04	2834.38	3559.92	3790.21	2712.8	3397.54
Pdia6	4261.19	3460.47	4322.88	4169.29	4394.1	4372.06	4271.9	4197.75	3730.09	3385.1
Gramd1a	3468.71	2540.13	3179.55	3064.95	2630.8	3293.39	2814.03	3015.86	3298.51	3372.65
Fmnl1	3117.94	2466.5	3364.66	3457.07	2574.23	3304.87	2720.79	2336.61	3190.62	3360.21
Rab3il1	3325.8	2159.72	3353.77	3104.96	2791.1	2604.88	2186.81	3110.96	3452.65	3347.76
Ctc1	3962.38	2724.2	3723.99	4033.25	2866.54	3454.05	3771.82	4387.94	3591.37	3335.32
Toporsos	116.92	147.25	163.333	160.05	103.723	206.55	296.66	244.53	308.272	286.24
Ctsc	2546.32	2699.66	2678.66	2568.79	3818.91	2834.38	3958.29	2866.43	2604.9	3297.98
Gna15	3260.85	2687.38	3081.55	3457.07	3187.14	3098.31	3136.12	3151.71	3128.96	3297.98
Creg1	3975.37	3055.52	3952.66	3273.01	3988.64	3626.17	3559.92	3314.73	4022.95	3285.53
Slc16a13	64.96	85.9	76.222	128.04	141.441	229.51	118.66	95.1	184.963	112.007
Tln1	2767.17	2331.52	2482.66	2520.78	2319.63	2731.11	2602.13	1806.8	2805.28	3260.64
Neurl3	974.36	429.49	838.443	744.23	1103.24	1331.13	1229.02	991.7	1495.12	1580.54
Lyn	2949.05	2159.72	3114.22	2880.89	2640.23	3281.92	2847.93	3029.45	3406.41	3248.2
Ski	2832.13	1840.67	2036.22	2216.69	2065.04	2501.6	2008.81	2051.33	2481.59	3223.31
Tapbp	2702.22	2724.2	2537.11	3056.94	2791.1	2501.6	2339.37	3477.75	2944	3210.86
Vav1	3027	2613.76	2950.88	2744.85	2762.81	3040.94	2585.18	2689.82	3206.03	3210.86
Snx5	2702.22	3239.59	3582.44	3577.11	3102.27	2627.83	3559.92	3491.34	2604.9	3210.86
Nckap1l	3793.49	3693.62	3919.99	4329.34	3602.03	3786.83	3585.34	3138.13	2728.21	3210.86
Tanc2	3208.88	3055.52	2058	2280.7	2517.65	3981.91	2797.08	1956.24	2759.04	3198.42
Hpgds	2494.35	3276.4	3070.66	2944.91	3121.13	3396.67	3136.12	2458.88	3021.07	3198.42
Zbtb7a	2091.62	2736.47	1949.11	1992.62	1753.87	2042.59	2398.71	1779.63	1926.7	3185.97
Twf2	3741.53	1987.93	2798.44	3313.02	3319.15	2937.66	2322.42	3423.41	3699.27	3173.53
Jund	4780.84	2994.16	3375.55	4113.27	4130.08	3649.12	3542.96	4510.21	4284.98	3173.53
Ddx3x	2468.37	3497.28	2841.99	2760.85	2442.21	2283.57	3822.67	1969.82	1664.67	3173.53
Dlg4	129.91	171.8	130.666	216.07	122.582	206.55	228.85	312.45	292.859	298.685
Lgals9	3234.86	2024.74	3408.22	3441.06	4563.83	3190.12	2814.03	3382.66	3714.68	3148.64
Mtdh	3156.91	4393.08	3484.44	2936.91	3404.01	2742.58	3627.72	2730.58	2389.11	3148.64
Csf2ra	2039.65	1521.62	2297.55	2168.67	2734.53	2249.15	2517.37	2119.25	3267.69	3123.75
Ankrd13d	246.84	147.25	163.333	176.05	75.435	298.36	296.66	366.79	369.927	348.466
Slc1a3	5339.47	7178.63	6402.65	5489.7	1084.38	3786.83	5416.16	3273.98	770.681	3111.3
Csk	2780.16	2257.89	2352	2608.81	2055.61	3063.89	2458.04	2553.97	2666.56	3098.86
Ifi30	2975.03	1779.32	3135.99	2728.84	4526.11	4498.29	3788.77	4836.25	5841.76	4766.52
Tmem41a	129.91	61.36	119.778	208.06	188.588	229.51	169.52	230.94	154.136	149.343
Cmtm6	3442.73	3264.13	3800.22	4329.34	3658.61	3454.05	3636.2	2730.58	3283.1	3073.97
Tspan18	415.73	257.69	489.999	488.15	556.335	596.71	508.56	896.61	878.576	634.706
1700017B05Rik	3027	2871.45	2645.99	3000.93	2159.33	3408.14	2491.94	3097.37	2789.86	3024.19
Picalm	2689.22	4405.35	2820.22	3208.99	2385.64	2627.83	4026.1	3287.56	1603.02	3024.19
Med26	103.93	73.63	98	120.04	160.3	149.18	127.14	203.77	138.723	236.459
Cox6a1	3351.79	3558.64	3027.11	2952.91	3837.76	3385.19	3424.3	4170.58	3575.96	2999.3
Brd2	3455.72	2012.47	2558.88	2864.89	2498.79	2386.85	2856.41	2703.41	2589.49	2999.3
Hsp90b1	3559.65	4552.6	4148.66	4377.35	4497.82	3786.83	4509.23	3790.21	3159.79	2999.3
Lpcat3	2962.04	1779.32	2809.33	2608.81	2725.1	2995.04	2585.18	2418.12	3221.45	2986.85
Macf1	3728.54	2761.01	2961.77	3233	2668.52	3190.12	3085.26	2703.41	2959.41	2986.85
Herpud1	3559.65	2601.49	3277.55	3200.99	2715.67	3270.44	3492.11	3206.05	2497.01	2974.41
Tcf25	2143.58	1877.49	2058	2136.66	2291.34	2168.82	1974.91	2390.95	2065.43	2961.96
Fyb	2403.41	2969.62	2656.88	2768.86	2951.4	2822.91	3288.69	2676.24	2774.45	2961.96
Akap8l	3715.55	3411.38	2656.88	2528.78	2366.78	2914.71	3288.69	2649.07	3144.38	2961.96
Hcls1	2169.57	1791.59	2275.77	2536.78	2253.63	2329.47	2339.37	2132.84	2589.49	2949.51
Xist	103.93	159.53	2787.55	104.03	2461.07	137.7	25.43	95.1	1726.33	2949.51
Hps4	4754.86	3509.55	3375.55	3401.05	3422.87	2983.56	3526.01	3314.73	2373.7	2937.07
Fam46a	1377.09	2687.38	2471.77	2024.63	1178.67	2203.25	2737.75	2255.1	1371.81	2924.62
Scamp5	2260.51	2135.18	2428.22	2816.87	1640.71	2547.5	2229.19	2092.08	2019.18	2924.62
Arhgap4	2338.46	1546.17	2123.33	2384.74	1876.45	2547.5	2356.33	2132.84	2666.56	2912.18
Nr2c2ap	389.74	233.15	381.11	544.17	433.752	516.39	432.28	760.76	647.372	684.487
Nfic	2260.51	2257.89	2286.66	2144.66	2055.61	2168.82	2237.66	1440.01	2127.08	2912.18
Cttnbp2nl	2364.44	2883.72	3125.11	3593.11	2555.37	2260.62	2754.7	1874.73	3406.41	2899.73
Cd52	2962.04	3558.64	4203.1	3361.04	5007.01	2421.27	3246.31	3260.39	4192.5	2887.29
Slc25a5	2806.15	2711.93	3549.77	2992.92	3215.43	2972.09	3195.45	3423.41	3098.14	2874.84
Tsc22d3	3156.91	3374.57	1731.33	3737.15	1536.99	3442.57	3949.81	4143.41	2188.73	2862.4
Cebpb	3273.84	2306.98	2450	2808.87	2432.78	3557.32	2949.65	3912.47	2759.04	2862.4
Slc25a3	2520.34	2478.77	3353.77	2928.9	3281.43	2616.35	2517.37	3369.07	3545.13	2862.4
Cxxc5	3806.49	2883.72	2939.99	3216.99	2762.81	3591.75	3144.59	2227.93	2435.35	2862.4
Il21r	2026.66	2000.2	2352	2480.77	2121.61	2444.23	1856.24	2350.2	2157.91	2837.51
Usp2	4962.72	4417.62	3331.99	3529.09	3366.3	3477	3678.58	3586.43	2512.42	2837.51
Prkcb	1221.19	2294.71	2014.44	2264.7	1848.16	2409.8	2322.42	1915.48	2527.83	2825.06
Gal3st4	2013.67	1938.84	2831.11	2960.91	3055.12	2547.5	2585.18	2689.82	2558.66	2825.06
Hvcn1	3611.61	2822.37	2950.88	2728.84	2960.83	2983.56	2568.23	2513.22	2558.66	2825.06
Tmem59	3286.83	2724.2	3037.99	3281.01	3847.2	2949.14	3153.07	3613.6	3021.07	2812.62
Ppib	3819.48	2761.01	3898.22	3905.21	4620.4	3144.21	3390.4	3912.47	4485.36	2812.62
8030442B05Rik	12.99	85.9	87.111	112.04	141.441	114.75	93.24	230.94	138.723	174.233
Mknk1	2429.4	1926.57	2482.66	2560.79	1904.74	2822.91	2517.37	2486.05	2358.28	2800.17
Rps18	2650.25	2724.2	2787.55	2352.73	2857.11	2857.33	2822.51	3083.79	2913.17	2787.73
Abhd11	233.85	294.51	424.666	216.07	471.47	539.34	381.42	584.15	816.922	572.48
Mrpl44	142.91	196.34	239.555	256.08	348.888	332.78	305.14	448.3	400.754	261.349
Psme2b	2715.21	2871.45	2515.33	2200.68	2838.25	2077.02	2737.75	2418.12	2281.22	2750.39
Slc26a11	77.95	61.36	76.222	136.04	132.012	103.28	161.04	135.85	107.895	161.788
Abcc3	1039.31	429.49	794.887	736.23	650.629	1491.78	1178.16	1046.04	1310.16	1456.09
Dnajb1	2637.26	2098.37	2362.89	3216.99	2347.92	2432.75	2178.33	3830.96	3360.17	2737.95
Fermt3	2923.07	2552.4	3081.55	3112.96	2404.5	3224.54	2356.33	3586.43	3575.96	2737.95
P4hb	2988.03	2527.86	2863.77	2744.85	2819.39	2799.96	2983.55	2513.22	3344.76	2737.95
Grb2	2494.35	2503.32	2493.55	2856.88	2121.61	2777.01	2508.89	3029.45	2466.18	2725.5
Ttll3	3572.64	2540.13	2798.44	2392.74	3290.86	2593.4	2407.18	2880.01	3067.31	2725.5
Prex1	2689.22	2159.72	2482.66	2688.83	2206.48	3052.41	2246.14	2350.2	2527.83	2700.61
Prrc2a	3143.92	2576.94	2939.99	3529.09	3073.98	3637.65	2500.42	2839.26	3067.31	2700.61
Atxn2l	2676.23	2172	2286.66	2648.82	2894.82	3132.74	2593.65	2649.07	2512.42	2688.16
Eif5a	2611.28	2491.05	2809.33	2896.9	2828.82	2513.08	2415.66	3749.45	3313.93	2688.16
Cd34	2065.64	1570.71	2308.44	1936.6	3300.29	3293.39	2898.79	3586.43	4207.92	3783.34
Ubald2	285.81	159.53	141.555	272.08	405.464	344.26	355.99	312.45	369.927	298.685
Laptm4a	2936.06	2172	2918.22	3032.94	3206	2857.33	3246.31	3545.68	2990.24	2675.72
Atp6ap1	2754.18	2662.84	2667.77	3000.93	3705.75	2754.06	2788.6	3260.39	3606.79	2675.72
Tnfrsf1a	3234.86	2024.74	2635.11	2464.76	2244.2	3040.94	1941	2866.43	2450.76	2675.72
Zc3h11a	3299.82	3362.3	2874.66	3225	2366.78	3201.59	3068.31	2200.76	1988.36	2675.72
Fes	2897.09	2270.16	1981.77	2480.77	2555.37	2765.53	2161.38	2621.9	2728.21	2663.28
Arhgef1	3585.63	1865.22	2482.66	2728.84	2527.08	3488.47	2627.56	2540.39	2728.21	2650.83
Dnm2	2273.5	2306.98	1992.66	2216.69	1980.17	2478.65	2000.33	1901.9	2111.66	2638.39
Rbm39	2052.64	3386.84	2547.99	2080.64	2017.89	2662.25	2814.03	1888.31	1556.78	2638.39
Ifngr2	2247.52	1607.52	1698.66	1808.56	1697.29	2008.17	2025.76	1956.24	2096.25	2625.94
Shisa5	2364.44	1362.1	2286.66	2184.68	2593.09	2168.82	2246.14	2363.78	2373.7	2601.05
Arap3	2247.52	1914.3	2145.11	2776.86	1659.57	2272.1	2068.14	2350.2	2651.14	2601.05
Elovl1	1987.69	1742.5	2406.44	2536.78	2008.46	2513.08	1932.53	2078.5	3391	2588.6
Chchd2	3027	3423.65	2319.33	2552.79	2857.11	2742.58	2966.6	3532.09	2250.39	2588.6
Tgfb1	2520.34	2478.77	1905.55	1928.6	1951.89	2283.57	1669.77	1847.56	2173.32	2588.6
Lgals3bp	3611.61	1705.69	4203.1	2728.84	4620.4	1595.06	2135.95	1956.24	1556.78	2588.6
Ccl2	1494.01	2221.08	2188.66	2936.91	3705.75	2214.72	2983.55	1793.22	2358.28	2576.16
Stard3	2494.35	2392.88	2754.88	2848.88	2564.8	2685.21	1941	2363.78	2342.87	2576.16
Syngr2	4183.24	2773.28	4551.55	4321.33	4130.08	2914.71	3254.78	2268.69	2851.52	2576.16
Gm7367	285.81	159.53	141.555	272.08	396.035	344.26	355.99	312.45	369.927	298.685
Osgin1	129.91	122.71	76.222	144.04	84.865	240.98	144.09	135.85	184.963	298.685
Pura	1727.86	1509.35	1633.33	2016.62	1772.73	1491.78	1593.49	1670.95	1464.29	2551.27
Tmem55b	2871.1	3165.96	2776.66	3697.14	3215.43	2949.14	2949.65	3708.7	2882.35	2551.27
Calm2	3481.7	5595.65	3658.66	3120.96	3545.45	3132.74	4441.42	3749.45	2974.83	2551.27
Slc13a3	246.84	159.53	228.666	144.04	245.164	332.78	305.14	502.64	323.686	435.582
Ppp1r9b	2013.67	1754.78	1872.89	2096.65	1518.13	1916.36	1712.15	1494.35	2173.32	2526.38
Cox4i1	3559.65	3583.18	2907.33	2616.81	3196.57	3419.62	3051.36	3477.75	3822.58	2526.38
Eif4a1	2767.17	1914.3	2275.77	2592.8	2442.21	1962.27	2127.47	2255.1	2173.32	2526.38
Bst2	2936.06	1460.27	2743.99	2168.67	3375.72	2145.87	2008.81	2064.91	1849.63	2526.38
Chd4	2078.63	1951.11	2112.44	1752.54	1706.72	1985.22	1712.15	1412.84	1834.22	2526.38
Srsf7	2910.08	3276.4	2939.99	2960.91	2659.09	2822.91	3475.16	2812.09	2296.63	2526.38
Ppp2r5d	142.91	61.36	98	304.09	103.723	183.6	152.57	258.11	154.136	136.897
Ttc28	1779.82	1484.81	1600.66	1768.55	1423.84	2604.88	2152.9	1589.44	1911.29	2513.93
Cfap36	64.96	110.44	119.778	176.05	188.588	149.18	118.66	190.19	169.55	248.904
Cerk	2611.28	1693.42	1393.78	2264.7	1320.12	2203.25	2127.47	1820.39	1926.7	2489.04
Rps26	3052.98	3043.25	2450	1992.62	2743.95	2891.76	3246.31	2621.9	3329.34	2489.04
Rtn3	2442.39	2540.13	2711.33	2760.85	2451.64	2581.93	2644.51	2214.35	2065.43	2489.04
Sf3b1	2416.4	2589.21	2787.55	2408.74	2791.1	2375.37	2864.89	2200.76	2003.77	2489.04
Tmed9	2286.49	1828.4	2308.44	2704.84	2857.11	2065.54	1881.67	2458.88	2481.59	2476.6
Ywhae	2325.46	2491.05	2297.55	3377.04	2800.53	2650.78	2881.84	1942.65	2204.15	2476.6
Rbms1	90.94	159.53	185.111	160.05	132.012	286.88	322.09	190.19	200.377	261.349
Tpst2	3027	1840.67	2297.55	2968.92	2479.93	2685.21	2788.6	3260.39	2620.32	2464.15
Gdi1	2208.54	2196.54	2417.33	2696.83	1980.17	2352.42	2424.13	2540.39	1911.29	2464.15
Gabarap	2624.27	3080.06	3070.66	3184.98	3272	2799.96	2636.03	3572.85	2959.41	2464.15
Pcbp1	2845.12	1926.57	2678.66	3545.1	2885.4	2524.55	2644.51	3165.3	2820.69	2451.71
Rpn2	1857.77	2122.91	2526.22	2096.65	2300.77	1962.27	2093.57	1901.9	1926.7	2451.71
Gpr84	2169.57	920.34	3723.99	1632.5	4733.56	1480.31	1407.02	1901.9	2157.91	2451.71
Tpp1	2663.24	2368.33	2863.77	2736.85	2385.64	3155.69	3195.45	2404.54	2558.66	2439.26
Pdgfb	2312.47	1374.37	1894.66	2024.63	2404.5	2168.82	1695.2	2078.5	2666.56	2426.82
Pip4k2a	2364.44	2331.52	2504.44	2384.74	2206.48	2375.37	2491.94	2092.08	1757.15	2426.82
Neat1	1182.22	1362.1	1393.78	1400.43	1669	2272.1	2068.14	2092.08	3067.31	2252.58
Acp2	2520.34	2356.06	2656.88	2888.89	2197.05	2581.93	2381.75	2105.67	2188.73	2414.37
Aup1	2416.4	2540.13	2667.77	2776.86	2828.82	2834.38	2347.85	3328.32	2774.45	2401.93
Irf5	2637.26	2245.62	2504.44	3569.1	2630.8	2570.45	2542.8	3124.54	2419.94	2389.48
BC037034	3078.97	1705.69	2820.22	2856.88	2508.22	2742.58	2737.75	2703.41	2173.32	2389.48
Slc12a9	1909.74	1276.2	1655.11	1864.58	1763.3	1526.21	1212.07	1467.18	1680.08	2389.48
Rbm5	2182.56	1607.52	2047.11	2296.71	2357.35	2272.1	2169.85	2323.03	2188.73	2377.03
Gmip	1766.83	1619.79	2406.44	2232.69	2225.34	1939.31	2280.04	2255.1	1818.81	2377.03
Dusp6	4676.91	5436.12	2809.33	4137.28	2772.24	4670.42	5000.84	4713.98	2219.56	2377.03
Dazap2	2455.38	2098.37	2156	2608.81	1999.03	2421.27	2669.94	1670.95	2065.43	2364.59
Pabpc1	1909.74	2184.27	2373.77	1992.62	2479.93	2214.72	2602.13	1643.78	1834.22	2364.59
Gsdmd	2884.09	1730.23	2341.11	2072.64	2253.63	1847.51	1932.53	2744.16	2034.6	2364.59
Ubash3b	2351.45	1889.76	2254	1624.5	2781.67	2444.23	1678.25	2187.18	1402.64	2364.59
Mast3	1883.76	1141.22	1633.33	1848.57	1188.1	2168.82	1466.35	1575.86	1448.88	2352.14
Gnb2	3676.57	2441.96	2765.77	3585.11	2753.38	3006.51	2712.32	2839.26	2990.24	2352.14
Rtn4rl1	2962.04	2380.61	2515.33	2536.78	2065.04	2536.03	2491.94	1779.63	2296.63	2352.14
Gm11974	103.93	208.61	130.666	120.04	207.447	286.88	237.33	298.87	262.031	186.678
Lfng	350.77	319.05	468.221	496.15	330.029	872.12	483.13	489.06	847.749	734.267
Sec14l1	1727.86	1582.98	1698.66	1784.55	1452.13	2627.83	1847.77	1779.63	2080.84	2339.7
Mtus1	1857.77	1877.49	2395.55	2096.65	2074.47	2696.68	2627.56	2390.95	2127.08	2339.7
Zfp710	1481.02	1448	2275.77	2376.73	1876.45	1847.51	1949.48	1507.93	1741.74	2339.7
Fbrsl1	2728.2	1533.9	2243.11	1816.56	2281.91	2513.08	2008.81	1874.73	2019.18	2327.25
Fndc7	103.93	134.98	98	144.04	188.588	195.08	169.52	203.77	184.963	236.459
Plod1	2312.47	1951.11	2156	1896.59	1452.13	2650.78	2034.24	2608.31	2204.15	2314.81
Mapk14	2273.5	1902.03	1437.33	2056.64	1499.27	2099.97	2051.19	1630.2	1618.43	2314.81
Slamf9	740.51	883.52	1513.55	1128.35	1810.44	1721.29	1271.4	2336.61	1926.7	1729.88
Tns4	129.91	49.09	76.222	104.03	150.87	195.08	101.71	135.85	200.377	149.343
Ccdc88b	2078.63	1595.25	1470	1856.57	1621.86	2122.92	1407.02	1616.61	1895.88	2302.36
Dst	1792.82	1619.79	1905.55	1576.49	1348.4	1721.29	1466.35	1412.84	1448.88	2302.36
Usf2	2559.31	1754.78	2362.89	2440.75	2329.06	2731.11	2254.61	2757.75	2620.32	2289.92
Itpr2	2039.65	1914.3	2471.77	1928.6	2187.62	2157.34	1754.53	1643.78	1772.57	2289.92
Akt1	1883.76	1619.79	1372	1984.61	1272.97	1847.51	1695.2	1996.99	1680.08	2277.47
Vamp8	2390.42	2895.99	3135.99	2840.88	2809.96	2891.76	2619.08	3314.73	3036.48	2277.47
Calm1	3104.95	3509.55	2983.55	3697.14	3488.88	3431.1	3288.69	2553.97	2805.28	2277.47
Tagap	2416.4	3043.25	2025.33	2480.77	1348.4	2467.18	2288.52	1779.63	1186.85	2277.47
Rasal3	3078.97	2319.25	3233.99	2792.86	2536.51	3511.42	2856.41	2757.75	2820.69	2265.03
Ddx17	1649.91	2147.45	2776.66	2360.73	2517.65	1778.66	1873.19	1942.65	1649.26	2265.03
Ntpcr	3104.95	2552.4	3190.44	3297.02	3724.61	4762.22	4246.47	5366.06	5841.76	5799.47
Atf3	3507.68	3030.98	3048.88	4409.36	4148.94	4876.97	5221.21	6153.99	5425.59	6483.95
Nrros	2312.47	2147.45	2058	2600.8	2498.79	2547.5	2008.81	2377.37	2820.69	2240.14
Hnrnpdl	1740.85	1411.18	2254	2232.69	2310.2	1927.84	2178.33	2173.59	1895.88	2227.69
Rnf130	2208.54	1889.76	2275.77	2664.82	2234.77	2077.02	2127.47	2513.22	2681.97	2227.69
Fkbp2	2585.29	2515.59	2428.22	2288.71	2753.38	2501.6	2542.8	3437	3175.2	2227.69
Pdia3	2403.41	2392.88	2852.88	2720.84	3338.01	2306.52	2949.65	2825.67	2558.66	2227.69
Akr1a1	2026.66	2159.72	2068.89	2304.71	2479.93	2088.49	1720.63	2458.88	1957.53	2227.69
Atp5b	2260.51	2417.42	2591.55	2096.65	2498.79	1732.76	2288.52	1901.9	2728.21	2227.69
Plod3	2351.45	1926.57	1829.33	2320.72	1753.87	2318	1890.15	2187.18	2250.39	2215.25
Ptpn18	2780.16	2270.16	2471.77	2016.62	2055.61	2719.63	2288.52	3124.54	2558.66	2215.25
Abl1	1727.86	1153.49	1698.66	1624.5	1197.53	1503.26	1322.26	1263.4	1310.16	2215.25
Rps27	90.94	49.09	54.444	80.03	141.441	91.8	169.52	149.44	92.482	149.343
Grcc10	2260.51	2306.98	2079.77	2040.63	2008.46	2352.42	2483.47	2132.84	2281.22	2202.8
Sh3glb1	2091.62	2454.23	2341.11	2416.75	1942.46	2570.45	2508.89	1670.95	1772.57	2202.8
Sqstm1	2013.67	1644.34	1927.33	2112.65	1867.02	2524.55	2000.33	1929.07	2019.18	2190.36
Mapk3	2117.6	2086.1	1796.66	2168.67	1933.03	2203.25	2186.81	2105.67	2111.66	2190.36
Mycbp2	2169.57	2466.5	2319.33	2304.71	2159.33	1996.69	2856.41	1983.41	1926.7	2190.36
Rps2	1727.86	1349.83	1720.44	1360.42	2338.49	1939.31	695.03	1209.06	1556.78	2190.36
Tgfbr2	2234.52	2331.52	2722.22	2224.69	2442.21	2260.62	2102.05	1684.54	1587.6	2190.36
Celf2	2403.41	3558.64	2961.77	2888.89	2366.78	2639.3	3364.97	2132.84	1479.71	2190.36
Sgpl1	2000.68	1595.25	2243.11	2232.69	1697.29	1996.69	1873.19	2295.86	1556.78	2177.91
Slco4a1	753.5	809.9	696.888	656.2	1074.95	1147.52	1457.87	1276.99	1279.33	1456.09
Cnpy3	1909.74	1104.4	1851.11	1752.54	1716.15	1836.04	1712.15	1874.73	2250.39	2165.47
Fus	2000.68	1337.56	2341.11	1792.55	2800.53	2088.49	1754.53	2282.27	2651.14	2165.47
Ppp1ca	2169.57	2024.74	1862	2344.72	2036.75	2111.44	1991.86	1956.24	2173.32	2165.47
Tuba1a	3027	3165.96	2798.44	4489.39	2800.53	2203.25	3542.96	3735.87	1880.46	2165.47
Tpcn1	1429.06	1079.86	1186.89	1384.43	1489.85	2042.59	1093.4	1304.16	1726.33	2153.02
Dnajc7	1844.78	1325.29	2036.22	2048.63	2461.07	2145.87	1856.24	2037.74	2127.08	2153.02
Glmp	1844.78	1717.96	2123.33	2280.7	2140.47	2329.47	1771.48	2241.52	2620.32	2153.02
Tbxas1	1857.77	1828.4	2428.22	2616.81	2979.69	2260.62	2585.18	1603.03	2897.76	2153.02
Hck	2195.55	1705.69	2058	1944.6	2347.92	1778.66	2449.56	2336.61	2296.63	2153.02
Hnrnpa2b1	1805.81	2945.08	2068.89	2432.75	1725.58	1927.84	2619.08	2214.35	1325.57	2153.02
Arhgap27	1844.78	1362.1	1448.22	1784.55	1725.58	1950.79	1678.25	1290.57	2019.18	2140.58
Tnfrsf1b	2364.44	1288.47	1818.44	1984.61	1782.16	2386.85	1966.43	1915.48	1911.29	2140.58
Myo1f	1948.71	1840.67	1622.44	1904.59	2159.33	1847.51	2135.95	1698.12	2019.18	2140.58
Atp1a1	1974.7	1411.18	1774.89	1632.5	1678.43	2409.8	1856.24	2105.67	2127.08	2128.13
Mgat4a	1584.95	1313.01	1698.66	1640.51	1810.44	1606.53	1525.68	1548.69	1849.63	2128.13
Btg1	2897.09	3877.69	2765.77	2640.82	2489.36	2157.34	3322.59	1738.88	1849.63	2128.13
Dlgap4	2273.5	1987.93	1742.22	2088.65	1640.71	1629.48	1991.86	1725.29	2157.91	2115.69
Dhrs3	1922.73	1448	1633.33	1760.54	1555.85	2352.42	1669.77	2486.05	2759.04	2103.24
Ccl3	10990.7	6773.68	6348.21	8698.69	10164.9	17522.7	11434.1	14712.5	15629.4	10192.6
Runx1	2728.2	2466.5	2058	2024.63	2065.04	2868.81	3017.45	2404.54	2574.07	2103.24
Clptm1	2546.32	1951.11	2079.77	2648.82	2159.33	2077.02	1763.01	2187.18	1834.22	2103.24
Ppa2	194.87	110.44	185.111	296.09	264.023	298.36	194.95	326.04	277.445	311.13
Adam17	1870.76	1276.2	1862	1696.52	1706.72	1939.31	1890.15	1630.2	1818.81	2090.8
Cebpd	2312.47	1632.06	2254	2600.8	2423.36	2042.59	2542.8	2662.65	2265.8	2090.8
Parvg	1987.69	1497.08	2199.55	2288.71	1989.6	1939.31	1779.96	1670.95	2080.84	2090.8
Vdac2	2026.66	2429.69	2972.66	2528.78	2263.06	1973.74	2186.81	2227.93	2450.76	2090.8
Ncf4	1481.02	932.61	1470	1480.46	1272.97	1170.47	1118.83	1684.54	1633.84	2078.35
Gdi2	1636.92	3251.86	2907.33	2672.83	2121.61	2157.34	3229.35	2920.77	1741.74	2078.35
Ankrd11	1610.94	1460.27	1785.78	1248.39	1423.84	1239.33	1839.29	760.76	1140.61	2078.35
Rps3a1	1987.69	1902.03	2689.55	2624.81	2508.22	1962.27	2110.52	2852.84	2481.59	2065.91
Rasgrp3	1636.92	2675.11	2384.66	2048.63	2046.18	1732.76	2627.56	1847.56	1402.64	2065.91
9330020H09Rik	77.95	36.81	108.889	104.03	179.159	160.65	118.66	163.02	169.55	112.007
Klc4	376.75	331.32	326.666	472.15	546.905	699.99	533.99	760.76	585.717	472.918
Evi2a	1753.84	1681.15	2297.55	2480.77	3479.45	1973.74	2169.85	2418.12	2743.62	2053.46
Slc7a8	2273.5	1263.93	2319.33	2488.77	2489.36	2375.37	1856.24	1684.54	1618.43	2053.46
Nuak1	1584.95	1153.49	1404.66	1248.39	1414.41	1663.91	1152.74	1249.82	1649.26	2041.01
Tmcc3	1714.87	1362.1	2036.22	1640.51	2187.62	2363.9	1678.25	1100.38	2050.01	2041.01
Lpin2	1481.02	2024.74	1742.22	1344.42	1404.98	2168.82	1949.48	1276.99	1880.46	2041.01
Plcl2	1636.92	1644.34	1949.11	2120.66	1876.45	1629.48	1423.97	1711.71	1726.33	2041.01
Tmed10	1520	1251.66	1687.78	1296.4	1631.29	1468.83	1423.97	964.53	1371.81	2041.01
Ctnnbl1	155.9	208.61	98	232.07	320.6	206.55	211.9	298.87	262.031	323.575
Rps20	2624.27	2245.62	2275.77	1840.57	3007.98	2168.82	2474.99	2350.2	3005.66	2028.57
Rps24	2104.61	3411.38	2776.66	2256.7	3479.45	2363.9	2975.07	3043.03	2589.49	2028.57
Ifnar2	1974.7	1337.56	2308.44	2128.66	2640.23	1847.51	1898.62	2078.5	1849.63	2016.12
Saraf	2169.57	1828.4	2547.99	3000.93	2395.07	2168.82	1907.1	2526.8	2373.7	2016.12
Acin1	2533.33	1767.05	1633.33	2024.63	1961.32	2157.34	1856.24	1453.59	2065.43	2016.12
Mir678	116.92	98.17	130.666	224.07	103.723	195.08	169.52	258.11	184.963	199.123
Snx17	2559.31	1987.93	2362.89	2992.92	2347.92	2329.47	1932.53	2486.05	2497.01	2003.68
Ppil1	103.93	61.36	65.333	160.05	113.153	137.7	93.24	163.02	138.723	136.897
Rgs19	1740.85	1521.62	2079.77	1920.59	1970.74	2111.44	1915.57	2037.74	1803.39	1991.23
Asah1	1857.77	2172	2362.89	2368.73	2564.8	2409.8	2474.99	2716.99	2080.84	1991.23
Sdf4	1727.86	1484.81	1862	1952.6	2065.04	1709.81	1618.91	1766.05	1972.94	1991.23
Galk1	181.88	122.71	206.889	216.07	254.594	286.88	178	380.38	262.031	398.247
Cd33	1429.06	1448	1916.44	1848.57	1885.88	1985.22	1695.2	1806.8	2327.46	1978.79
Plk3	2078.63	1423.45	1328.44	2296.71	2159.33	1801.61	2296.99	1535.1	1525.95	1978.79
Ccnd1	1831.79	1607.52	1796.66	1952.6	1876.45	2478.65	1847.77	1535.1	1911.29	1978.79
Pag1	1558.97	2392.88	2645.99	2640.82	1716.15	2214.72	3348.02	1562.27	1695.5	1978.79
Pxn	1442.05	1190.3	1088.89	1416.44	1065.52	1411.45	1169.69	1168.31	2019.18	1966.34
Gpr183	1494.01	1693.42	2275.77	2528.78	2583.66	2226.2	2195.28	1643.78	2635.73	1966.34
Plcg2	1883.76	1656.61	1491.78	1512.47	1725.58	1595.06	1822.34	1453.59	1479.71	1966.34
Eif5	1623.93	1693.42	1589.78	1312.41	1782.16	1824.56	1686.72	1480.76	1233.09	1966.34
Snx24	220.85	319.05	413.777	320.1	386.605	745.89	415.32	543.4	601.131	423.137
Cuta	1740.85	1190.3	1470	1352.42	1414.41	1572.11	1474.82	1969.82	1834.22	1953.9
Ewsr1	1870.76	1006.24	1829.33	1760.54	1753.87	1675.38	1373.11	1562.27	1418.05	1953.9
Ptp4a2	1623.93	2086.1	2243.11	1912.59	1867.02	1836.04	1974.91	1915.48	1418.05	1953.9
Mgat1	2416.4	1632.06	2134.22	1976.61	2046.18	1836.04	1796.91	1725.29	2019.18	1953.9
Psmb8	1896.75	2233.35	2700.44	2128.66	2602.51	1916.36	1805.39	2295.86	1772.57	1953.9
Kcnk6	2884.09	3448.2	2743.99	3569.1	2366.78	2283.57	3898.96	2581.14	1787.98	1953.9
Pon3	220.85	441.76	544.443	416.13	575.193	665.56	661.13	652.08	678.199	597.37
Trpm2	597.61	454.03	620.666	848.26	688.346	929.49	1076.45	652.08	1109.78	1082.73
Hyi	649.57	503.12	370.222	680.21	499.758	699.99	822.17	801.51	1156.02	846.274
Rab4b	1779.82	1055.32	1557.11	1616.5	1301.26	1204.9	1110.36	2078.5	1787.98	1941.45
Ilk	1416.06	1902.03	1840.22	2040.63	2140.47	1480.31	1695.2	2241.52	1418.05	1941.45
Hspa8	1857.77	2110.64	2047.11	3521.09	1612.43	631.14	2008.81	978.12	3575.96	1941.45
Pstk	181.88	134.98	163.333	288.09	282.882	286.88	220.38	285.28	369.927	224.014
Pgd	1338.12	1533.9	1099.78	1360.42	1725.58	1629.48	1254.45	1562.27	1603.02	1929.01
Rab5c	1961.7	1349.83	1916.44	2224.69	1687.86	1767.19	1517.2	1929.07	1834.22	1929.01
Cflar	1390.08	1386.64	1676.89	1256.39	1178.67	1480.31	1271.4	1426.42	1263.92	1929.01
Fam49b	2026.66	2073.83	2493.55	2464.76	2668.52	2214.72	2339.37	2092.08	2111.66	1929.01
Srsf6	2247.52	1938.84	2221.33	2608.81	2555.37	2272.1	2212.23	2336.61	1680.08	1929.01
Psd4	571.62	466.3	272.222	488.15	537.476	757.37	533.99	1046.04	693.613	634.706
Rac2	1779.82	1668.88	1687.78	1936.6	1735.01	2008.17	1813.86	2377.37	1880.46	1916.56
Os9	2156.58	1460.27	1829.33	1912.59	1951.89	2340.95	1991.86	2431.71	1695.5	1916.56
Snrpb	2117.6	1337.56	1851.11	1872.58	1895.31	1927.84	1839.29	1711.71	1695.5	1916.56
Nisch	2286.49	1742.5	1393.78	1864.58	1433.27	1927.84	1729.1	1575.86	1325.57	1916.56
Tecr	2299.48	2110.64	2558.88	2408.74	2517.65	2375.37	2051.19	2078.5	2435.35	1916.56
Colgalt1	1727.86	1337.56	1666	1680.52	1857.59	1652.43	1703.67	1698.12	1834.22	1904.12
Hpgd	2208.54	2454.23	2852.88	2864.89	2555.37	1904.89	2669.94	1643.78	1957.53	1904.12
Lrrc25	740.51	638.1	664.221	688.21	754.352	940.97	805.22	1263.4	1603.02	1381.42
Dennd1c	1584.95	1006.24	1448.22	1600.49	1263.54	1686.86	1440.92	1521.52	1803.39	1891.67
Camta2	1935.72	1448	1437.33	1944.6	1272.97	2008.17	1830.81	2309.44	1402.64	1891.67
Nucb1	2117.6	1435.73	1938.22	1760.54	1885.88	2272.1	1585.01	1806.8	1942.12	1891.67
Dync1h1	2416.4	1668.88	1557.11	1872.58	1631.29	2008.17	1720.63	1657.37	1664.67	1891.67
Aldoa	2091.62	2086.1	2058	2192.68	2131.04	1560.63	1813.86	1996.99	2080.84	1891.67
Sh3bgrl3	3793.49	4810.29	3745.77	4489.39	2998.55	4188.46	4949.98	4564.55	3298.51	1891.67
Il6ra	2728.2	3472.74	1785.78	2400.74	1640.71	2616.35	3144.59	1901.9	1603.02	1891.67
Scand1	2078.63	2024.74	1883.77	1776.55	1555.85	1870.46	1983.38	2486.05	2681.97	1879.23
Vps28	2208.54	1889.76	2308.44	2720.84	2932.54	1881.94	2322.42	2445.29	2281.22	1879.23
Larp1	1779.82	1840.67	1578.89	1832.57	1414.41	2088.49	1652.82	1372.08	1479.71	1879.23
Smad7	1987.69	1681.15	2199.55	1856.57	1753.87	1606.53	2144.43	1793.22	1680.08	1879.23
Git2	2078.63	1791.59	2243.11	1952.6	1914.17	1457.36	2076.62	1440.01	1726.33	1879.23
Tmem234	1390.08	1546.17	1295.78	1832.57	2074.47	1296.7	1813.86	1412.84	1895.88	1866.78
Vasp	1649.91	1104.4	1970.88	1952.6	2291.34	1652.43	1305.3	1847.56	2219.56	1866.78
Nars	1792.82	1754.78	1698.66	1800.56	1404.98	1801.61	2169.85	1643.78	1803.39	1866.78
Srsf11	1481.02	1644.34	1306.66	1400.43	1876.45	1365.55	1669.77	1507.93	1279.33	1854.34
Brk1	2780.16	2172	2090.66	2864.89	2432.78	2318	2042.71	2893.6	2080.84	1854.34
Atp5d	1909.74	2270.16	1491.78	1888.58	2055.61	1790.14	1839.29	2282.27	2789.86	1841.89
Rpl14-ps1	1597.94	1914.3	2188.66	2024.63	2338.49	1686.86	2127.47	1643.78	2466.18	1841.89
Ltbr	1610.94	1546.17	1219.55	1192.37	1291.83	1606.53	991.69	1426.42	1618.43	1841.89
2016-09-15	1870.76	1656.61	1981.77	1824.56	2215.91	1916.36	1593.49	1915.48	2003.77	1841.89
Tmem259	2273.5	2122.91	2395.55	2320.72	2046.18	2157.34	1966.43	2323.03	1988.36	1841.89
Pabpn1	2910.08	2147.45	1992.66	1960.61	1829.3	2444.23	2161.38	1956.24	1803.39	1841.89
Cd53	2143.58	3178.23	2656.88	2192.68	1772.73	2226.2	3034.41	1820.39	940.231	1841.89
Spint1	1688.88	687.19	1960	904.28	2319.63	2145.87	2263.09	2227.93	1911.29	1829.45
Tor1aip1	1844.78	1055.32	1524.44	1552.48	1772.73	1686.86	1305.3	1521.52	1818.81	1829.45
Slc7a7	1558.97	1533.9	1840.22	1808.56	2206.48	1457.36	1763.01	1996.99	1849.63	1829.45
Serbp1	1481.02	2061.56	2025.33	1824.56	1763.3	1526.21	2152.9	1793.22	2080.84	1829.45
Psme1	2559.31	1668.88	2308.44	2368.73	2593.09	2180.29	2093.57	2187.18	2373.7	1829.45
Blnk	2182.56	2785.55	3299.33	3233	2743.95	2283.57	2780.13	3070.2	2543.25	1829.45
Atp6v0a2	2156.58	1521.62	1905.55	2216.69	1885.88	1962.27	1737.58	1141.14	1325.57	1829.45
Rpl21	2065.64	1828.4	2384.66	2440.75	3206	2295.05	2330.9	2975.11	2836.11	1817
Mt1	2312.47	1987.93	1709.55	1272.39	1527.56	2536.03	2195.28	2540.39	1988.36	1817
Tlr13	1351.11	1546.17	1894.66	1800.56	1763.3	1606.53	1788.43	1616.61	1926.7	1817
Tnrc6a	1429.06	1644.34	1502.66	1376.43	1056.09	1675.38	1559.58	1344.91	1510.53	1817
Surf4	1481.02	1632.06	1960	1872.58	1631.29	1973.74	1746.05	1684.54	1464.29	1817
Smpd5	272.82	233.15	479.11	696.22	603.482	424.58	533.99	489.06	616.545	634.706
Zfp672	51.97	36.81	65.333	112.04	188.588	91.8	93.24	135.85	138.723	99.562
Mri1	90.94	147.25	163.333	280.09	179.159	172.13	203.42	258.11	292.859	199.123
Napa	1701.88	1349.83	1252.22	1488.46	1357.83	1606.53	1356.16	2024.16	1710.91	1804.56
Pnpla7	1701.88	1803.86	1862	1560.48	1593.57	2042.59	1822.34	2078.5	1834.22	1804.56
Zfp385a	1766.83	1546.17	1546.22	1776.55	1782.16	1422.93	1305.3	1915.48	1880.46	1804.56
Safb2	1870.76	1644.34	1437.33	1688.52	1546.42	1227.85	1644.34	1453.59	2173.32	1804.56
Mef2d	1714.87	1276.2	1546.22	1808.56	1122.1	1583.58	1474.82	1236.23	1387.23	1804.56
Pkm	2429.4	2061.56	1742.22	2072.64	2027.32	1744.24	1949.48	1956.24	1865.05	1804.56
Mepce	1351.11	1006.24	1154.22	1088.34	1225.82	1514.73	1373.11	910.19	1618.43	1792.11
Atp6v0a1	1468.03	1104.4	1415.55	1648.51	1046.66	1686.86	1144.26	1643.78	1248.5	1792.11
Ssbp4	1935.72	1398.91	1687.78	1784.55	1555.85	1744.24	1254.45	2241.52	1865.05	1792.11
Pkig	1714.87	1190.3	1818.44	1712.53	1395.55	1709.81	1966.43	2146.42	1680.08	1779.66
Mlec	1818.8	1227.12	1764	2160.67	1697.29	1950.79	1568.06	1725.29	1880.46	1779.66
Drap1	1792.82	1570.71	2047.11	2232.69	1838.73	1790.14	1856.24	2078.5	2065.43	1779.66
Ptbp1	1870.76	1300.74	1502.66	1752.54	1810.44	1595.06	1313.78	1833.97	1525.95	1779.66
Icam1	1675.89	1128.95	2090.66	1456.45	1848.16	1354.08	1330.73	1589.44	2065.43	1779.66
Daglb	2026.66	1497.08	1600.66	1672.52	1923.6	1698.33	1449.4	1630.2	1757.15	1779.66
Lmo4	1416.06	1902.03	1622.44	1392.43	1376.69	1136.05	1754.53	1820.39	1618.43	1779.66
Wdr26	1792.82	2478.77	1785.78	2192.68	1819.87	1744.24	2441.09	1426.42	1525.95	1779.66
Cd63	1299.14	1165.76	1589.78	1152.36	1876.45	2432.75	1618.91	3219.64	2759.04	1767.22
Arhgef2	1727.86	1779.32	1687.78	1664.51	1489.85	1870.46	1534.15	1684.54	1880.46	1767.22
Hnrnpk	1753.84	1877.49	2254	2088.65	2244.2	1858.99	2203.76	1956.24	1818.81	1767.22
Aim2	1623.93	1325.29	1764	1792.55	1735.01	1273.75	1457.87	1154.72	1803.39	1767.22
Lst1	1753.84	1448	1448.22	1536.47	1933.03	2008.17	1796.91	3151.71	2836.11	1754.78
2410006H16Rik	1870.76	1717.96	1448.22	1880.58	1706.72	1824.56	2085.09	2377.37	1972.94	1754.78
Tmed5	1156.24	1693.42	1709.55	1600.49	1650.14	1618.01	1907.1	1440.01	1418.05	1754.78
Erf	1623.93	1582.98	1676.89	1664.51	1970.74	1491.78	1534.15	2241.52	1572.19	1754.78
Capns1	1870.76	1865.22	2058	1888.58	2197.05	1767.19	1635.87	2268.69	1957.53	1754.78
Akap13	1507	1411.18	1252.22	1440.45	1470.99	1227.85	1525.68	787.93	1649.26	1754.78
Lamtor4	2598.28	2073.83	2406.44	2560.79	2706.24	2191.77	2483.47	2961.52	1942.12	1754.78
Il16	2390.42	1803.86	1502.66	2072.64	1235.25	2134.39	1508.73	1521.52	1464.29	1754.78
Slc15a3	1701.88	1411.18	2079.77	1688.52	2527.08	1434.4	1356.16	1141.14	1880.46	1754.78
Kctd21	90.94	122.71	174.222	224.07	160.3	263.93	203.42	298.87	154.136	174.233
Gtf2i	1701.88	1325.29	1121.55	1464.45	990.087	1640.96	1534.15	1412.84	1171.43	1742.33
Arid1a	1805.81	1987.93	1393.78	2152.67	1555.85	1939.31	2017.29	1603.03	1664.67	1742.33
Lmo2	1896.75	1742.5	2210.44	2120.66	2376.21	1618.01	2017.29	2092.08	2296.63	1742.33
Eif4g1	1571.96	1656.61	1437.33	1896.59	1697.29	1755.71	1644.34	1263.4	1310.16	1742.33
Actr2	1675.89	1717.96	1818.44	1800.56	1810.44	1813.09	1830.81	1589.44	1387.23	1742.33
Atxn7l3b	1520	1767.05	1916.44	2112.65	1631.29	1193.42	1822.34	1141.14	1525.95	1742.33
Telo2	129.91	196.34	119.778	376.12	207.447	275.41	262.76	203.77	323.686	186.678
Stab1	2650.25	3325.48	2722.22	4121.27	2329.06	5817.94	4966.93	4455.87	4069.2	5164.76
Rnf166	1740.85	1533.9	1088.89	1736.54	1291.83	1870.46	1618.91	1603.03	1772.57	1729.88
Srgn	1857.77	1313.01	1905.55	1672.52	1801.02	2042.59	1771.48	2173.59	2096.25	1729.88
Hnrnpab	1299.14	1681.15	1840.22	1984.61	1536.99	1629.48	1559.58	1684.54	1556.78	1729.88
Lrch4	1688.88	1730.23	1295.78	1936.6	1603	1652.43	1432.44	1440.01	1587.6	1729.88
Trpc4ap	2299.48	1656.61	1361.11	2104.65	1499.27	1778.66	1771.48	1440.01	1603.02	1729.88
Alox5	376.75	294.51	479.11	368.11	452.611	745.89	483.13	597.74	508.649	920.946
Trim28	1351.11	1067.59	1219.55	1424.44	1122.1	1652.43	1296.83	1168.31	1418.05	1717.44
Trim8	2052.64	1582.98	1600.66	1936.6	1291.83	2237.67	1941	2092.08	1279.33	1717.44
Naglu	1714.87	1030.78	1535.33	1632.5	1876.45	1870.46	1279.88	1684.54	2219.56	1704.99
Arf1	1520	1239.39	1339.33	1504.47	1461.56	1388.5	1457.87	1507.93	1649.26	1704.99
Sirt7	1818.8	1386.64	1720.44	1704.53	1659.57	1491.78	1423.97	1929.07	2219.56	1704.99
Psmb10	1520	1632.06	1568	1616.5	1536.99	1377.03	1525.68	1535.1	1818.81	1704.99
Rplp2	987.35	1987.93	1960	1496.46	1650.14	1044.25	1618.91	1711.71	1834.22	1704.99
Peli1	1455.04	1239.39	1426.44	1336.41	933.51	1595.06	1534.15	964.53	1125.19	1704.99
Gngt2	1883.76	1263.93	1774.89	1800.56	2347.92	2134.39	1585.01	2363.78	2250.39	1692.55
Plek	636.58	1423.45	1415.55	1192.37	1433.27	998.35	1644.34	1154.72	1171.43	1692.55
Ppp6r1	2195.55	1386.64	1382.89	1656.51	1386.12	1560.63	1881.67	1467.18	1310.16	1692.55
Rps21	2117.6	1938.84	1698.66	1472.46	1933.03	1583.58	1686.72	2092.08	2234.97	1692.55
Syngr1	1792.82	1533.9	2036.22	2040.63	2272.49	1858.99	1746.05	1344.91	1803.39	1692.55
M6pr	1623.93	1472.54	1883.77	1816.56	1650.14	1686.86	1534.15	1372.08	1479.71	1692.55
Arhgdib	2299.48	2319.25	2145.11	2296.71	2479.93	2008.17	1873.19	2105.67	2635.73	1692.55
Rnf19b	1909.74	1533.9	1655.11	1648.51	1433.27	1491.78	1474.82	1453.59	1048.13	1692.55
Ddx26b	1507	2380.61	1851.11	1984.61	2093.33	1331.13	1695.2	1521.52	1495.12	1692.55
Havcr2	1429.06	1263.93	1578.89	2328.72	1669	1916.36	2263.09	1643.78	1418.05	1680.1
Herc2	1182.22	1263.93	1437.33	1312.41	1489.85	1663.91	1330.73	1249.82	1510.53	1680.1
Pik3cd	1442.05	1313.01	1230.44	1352.42	1386.12	1377.03	1288.35	1086.8	1649.26	1680.1
Atp5a1	1675.89	1730.23	1862	1544.48	2083.9	1767.19	1703.67	2051.33	1803.39	1680.1
Fam134b	1688.88	1644.34	1524.44	1624.5	1395.55	1985.22	1534.15	1304.16	1834.22	1680.1
Iffo1	1584.95	1214.85	1578.89	1632.5	1621.86	1319.65	1101.88	1141.14	1710.91	1680.1
Purb	1091.28	2073.83	1589.78	1640.51	1235.25	1399.98	1542.63	1059.63	940.231	1680.1
Fancg	129.91	73.63	54.444	136.04	75.435	149.18	144.09	163.02	169.55	99.562
Lman2	1416.06	1582.98	1633.33	1552.48	1414.41	1583.58	1542.63	1521.52	1541.36	1667.66
Zfp36l2	2065.64	2122.91	1415.55	1816.56	1216.39	2318	2102.05	1616.61	1587.6	1667.66
Ccnl2	1351.11	1288.47	1611.55	1536.47	1584.14	1847.51	1627.39	1385.67	1957.53	1655.21
Nfe2l2	1701.88	1852.95	1949.11	1800.56	1763.3	2031.12	2508.89	2227.93	1094.37	1655.21
Nr3c1	1675.89	1607.52	1731.33	2280.7	1555.85	1537.68	1661.29	1589.44	1849.63	1655.21
Atp5g3	2559.31	2859.18	2090.66	2056.64	1942.46	2203.25	1779.96	3070.2	2604.9	1655.21
Mvb12b	1026.32	944.88	1263.11	1400.43	792.069	1422.93	1322.26	1113.97	1202.26	1642.77
Sf1	1597.94	969.42	1568	1336.41	1461.56	1606.53	1161.21	1657.37	1448.88	1642.77
1810026B05Rik	909.4	1325.29	1524.44	1544.48	1555.85	1583.58	1407.02	1833.97	2003.77	1630.32
Prkch	116.92	159.53	163.333	136.04	169.729	229.51	194.95	230.94	277.445	286.24
Tfe3	1169.23	1067.59	1350.22	1440.45	1395.55	1331.13	1262.92	1344.91	1340.98	1630.32
Rtn4	1325.12	1803.86	2645.99	2240.69	2432.78	1629.48	2415.66	2431.71	2034.6	1630.32
Slc22a17	1130.25	957.15	1121.55	1096.34	1357.83	1136.05	957.79	869.44	1310.16	1630.32
Srrm1	1961.7	1717.96	1655.11	1904.59	2131.04	1572.11	1686.72	1847.56	1664.67	1630.32
Orai1	2845.12	2147.45	2275.77	2360.73	2461.07	2191.77	2042.71	2105.67	2327.46	1630.32
Bcat2	103.93	208.61	163.333	224.07	207.447	240.98	211.9	271.7	339.1	224.014
Rap1gds1	1468.03	1460.27	1568	1712.53	1263.54	1503.26	1805.39	1494.35	1294.74	1617.88
Crlf2	818.46	834.44	1426.44	840.26	1235.25	734.42	745.89	1005.29	1171.43	1617.88
Arap1	1429.06	1190.3	1720.44	1632.5	1763.3	1491.78	1178.16	1127.55	1310.16	1617.88
Maf	1662.9	2294.71	1720.44	1896.59	1263.54	2042.59	1610.44	1154.72	1387.23	1617.88
Cfh	1675.89	3055.52	3146.88	1936.6	1725.58	1377.03	2483.47	1711.71	1001.88	1617.88
Arhgap17	1312.13	1239.39	1404.66	1488.46	1470.99	1388.5	1144.26	1263.4	1710.91	1605.43
Rps19-ps3	2260.51	1754.78	2036.22	1640.51	2263.06	2237.67	2034.24	2227.93	2574.07	1605.43
Commd8	1623.93	1926.57	2112.44	2520.78	2659.09	1663.91	2178.33	1766.05	1757.15	1605.43
Eif5b	1156.24	2098.37	2047.11	1488.46	1536.99	1422.93	1754.53	1562.27	1556.78	1605.43
Tspan7	1182.22	871.25	1622.44	1328.41	1584.14	1388.5	1203.59	1480.76	1710.91	1592.99
Gpsm3	1558.97	1619.79	1633.33	1984.61	2291.34	1675.38	2127.47	2064.91	2327.46	1592.99
Trafd1	1753.84	1313.01	1088.89	1544.48	1536.99	1503.26	1466.35	1521.52	1294.74	1592.99
Arhgef40	1792.82	1313.01	1589.78	1904.59	1263.54	1629.48	1559.58	1806.8	1325.57	1592.99
Hist1h2ao	1169.23	969.42	1263.11	688.21	716.634	883.59	813.7	910.19	1186.85	1592.99
Mat2a	2364.44	2883.72	1785.78	2344.72	1801.02	1824.56	2568.23	1929.07	1140.61	1592.99
Fscn1	3117.94	2441.96	2330.22	3433.06	2281.91	2203.25	2000.33	1236.23	2204.15	1592.99
Ccl4	4261.19	3055.52	4257.55	4265.32	4705.27	7757.26	5568.73	6996.26	6273.34	5438.56
Eepd1	64.96	98.17	98	40.01	113.153	149.18	101.71	149.44	169.55	149.343
Ttyh3	1636.92	1067.59	1165.11	1536.47	1254.11	1537.68	1322.26	1616.61	1325.57	1580.54
Clk1	974.36	1582.98	2199.55	1496.46	1753.87	1549.16	1813.86	1521.52	1294.74	1580.54
St3gal5	1571.96	1055.32	1807.55	1912.59	1706.72	1354.08	1763.01	1507.93	1032.71	1580.54
Hnrnph1	1662.9	1558.44	1883.77	1640.51	1697.29	1686.86	1779.96	1358.5	1695.5	1580.54
Ywhab	1351.11	1668.88	1546.22	1792.55	1348.4	1422.93	1585.01	1168.31	1340.98	1580.54
Frmd4a	2013.67	2122.91	2112.44	2496.77	1857.59	2318	2085.09	1168.31	1757.15	1580.54
Cep131	64.96	12.27	65.333	160.05	103.723	114.75	84.76	108.68	77.068	174.233
Fuca1	1052.31	1423.45	1143.33	1400.43	1546.42	1285.23	1144.26	1372.08	1356.4	1568.1
Slc38a2	1442.05	1153.49	1415.55	1288.4	1329.55	1468.83	1390.06	1331.33	1572.19	1568.1
Cox8a	1442.05	1411.18	1698.66	1336.41	2017.89	1549.16	1339.21	1929.07	1972.94	1568.1
Spcs2	1909.74	1398.91	1622.44	1736.54	1801.02	1916.36	1763.01	1779.63	1880.46	1568.1
Per1	1468.03	1693.42	860.221	1736.54	603.482	1457.36	1907.1	1440.01	662.786	1568.1
Ip6k1	1403.07	1607.52	1470	1688.52	1235.25	1847.51	1407.02	1440.01	1356.4	1568.1
Ddrgk1	1571.96	1325.29	1633.33	1352.42	1650.14	1595.06	1245.97	1956.24	1340.98	1568.1
Lrp10	1429.06	1239.39	1502.66	1568.48	1310.69	1618.01	1178.16	1181.89	1448.88	1568.1
Tspan4	2104.61	1558.44	2210.44	2648.82	1970.74	2145.87	1678.25	2214.35	2080.84	1568.1
Csnk1d	1610.94	1337.56	1535.33	1640.51	1735.01	1468.83	1330.73	1276.99	1479.71	1568.1
Add1	1221.19	1497.08	1295.78	1376.43	1056.09	1273.75	1432.44	923.78	1001.88	1568.1
Cyb561a3	2143.58	1374.37	2678.66	1976.61	2508.22	1285.23	1449.4	1331.33	1556.78	1568.1
Icosl	1169.23	908.07	1241.33	960.3	1140.96	1468.83	1110.36	950.95	1587.6	1555.65
Polr2e	1597.94	944.88	1372	1480.46	1404.98	1377.03	1271.4	1711.71	1448.88	1555.65
Higd2a	1792.82	1288.47	1480.89	1808.56	1725.58	1824.56	1398.54	1929.07	1942.12	1555.65
Rps11	1662.9	2380.61	2493.55	2368.73	3272	1950.79	2542.8	2907.18	3098.14	1555.65
Ncl	1481.02	1202.57	1186.89	1488.46	1348.4	1124.57	1237.5	1331.33	1433.47	1555.65
Rpl22	1623.93	2417.42	1676.89	1800.56	2479.93	1503.26	1796.91	2377.37	2034.6	1555.65
Tab2	1143.25	1497.08	1731.33	1856.57	1159.82	1629.48	1737.58	1331.33	786.094	1555.65
Jmjd7	51.97	24.54	87.111	96.03	113.153	172.13	76.28	122.27	138.723	99.562
Uba7	1078.29	1104.4	1110.66	1144.35	1282.4	1480.31	1025.6	1154.72	1078.95	1543.21
Hist1h2ap	1156.24	969.42	1230.44	664.21	707.205	860.64	805.22	896.61	1171.43	1543.21
Rsbn1l	1494.01	1165.76	1317.55	1080.33	1046.66	1273.75	1178.16	964.53	801.508	1543.21
Ifi27	2078.63	1570.71	2210.44	2088.65	2140.47	1686.86	1932.53	1548.69	1387.23	1543.21
Kif21b	2013.67	1128.95	1676.89	1584.49	1697.29	1411.45	1110.36	842.27	1572.19	1543.21
Rasa4	2221.53	1092.13	1785.78	1360.42	1725.58	1319.65	1186.64	1399.25	1094.37	1543.21
Pcmt1	155.9	159.53	163.333	256.08	292.311	218.03	262.76	339.62	277.445	236.459
Tmem14c	1636.92	993.96	1295.78	1656.51	1904.74	1663.91	1288.35	1929.07	1680.08	1530.76
Ociad1	1520	1288.47	1829.33	1624.5	1904.74	1399.98	1585.01	2010.58	1710.91	1530.76
Tmem63a	1857.77	1079.86	1872.89	1552.48	1791.59	1526.21	1398.54	1168.31	1387.23	1530.76
Zfp703	1883.76	1705.69	1393.78	1784.55	1470.99	1480.31	1262.92	1440.01	1448.88	1530.76
Mbnl1	1000.34	2503.32	1676.89	1440.45	1329.55	1663.91	1890.15	787.93	770.681	1530.76
Eng	1870.76	1472.54	1666	2024.63	1301.26	1457.36	1203.59	950.95	1186.85	1530.76
Irf2bp2	2351.45	2319.25	1448.22	2624.81	1527.56	2191.77	2364.8	1969.82	1664.67	1518.32
Slc25a45	1675.89	1448	1938.22	1752.54	1489.85	1399.98	1466.35	1154.72	1263.92	1518.32
Tnf	883.42	625.83	1382.89	856.26	2187.62	963.92	940.84	1154.72	1217.68	1505.87
C3ar1	870.43	1754.78	1568	1248.39	1197.53	2478.65	2390.23	2268.69	1525.95	2513.93
Luc7l2	883.42	981.69	1197.78	1024.32	999.516	1090.15	1152.74	828.68	1263.92	1505.87
Nipbl	1351.11	1423.45	1078	1656.51	1272.97	1136.05	1729.1	1630.2	1294.74	1505.87
Smox	1390.08	809.9	1459.11	1568.48	1650.14	1411.45	1322.26	964.53	1310.16	1505.87
Srsf3	1520	1509.35	1796.66	2096.65	1584.14	1858.99	1847.77	1929.07	1587.6	1505.87
Klhdc3	1117.26	1202.57	1045.33	1152.36	716.634	1090.15	1195.12	815.1	1340.98	1505.87
Chmp4b	1753.84	1276.2	1437.33	1608.5	1546.42	1193.42	1542.63	1657.37	1633.84	1505.87
D15Ertd621e	1338.12	1840.67	1720.44	1848.57	1536.99	2042.59	1924.05	1263.4	1340.98	1505.87
Derl1	1636.92	1202.57	2068.89	1432.44	1885.88	1445.88	1364.64	1657.37	1649.26	1505.87
Taldo1	1481.02	1865.22	1622.44	1640.51	1810.44	1365.55	1296.83	1833.97	1895.88	1505.87
Cmtm3	1610.94	1165.76	1764	1656.51	1584.14	1434.4	1305.3	1385.67	1402.64	1505.87
Zfp706	1610.94	1460.27	1894.66	2072.64	1706.72	1354.08	1703.67	1643.78	1340.98	1505.87
Ap1b1	1701.88	1644.34	1557.11	1640.51	924.081	1801.61	1559.58	1073.21	955.644	1505.87
Stx4a	1532.99	1288.47	1524.44	1592.49	1593.57	1618.01	1542.63	1888.31	1510.53	1493.42
Msl1	1532.99	1509.35	1524.44	1584.49	1470.99	1595.06	1449.4	1915.48	1741.74	1493.42
Pttg1ip	1844.78	1411.18	1372	1936.6	1593.57	1732.76	1635.87	1603.03	1710.91	1493.42
Tlr7	935.38	2417.42	1067.11	2000.62	1254.11	1388.5	2542.8	1426.42	724.44	1493.42
Eif4g3	1247.18	1386.64	1622.44	1384.43	1499.27	1365.55	1449.4	1209.06	1433.47	1493.42
Glud1	1091.28	944.88	1056.22	1120.35	876.934	642.61	1161.21	801.51	940.231	1493.42
Vps37b	1078.29	1190.3	1121.55	816.25	1159.82	929.49	839.12	855.85	1248.5	1493.42
Ccr5	1766.83	2282.44	1807.55	2328.72	1404.98	2283.57	1262.92	1901.9	2080.84	1493.42
Sort1	1649.91	1595.25	2210.44	1584.49	1857.59	1778.66	1712.15	1141.14	1356.4	1493.42
Gps2	1753.84	797.63	1165.11	1632.5	1414.41	1652.43	1423.97	1942.65	2034.6	1480.98
Ergic3	1429.06	834.44	1230.44	1184.37	1489.85	1434.4	1212.07	1331.33	1895.88	1480.98
Il4ra	1377.09	846.71	1459.11	1240.38	1735.01	1537.68	1152.74	1304.16	1757.15	1480.98
Rpl37a	1805.81	1754.78	1960	1712.53	2781.67	2214.72	1729.1	2825.67	2666.56	1480.98
Tmem104	1156.24	1263.93	1546.22	1256.39	1112.67	1537.68	1449.4	1657.37	1279.33	1480.98
Stx16	1052.31	1300.74	1382.89	1488.46	1640.71	1388.5	1474.82	1372.08	1125.19	1480.98
Rpn1	1610.94	1190.3	1361.11	1464.45	1518.13	1813.09	1415.49	1168.31	1495.12	1480.98
Zc3h7a	1390.08	1276.2	1448.22	1408.44	1423.84	1250.8	1229.02	1372.08	1186.85	1480.98
Nmt1	2442.39	1951.11	2482.66	2392.74	2385.64	2111.44	2152.9	2513.22	2466.18	1480.98
Edem2	1896.75	1914.3	1382.89	2120.66	1763.3	1583.58	1229.02	1304.16	1818.81	1480.98
Gpr34	2845.12	4883.92	4213.99	3297.02	2498.79	2214.72	3492.11	1793.22	801.508	1480.98
Mir692-3	1338.12	748.54	816.665	840.26	999.516	1181.95	1000.17	991.7	1633.84	1468.54
Mir692-2	1338.12	748.54	816.665	840.26	990.087	1147.52	991.69	978.12	1633.84	1468.54
Nxf1	1260.17	1349.83	1731.33	1720.53	1254.11	1721.29	1813.86	1861.14	1618.43	1468.54
Tlr2	1169.23	687.19	1426.44	712.22	1555.85	1124.57	1245.97	1018.87	1156.02	1468.54
Slc35b2	1390.08	846.71	1274	1288.4	1376.69	1629.48	1034.07	1276.99	1171.43	1468.54
Rnf215	1273.16	944.88	1611.55	1376.43	1565.28	1113.1	1220.54	1562.27	1664.67	1468.54
Sdhb	1714.87	1791.59	1535.33	1608.5	1357.83	1434.4	1957.95	3151.71	1680.08	1468.54
0610010K14Rik	1571.96	1092.13	1622.44	1616.5	1499.27	1273.75	1229.02	2024.16	1618.43	1468.54
Sf3b2	1532.99	1092.13	1056.22	1168.36	1112.67	1491.78	1042.55	1181.89	1094.37	1468.54
Atp1b3	1532.99	1509.35	1970.88	1848.57	1933.03	1675.38	1890.15	1670.95	1556.78	1468.54
Dock10	1325.12	1595.25	1524.44	1856.57	1669	1422.93	1423.97	1249.82	1757.15	1468.54
Edem1	1494.01	1300.74	1960	1736.54	1904.74	1365.55	1500.25	1236.23	1618.43	1468.54
Srrt	1649.91	1153.49	1154.22	1192.37	1291.83	1193.42	1195.12	1059.63	1078.95	1468.54
Sesn1	1870.76	1644.34	1393.78	1568.48	1301.26	1342.6	1491.77	1113.97	1032.71	1468.54
Ltc4s	9003.05	6061.95	8308.21	8930.76	8844.78	14550.6	10247.5	11017.4	15382.8	12345.6
Cyp27a1	584.61	711.73	740.443	848.26	622.34	1181.95	957.79	1276.99	1125.19	995.617
Cdk10	1299.14	797.63	1143.33	1128.35	1206.96	1388.5	1390.06	1127.55	1078.95	1456.09
Zfp740	1468.03	1202.57	1045.33	1320.41	1112.67	1824.56	1390.06	1317.74	1233.09	1456.09
1110008F13Rik	1117.26	908.07	1589.78	1200.37	1376.69	1055.72	1296.83	1670.95	1263.92	1456.09
Spata13	1000.34	908.07	1219.55	976.3	895.793	1101.62	1025.6	855.85	986.471	1456.09
Ehd4	1377.09	1239.39	1535.33	1480.46	1282.4	1526.21	1152.74	1372.08	1587.6	1456.09
Mapkapk2	1234.19	1141.22	936.443	976.3	1084.38	803.27	923.88	869.44	1325.57	1456.09
Pcbp2	1649.91	1472.54	1557.11	1480.46	1546.42	1388.5	1542.63	1521.52	1340.98	1456.09
Smn1	220.85	171.8	163.333	280.09	282.882	218.03	296.66	339.62	292.859	373.356
Lrrc3	1831.79	1153.49	1404.66	1952.6	2149.9	1560.63	2305.47	937.36	1340.98	1443.64
Ywhah	1636.92	1398.91	1774.89	2032.63	2008.46	1549.16	2296.99	1467.18	1294.74	1443.64
Arhgap39	1753.84	1178.03	1535.33	1768.55	1395.55	1342.6	1534.15	1358.5	1078.95	1443.64
Ndufa13	1753.84	1816.13	2210.44	1784.55	2074.47	1663.91	1703.67	2214.35	1695.5	1443.64
Naa40	155.9	134.98	119.778	264.08	198.017	218.03	186.47	258.11	215.791	236.459
Slc29a1	1221.19	809.9	914.665	928.29	914.652	1193.42	923.88	1249.82	1325.57	1431.2
Myl12a	1545.98	1263.93	1404.66	1720.53	1791.59	1927.84	1440.92	1507.93	1587.6	1431.2
Atraid	1584.95	1448	1840.22	1624.5	2036.75	1836.04	1296.83	1575.86	1926.7	1431.2
Ssr1	1117.26	1263.93	1176	1448.45	1056.09	1101.62	1161.21	991.7	1048.13	1431.2
Rbm25	1468.03	1963.39	1274	1232.38	2036.75	1216.38	1559.58	1344.91	1402.64	1431.2
Ppt1	1909.74	2184.27	2580.66	1848.57	1791.59	2409.8	2000.33	1901.9	2157.91	1431.2
Gsto1	311.79	454.03	315.777	256.08	386.605	642.61	406.85	597.74	847.749	472.918
Gcnt1	805.47	1055.32	1328.44	1176.36	1499.27	1227.85	1601.96	1168.31	1140.61	1418.75
Pald1	1091.28	993.96	1241.33	1544.48	1282.4	1572.11	1347.68	1086.8	1418.05	1418.75
Mfng	1571.96	1386.64	2025.33	1648.51	1753.87	2604.88	1907.1	1901.9	1849.63	1418.75
Arrdc1	1416.06	1079.86	1001.78	1168.36	1084.38	1503.26	1127.31	1331.33	1217.68	1418.75
Ap2s1	1714.87	1313.01	1491.78	1312.41	1338.97	1434.4	1322.26	1317.74	1710.91	1418.75
Arglu1	1610.94	1877.49	1306.66	1240.38	1329.55	1250.8	2203.76	883.02	1140.61	1418.75
Rab7	1610.94	1902.03	1676.89	1688.52	1470.99	1721.29	1254.45	1032.46	1787.98	1418.75
Htra2	1221.19	1128.95	1328.44	1512.47	1527.56	1296.7	1178.16	1399.25	1818.81	1406.31
Isyna1	1195.21	1153.49	1099.78	1024.32	1178.67	1159	1051.02	1086.8	1340.98	1406.31
Eif4h	1766.83	1533.9	1350.22	1816.56	1489.85	1537.68	1593.49	1521.52	1633.84	1406.31
Myl12b	1844.78	1362.1	1709.55	1824.56	1961.32	1549.16	1618.91	1847.56	1680.08	1406.31
Ikzf1	1662.9	1632.06	1437.33	1568.48	1357.83	1526.21	1788.43	964.53	1063.54	1406.31
Rapsn	389.74	331.32	500.888	360.11	348.888	688.51	508.56	597.74	739.854	746.713
Cdipt	948.37	724	936.443	1032.32	1169.24	963.92	830.65	1290.57	1094.37	1393.86
Cic	1558.97	1018.51	1023.55	1440.45	1310.69	1583.58	1127.31	1670.95	1695.5	1393.86
Vps18	857.43	846.71	892.887	768.24	905.222	1021.3	813.7	937.36	1001.88	1393.86
Arhgap25	1078.29	969.42	1088.89	1240.38	1508.7	1170.47	932.36	1018.87	1109.78	1393.86
Fam212a	1753.84	883.52	1622.44	2040.63	1895.31	1445.88	906.93	1630.2	1957.53	1393.86
Rela	1507	1104.4	1317.55	1168.36	961.799	1606.53	1212.07	991.7	1695.5	1393.86
Fbrs	1520	1435.73	1382.89	1392.43	1603	1640.96	1661.29	1440.01	1279.33	1393.86
Lasp1	1234.19	1239.39	1317.55	1568.48	933.51	1273.75	1008.64	1276.99	1371.81	1393.86
Zfp942	77.95	61.36	76.222	88.03	66.006	103.28	186.47	95.1	138.723	87.116
Mboat7	1000.34	699.46	969.109	1232.38	933.51	1078.67	974.74	1141.14	986.471	1381.42
Slc50a1	922.39	809.9	1546.22	1168.36	1452.13	1468.83	1093.4	978.12	1525.95	1381.42
Usp35	1662.9	527.66	1023.55	1088.34	1140.96	1124.57	1161.21	855.85	863.163	1381.42
Srsf9	1883.76	1030.78	1720.44	1816.56	1801.02	1595.06	1474.82	1847.56	1664.67	1381.42
Tex261	1065.3	1018.51	1404.66	1256.39	1263.54	1101.62	1161.21	1236.23	1156.02	1381.42
Bicd2	1403.07	1227.12	1361.11	1384.43	1018.38	1377.03	1195.12	937.36	971.058	1381.42
Kat5	415.73	306.78	304.888	632.2	509.188	665.56	542.46	489.06	601.131	460.473
Irf3	1403.07	1104.4	1012.66	1528.47	1159.82	1285.23	1398.54	1698.12	1541.36	1368.97
Rnpep	1208.2	1141.22	1012.66	1080.33	1131.53	1170.47	1305.3	1168.31	1603.02	1368.97
Clk3	1286.15	748.54	914.665	1080.33	924.081	1193.42	957.79	910.19	1078.95	1368.97
Acox3	1247.18	969.42	871.11	1024.32	1235.25	1365.55	1186.64	828.68	1109.78	1368.97
Ppp1r12c	1286.15	1067.59	1306.66	1248.39	820.358	1434.4	1288.35	1113.97	1402.64	1368.97
Il6st	740.51	662.64	1274	784.24	1008.95	975.4	576.37	597.74	1356.4	1368.97
Sft2d2	1545.98	1263.93	1339.33	1480.46	1584.14	1801.61	1279.88	1304.16	1603.02	1368.97
Ap3d1	1143.25	1288.47	1110.66	1208.37	895.793	1159	1110.36	1535.1	1109.78	1368.97
Tsn	1078.29	1300.74	1372	1360.42	1263.54	1365.55	1296.83	1018.87	1248.5	1368.97
Snn	1870.76	1533.9	1557.11	1832.57	1763.3	1595.06	1568.06	1344.91	1294.74	1368.97
Ostf1	2078.63	1914.3	2134.22	2192.68	2272.49	1491.78	2042.71	2051.33	1957.53	1368.97
Tmbim1	337.78	306.78	348.444	320.1	405.464	493.44	423.8	570.57	601.131	597.37
Rab32	519.66	417.22	631.554	600.19	773.211	803.27	830.65	1005.29	801.508	734.267
Id2	4456.06	4307.18	3517.11	3313.02	3602.03	7872.01	7026.6	7607.58	4809.05	5899.03
Ddx6	1130.25	1313.01	1415.55	1456.45	1301.26	1457.36	1373.11	1263.4	1310.16	1356.53
Ncln	1675.89	1006.24	1088.89	1184.37	1169.24	1457.36	1042.55	1209.06	1202.26	1356.53
Cdc42se1	1299.14	1141.22	1132.44	1480.46	1470.99	1181.95	1127.31	964.53	1186.85	1356.53
Prpf38b	1597.94	1435.73	1785.78	1456.45	1904.74	1778.66	1932.53	1467.18	1325.57	1356.53
Rap1b	1364.1	1681.15	2047.11	2032.63	1933.03	1778.66	1924.05	1603.03	1495.12	1356.53
Itgb1	1247.18	1509.35	1023.55	1056.33	1225.82	1606.53	1110.36	883.02	1048.13	1356.53
Sft2d1	1403.07	1288.47	2177.77	1944.6	1961.32	1181.95	1771.48	1412.84	1525.95	1356.53
Prkar1a	1455.04	1914.3	1600.66	1624.5	1301.26	1595.06	1593.49	1304.16	1279.33	1356.53
Kmt2e	1818.8	2282.44	1502.66	1440.45	1037.23	1778.66	1941	1412.84	1156.02	1356.53
Scn1b	883.42	625.83	990.887	1176.36	1027.8	1262.28	695.03	815.1	1186.85	1344.08
Zfp512	142.91	171.8	239.555	296.09	188.588	286.88	389.9	258.11	262.031	261.349
Adcy7	1299.14	736.27	1306.66	1336.41	1159.82	1491.78	1356.16	896.61	1186.85	1344.08
Rab1a	1156.24	1067.59	1012.66	1280.4	895.793	1308.18	1288.35	1412.84	893.99	1344.08
Rnf13	1156.24	1202.57	1905.55	2008.62	1753.87	1778.66	1881.67	1385.67	1217.68	1344.08
G530011O06Rik	1039.31	1963.39	1012.66	1816.56	1103.24	1422.93	2085.09	2350.2	508.649	1344.08
Pold4	1701.88	1178.03	1796.66	1408.44	1763.3	1514.73	1491.77	1738.88	2173.32	1344.08
Pea15a	1130.25	1239.39	1393.78	1480.46	1499.27	1136.05	1415.49	1263.4	1356.4	1344.08
Dnmt3a	1104.27	797.63	773.11	1072.33	782.64	872.12	1127.31	529.81	816.922	1344.08
Reep3	1221.19	1460.27	1524.44	1248.39	1282.4	1434.4	1661.29	896.61	1448.88	1344.08
Dctn2	1338.12	1300.74	1480.89	1416.44	1188.1	1147.52	1118.83	1521.52	1310.16	1344.08
Arl6ip1	1442.05	1582.98	1872.89	1624.5	1687.86	1744.24	1585.01	1779.63	1156.02	1344.08
Kdm2a	1364.1	932.61	1448.22	1136.35	1046.66	1021.3	1161.21	923.78	1001.88	1344.08
Tcf4	1403.07	2294.71	1339.33	1632.5	1140.96	1377.03	1796.91	1181.89	770.681	1344.08
Dapp1	1286.15	1374.37	1502.66	1592.49	1122.1	1354.08	1661.29	2051.33	1387.23	1331.64
Trio	1377.09	981.69	1459.11	1600.49	1291.83	1721.29	1610.44	1100.38	1048.13	1331.64
Necap2	1312.13	858.98	1099.78	1264.39	1395.55	1273.75	881.5	964.53	1186.85	1331.64
Aamp	1610.94	1300.74	1459.11	1296.4	1414.41	1273.75	1203.59	1698.12	1695.5	1331.64
Ddost	1455.04	871.25	1709.55	1504.47	1735.01	1170.47	983.22	1399.25	1433.47	1331.64
Rptor	1351.11	944.88	816.665	1192.37	848.646	803.27	830.65	1073.21	909.403	1331.64
Csnk1g2	1143.25	1104.4	990.887	952.29	829.787	918.02	1000.17	692.83	1156.02	1331.64
Sema4d	1610.94	1300.74	1709.55	1528.47	1716.15	1227.85	1601.96	1005.29	1433.47	1331.64
H2-T23	2221.53	1006.24	1589.78	1920.59	2310.2	1422.93	1330.73	1181.89	1217.68	1331.64
Eif4ebp1	493.67	429.49	468.221	560.17	622.34	642.61	805.22	1113.97	755.267	497.808
Fam102b	1597.94	1386.64	1666	2512.78	1706.72	1216.38	2144.43	652.08	1263.92	1331.64
Arntl	90.94	73.63	76.222	112.04	37.718	137.7	186.47	95.1	107.895	124.452
Timm9	207.86	196.34	206.889	264.08	160.3	413.11	339.04	271.7	369.927	248.904
Wbp2	1429.06	1043.05	1143.33	1416.44	1386.12	1572.11	1466.35	1630.2	1294.74	1319.19
Lsm10	246.84	147.25	174.222	352.11	226.306	252.46	279.71	326.04	323.686	286.24
Ndufs8	1779.82	1239.39	1121.55	1256.39	1461.56	1468.83	1330.73	1209.06	1664.67	1319.19
Syk	1545.98	1239.39	1448.22	1480.46	999.516	1503.26	1635.87	1426.42	1109.78	1319.19
Park7	1636.92	1337.56	1524.44	1264.39	1301.26	883.59	1568.06	1806.8	1263.92	1319.19
Prpf19	1169.23	858.98	1513.55	1304.4	1282.4	1331.13	1076.45	1766.05	1094.37	1306.75
Pdcd6ip	1169.23	1018.51	936.443	1040.32	707.205	1021.3	1178.16	1046.04	1217.68	1306.75
A630001G21Rik	1039.31	1263.93	1480.89	1240.38	1489.85	1537.68	1356.16	1059.63	1587.6	1306.75
Abcc5	1286.15	957.15	1045.33	920.28	942.94	1411.45	1017.12	964.53	1186.85	1306.75
Mylip	1961.7	1165.76	1851.11	1728.53	1810.44	2008.17	1551.11	1779.63	1942.12	1306.75
Cnppd1	1571.96	957.15	1306.66	1000.31	990.087	1480.31	856.08	1453.59	1233.09	1306.75
Ykt6	1390.08	1362.1	1535.33	2064.64	1669	1239.33	1525.68	1426.42	1418.05	1306.75
Prkab1	1377.09	1104.4	1666	1528.47	1565.28	1491.78	1245.97	1141.14	1279.33	1306.75
Sla	1221.19	1632.06	1448.22	1696.52	1376.69	1399.98	1534.15	1372.08	1125.19	1306.75
Ubl3	1468.03	1656.61	1263.11	1536.47	1197.53	1331.13	1525.68	1154.72	924.817	1306.75
Vcp	1753.84	1411.18	1295.78	1048.32	1546.42	1296.7	1296.83	855.85	1078.95	1306.75
Chd7	1273.16	1816.13	1350.22	1016.31	895.793	1457.36	1203.59	923.78	909.403	1306.75
Fhod1	1013.33	662.64	969.109	904.28	1103.24	940.97	864.55	828.68	1525.95	1294.3
Sec11c	1208.2	846.71	1524.44	1464.45	1470.99	1170.47	1127.31	1657.37	1587.6	1294.3
Lrpap1	1156.24	883.52	1339.33	1240.38	1414.41	1273.75	1110.36	1317.74	1294.74	1294.3
Fxr2	1052.31	724	1078	912.28	678.917	1273.75	856.08	815.1	909.403	1294.3
Clcf1-pold4	1688.88	1141.22	1764	1392.43	1716.15	1480.31	1466.35	1711.71	2111.66	1294.3
D8Ertd738e	1338.12	1423.45	1339.33	1192.37	1338.97	1296.7	1390.06	1480.76	1664.67	1294.3
Ndufc2	1610.94	1214.85	1001.78	1040.32	1206.96	1491.78	1339.21	1263.4	1109.78	1294.3
Csad	1273.16	1509.35	1382.89	1352.42	1225.82	1296.7	1508.73	1603.03	924.817	1294.3
Csf2rb	1364.1	2294.71	1720.44	1072.33	1197.53	1985.22	1457.87	1399.25	1741.74	1294.3
Wnk1	1182.22	2000.2	1633.33	1296.4	1395.55	1468.83	1788.43	1209.06	1248.5	1294.3
4933433G15Rik	38.97	49.09	21.778	24.01	113.153	114.75	93.24	81.51	138.723	87.116
Tgif1	636.58	478.58	642.443	552.17	678.917	918.02	745.89	1100.38	893.99	945.836
Ccl6	1520	6835.04	1502.66	1568.48	1574.71	1606.53	1407.02	869.44	1248.5	1294.3
Pla2g4a	285.81	184.07	206.889	304.09	330.029	263.93	398.37	393.96	416.168	298.685
Arl11	519.66	490.85	457.333	528.16	810.928	596.71	601.8	991.7	1048.13	709.377
Cdkn1a	818.46	1337.56	2275.77	7010.17	2951.4	1399.98	5645.01	1385.67	786.094	1281.86
Wdr81	1065.3	1165.76	1023.55	1296.4	1027.8	1434.4	1169.69	1317.74	1078.95	1281.86
Casp8	961.37	957.15	1208.66	1112.34	1357.83	1044.25	1161.21	1073.21	1156.02	1281.86
Aars	870.43	1030.78	1023.55	944.29	1103.24	1067.2	966.26	1005.29	1048.13	1281.86
Cd86	857.43	1349.83	1382.89	1304.4	1480.42	1377.03	1474.82	1249.82	1032.71	1281.86
Atp6v1f	1844.78	1374.37	1274	1480.46	1386.12	1319.65	1551.11	1453.59	1572.19	1281.86
Sec61a1	1260.17	1104.4	1197.78	1264.39	1074.95	1078.67	1093.4	1059.63	924.817	1281.86
Pip5k1c	1286.15	895.8	1219.55	1160.36	914.652	1193.42	923.88	869.44	847.749	1281.86
Slc35c2	1338.12	1693.42	1252.22	1928.6	1518.13	1193.42	1229.02	991.7	1217.68	1281.86
Mapk7	194.87	159.53	152.444	280.09	292.311	229.51	254.28	312.45	292.859	236.459
Tpd52	298.8	490.85	413.777	488.15	499.758	562.29	542.46	720	554.89	721.822
Nr1h2	1156.24	1067.59	1078	1400.43	961.799	1113.1	1084.93	1399.25	1418.05	1269.41
Spen	1286.15	993.96	881.998	872.27	895.793	998.35	1262.92	1209.06	1048.13	1269.41
Pfkfb4	1169.23	699.46	969.109	824.26	905.222	1204.9	754.36	883.02	1017.3	1269.41
Hk2	1052.31	1386.64	1524.44	1512.47	1791.59	1250.8	1313.78	1562.27	1448.88	1269.41
Vimp	1727.86	1239.39	1687.78	1712.53	2102.76	1480.31	1381.59	2132.84	1803.39	1269.41
Zmynd11	1195.21	1153.49	1219.55	1272.39	829.787	1170.47	1067.98	1032.46	847.749	1269.41
Ppp1r21	2065.64	1791.59	1219.55	1880.58	1084.38	1583.58	1881.67	1535.1	1001.88	1269.41
Cmip	1403.07	1509.35	1676.89	1448.45	1235.25	1870.46	1483.3	1046.04	1032.71	1269.41
Gas6	1338.12	1263.93	1426.44	1328.41	1508.7	1239.33	957.79	1059.63	1171.43	1269.41
Cd164	1649.91	2687.38	3255.77	2144.66	2696.81	1342.6	2373.28	1603.03	1001.88	1269.41
Trf	6989.38	6650.97	8068.65	8610.66	9005.08	11303.1	9747.39	10528.4	12932	12009.6
Ints6	714.53	589.02	653.332	528.16	848.646	803.27	889.98	801.51	1340.98	1393.86
Dctn5	1091.28	1521.62	1252.22	1512.47	1470.99	1388.5	1534.15	2024.16	1387.23	1256.97
Bmf	1208.2	920.34	990.887	1088.34	980.657	1308.18	1229.02	1127.55	1094.37	1256.97
Kdelr1	1468.03	932.61	1676.89	1344.42	1480.42	1480.31	983.22	1276.99	1618.43	1256.97
Gm2a	1000.34	1202.57	1088.89	1056.33	1282.4	998.35	932.36	950.95	1248.5	1256.97
Rbm26	883.42	1386.64	969.109	816.25	678.917	940.97	1339.21	855.85	847.749	1256.97
Map1lc3b	1299.14	1030.78	1263.11	1504.47	1065.52	1124.57	1042.55	1507.93	847.749	1256.97
Snx18	1584.95	1288.47	1219.55	1712.53	1112.67	1572.11	1373.11	978.12	1310.16	1256.97
Tubb2a	1636.92	1497.08	1132.44	1688.52	1706.72	1124.57	1423.97	1236.23	1078.95	1256.97
Ier3	2806.15	1963.39	2090.66	3225	4818.42	3775.35	2551.27	4700.4	3267.69	3634
Senp3	363.76	380.41	359.333	504.16	490.329	654.09	542.46	461.89	601.131	622.26
Ubn1	909.4	871.25	696.888	904.28	669.487	952.44	695.03	1181.89	878.576	1244.52
Gmpr2	1117.26	1067.59	1176	1176.36	1112.67	1319.65	1093.4	1290.57	1279.33	1244.52
Nptn	1117.26	1619.79	1731.33	2064.64	1772.73	1663.91	1890.15	1670.95	1464.29	1244.52
Numa1	1182.22	1043.05	827.554	1184.37	1178.67	1239.33	1042.55	937.36	909.403	1244.52
Syf2	987.35	1141.22	947.332	1168.36	924.081	1124.57	779.79	1494.35	878.576	1244.52
Eif3c	818.46	1116.68	1088.89	1256.39	1150.39	918.02	957.79	1127.55	1032.71	1244.52
Ano6	1390.08	576.74	773.11	848.26	792.069	929.49	737.41	978.12	693.613	1244.52
Ndufs2	1221.19	1190.3	1274	1312.41	1263.54	1227.85	1212.07	1358.5	1387.23	1244.52
Npc1	1169.23	1116.68	969.109	1088.34	886.363	986.87	1127.31	1032.46	1032.71	1244.52
Dock8	1532.99	1619.79	1720.44	2080.64	1574.71	1503.26	2195.28	1562.27	1603.02	1244.52
Psmb1	1766.83	1754.78	2036.22	2128.66	2215.91	1652.43	1847.77	2187.18	1757.15	1244.52
Mbd3	1429.06	1227.12	1589.78	1592.49	1197.53	1365.55	1195.12	1263.4	1279.33	1244.52
Map2k2	1312.13	1521.62	1132.44	1408.44	942.94	1009.82	1101.88	1236.23	986.471	1244.52
H13	1351.11	1423.45	1110.66	1104.34	1159.82	1021.3	881.5	1113.97	1202.26	1244.52
Celf1	948.37	1938.84	1121.55	1224.38	905.222	1296.7	1186.64	597.74	554.89	1244.52
4933421O10Rik	350.77	208.61	228.666	328.1	405.464	275.41	466.18	461.89	385.34	435.582
Rxrb	1169.23	908.07	871.11	1056.33	990.087	1159	1051.02	1181.89	832.335	1232.08
Zfp90	1117.26	1043.05	1263.11	1184.37	1122.1	1285.23	1144.26	1480.76	1078.95	1232.08
Slc25a11	1312.13	1104.4	1382.89	1264.39	1461.56	1411.45	1254.45	1480.76	1371.81	1232.08
Fam168b	1234.19	1067.59	838.443	1440.45	829.787	1216.38	1025.6	991.7	971.058	1232.08
Tifab	1312.13	944.88	947.332	1312.41	1159.82	1159	1025.6	923.78	1125.19	1232.08
Anapc11	1325.12	736.27	979.998	808.25	895.793	963.92	864.55	883.02	1001.88	1232.08
Pfdn5	1935.72	1717.96	1894.66	1592.49	1848.16	1778.66	1830.81	2200.76	2157.91	1232.08
Larp4b	1117.26	1963.39	1459.11	1152.36	980.657	1422.93	1517.2	991.7	1094.37	1232.08
Sec62	1390.08	2356.06	1883.77	1944.6	1518.13	1377.03	1635.87	1956.24	1217.68	1232.08
Kmt2a	1649.91	1632.06	1274	1528.47	1084.38	1365.55	1398.54	855.85	1156.02	1232.08
Dgkz	1494.01	613.56	871.11	944.29	1508.7	1491.78	949.31	1046.04	1556.78	1219.63
Tmem109	1143.25	785.35	1165.11	1216.38	1216.39	1204.9	1101.88	1480.76	1371.81	1219.63
Slc2a5	1571.96	49.09	2232.22	2360.73	3894.34	459.01	1593.49	244.53	1125.19	1219.63
Zswim8	1104.27	687.19	838.443	1176.36	905.222	1009.82	1076.45	815.1	1017.3	1219.63
Eef1g	1130.25	858.98	1012.66	1032.32	1376.69	918.02	957.79	1535.1	1279.33	1219.63
Rpl13	1078.29	1435.73	1731.33	1608.5	1782.16	1640.96	1618.91	1766.05	1787.98	1219.63
Tmem206	896.41	724	1393.78	1056.33	1508.7	952.44	949.31	1127.55	1140.61	1219.63
Atp8a1	1052.31	1435.73	1263.11	1040.32	1301.26	1239.33	1542.63	1141.14	1186.85	1219.63
H2-DMb1	1312.13	1349.83	1426.44	1560.48	2178.19	1308.18	1500.25	1304.16	1572.19	1219.63
G3bp2	1026.32	1006.24	1143.33	856.26	867.505	1216.38	1195.12	883.02	863.163	1219.63
Rer1	1545.98	1178.03	1284.89	1752.54	1697.29	1365.55	1440.92	1168.31	1387.23	1219.63
Hdlbp	1221.19	993.96	1045.33	1184.37	914.652	1055.72	1034.07	1018.87	1017.3	1219.63
Irak1	1143.25	1497.08	1448.22	1400.43	1103.24	1250.8	1483.3	1304.16	1310.16	1219.63
Ppp3ca	1026.32	1558.44	1339.33	1304.4	1074.95	1227.85	1423.97	923.78	955.644	1219.63
Nifk	155.9	85.9	130.666	184.06	169.729	206.55	186.47	217.36	200.377	136.897
Pdlim4	1377.09	527.66	925.554	1280.4	1310.69	1124.57	1067.98	1100.38	971.058	1207.18
Klk8	1286.15	1030.78	1110.66	1120.35	1650.14	1250.8	1271.4	1535.1	1464.29	1207.18
Setd1b	1325.12	834.44	1023.55	1176.36	1310.69	1377.03	1288.35	978.12	1248.5	1207.18
Cndp2	935.38	1251.66	1012.66	1200.37	1159.82	1308.18	1169.69	1276.99	1063.54	1207.18
Ppp1r14b	1039.31	1030.78	1404.66	1520.47	1527.56	1193.42	1135.78	1385.67	1356.4	1207.18
Spns1	1221.19	969.42	1023.55	1136.35	1074.95	1181.95	1101.88	1276.99	1048.13	1207.18
Actn4	1078.29	1398.91	849.332	1232.38	980.657	1193.42	1042.55	1209.06	1186.85	1207.18
Stk10	1182.22	748.54	1099.78	952.29	1018.38	998.35	906.93	1018.87	1125.19	1207.18
Pde1b	1247.18	846.71	773.11	776.24	933.51	883.59	762.84	720	1479.71	1207.18
Rhoh	1130.25	981.69	1252.22	1496.46	1291.83	722.94	1067.98	1372.08	1402.64	1207.18
Tmco1	1156.24	1214.85	1295.78	1168.36	1225.82	1124.57	1186.64	1141.14	1479.71	1207.18
Edf1	1649.91	1263.93	1426.44	1568.48	1593.57	1365.55	1296.83	1670.95	1664.67	1207.18
Dtx4	1052.31	1362.1	1459.11	1832.57	1461.56	895.07	1279.88	978.12	1078.95	1207.18
Pitpna	1662.9	1153.49	1143.33	1032.32	1027.8	986.87	1161.21	1032.46	909.403	1207.18
Canx	1520	1840.67	1611.55	1312.41	1272.97	1583.58	1551.11	1263.4	1032.71	1207.18
Cyp4f13	1091.28	895.8	533.555	792.25	782.64	1124.57	805.22	1222.65	1202.26	1194.74
Tmem192	155.9	184.07	185.111	192.06	216.876	240.98	228.85	258.11	262.031	385.802
Ing4	1299.14	1374.37	1274	1728.53	1320.12	1537.68	1627.39	2404.54	1448.88	1194.74
App	1065.3	1092.13	990.887	1200.37	1027.8	1652.43	1203.59	1276.99	1017.3	1194.74
Lemd2	1481.02	760.81	1186.89	1232.38	914.652	1422.93	1127.31	1290.57	1402.64	1194.74
Fam173a	1377.09	1214.85	1034.44	1424.44	1272.97	1342.6	1135.78	1535.1	1495.12	1194.74
Hsd17b11	974.36	1227.12	1284.89	1008.31	1433.27	1193.42	1237.5	1236.23	1525.95	1194.74
Ssr2	1000.34	1128.95	1459.11	1648.51	1555.85	1193.42	1169.69	1412.84	1294.74	1194.74
Dync1i2	1247.18	1128.95	1088.89	1664.51	1159.82	1239.33	1229.02	1141.14	1263.92	1194.74
Fis1	1117.26	822.17	969.109	760.24	1263.54	975.4	949.31	842.27	1017.3	1194.74
Man1c1	1416.06	1079.86	1186.89	1168.36	876.934	1445.88	1101.88	1249.82	1233.09	1194.74
Tial1	1117.26	1263.93	1589.78	1440.45	1178.67	1331.13	1440.92	1127.55	1263.92	1194.74
Man1a2	935.38	920.34	1078	1056.33	999.516	940.97	1008.64	624.91	909.403	1194.74
Matk	1104.27	1435.73	958.22	1136.35	990.087	1090.15	1000.17	910.19	1109.78	1194.74
Hk3	1377.09	1067.59	1361.11	1408.44	1508.7	986.87	991.69	964.53	1340.98	1194.74
Elmo1	1623.93	1423.45	1415.55	1440.45	1518.13	1399.98	1695.2	883.02	1294.74	1194.74
Cxcl10	805.47	589.02	936.443	264.08	1480.42	585.24	695.03	230.94	493.236	1194.74
Serpinf1	1117.26	846.71	1284.89	1704.53	1819.87	1549.16	1652.82	2119.25	1741.74	1281.86
Fnbp1	948.37	589.02	816.665	880.27	688.346	1147.52	932.36	665.66	924.817	1182.3
Rtcb	987.35	932.61	1088.89	1088.34	1282.4	1181.95	1195.12	1032.46	1418.05	1182.3
Hcfc1r1	1234.19	858.98	990.887	1024.32	839.216	1445.88	1220.54	991.7	1156.02	1182.3
Dnajc8	1104.27	760.81	860.221	992.31	1254.11	826.22	830.65	869.44	940.231	1182.3
Clcn4	1169.23	1632.06	1459.11	1448.45	1338.97	1744.24	1568.06	1440.01	1294.74	1182.3
Pknox1	1571.96	1190.3	1295.78	1216.38	980.657	1514.73	1364.64	1480.76	1171.43	1182.3
Clstn1	1143.25	1067.59	1284.89	1184.37	1018.38	1067.2	1101.88	1086.8	1171.43	1182.3
Serinc1	1351.11	1963.39	1480.89	1368.42	1555.85	1365.55	1856.24	1358.5	971.058	1182.3
Bmyc	2780.16	1975.66	2656.88	2216.69	2225.34	1262.28	2313.95	1833.97	1772.57	1182.3
Cabin1	1143.25	785.35	587.999	816.25	546.905	1239.33	932.36	828.68	1340.98	1169.85
Prpf8	1143.25	785.35	718.665	1080.33	792.069	1181.95	898.46	1059.63	1125.19	1169.85
Adipor1	1195.21	871.25	827.554	936.29	829.787	1262.28	1042.55	1249.82	955.644	1169.85
Abca1	623.59	1705.69	881.998	832.26	858.075	1377.03	1407.02	1249.82	678.199	1169.85
Tnfrsf21	779.49	883.52	1034.44	928.29	971.228	1147.52	1034.07	815.1	1032.71	1169.85
Mir703	1247.18	1018.51	1317.55	1392.43	1678.43	1422.93	1610.44	1331.33	1294.74	1169.85
Hjurp	597.61	1043.05	805.776	1072.33	792.069	872.12	822.17	923.78	786.094	1169.85
Prkcsh	1143.25	1043.05	1067.11	1272.39	1320.12	1067.2	1203.59	1249.82	1279.33	1169.85
Tpra1	1117.26	957.15	1197.78	1200.37	1103.24	1193.42	949.31	1684.54	1048.13	1169.85
Slc35f6	701.54	638.1	838.443	808.25	650.629	631.14	932.36	570.57	724.44	1169.85
Plcb2	1065.3	724	1306.66	1088.34	905.222	1181.95	762.84	1209.06	1156.02	1169.85
Rpl34	2949.05	3018.71	1676.89	2472.76	1584.14	2868.81	3203.93	3450.58	3437.24	1169.85
Senp2	1364.1	920.34	1459.11	1312.41	1216.39	1526.21	1407.02	1263.4	1171.43	1169.85
Gm15772	1416.06	1963.39	1774.89	2048.63	2479.93	1744.24	1737.58	2418.12	2157.91	1169.85
Rpl26	1416.06	1963.39	1774.89	2048.63	2479.93	1744.24	1737.58	2418.12	2157.91	1169.85
Cnot8	1169.23	1153.49	1404.66	1472.46	1395.55	1044.25	1474.82	1263.4	1263.92	1169.85
Rpl18a	1701.88	1313.01	1459.11	1056.33	1395.55	1273.75	1262.92	1589.44	1926.7	1169.85
Arpc3	2000.68	1693.42	2134.22	2176.67	2423.36	1709.81	1991.86	2105.67	2111.66	1169.85
Capn3	2169.57	1509.35	1818.44	1912.59	1923.6	1331.13	1966.43	1915.48	1263.92	1169.85
Arid4a	1052.31	1300.74	1219.55	968.3	829.787	929.49	1322.26	747.17	770.681	1169.85
Rsad2	415.73	503.12	566.221	256.08	358.317	504.91	355.99	81.51	446.995	1169.85
Slc41a3	129.91	134.98	163.333	232.07	84.865	218.03	186.47	230.94	215.791	248.904
Maea	818.46	552.2	892.887	920.28	924.081	872.12	889.98	1032.46	893.99	1157.4
Ccdc12	1065.3	674.91	1132.44	1184.37	867.505	940.97	1161.21	1209.06	1510.53	1157.4
Slc9a9	844.44	785.35	794.887	1048.32	905.222	895.07	805.22	828.68	1125.19	1157.4
Lipa	1169.23	1546.17	696.888	1160.36	1244.68	1858.99	1500.25	747.17	1248.5	1157.4
Rbm42	1208.2	858.98	903.776	1176.36	1056.09	1354.08	856.08	1209.06	847.749	1157.4
Tspan13	1156.24	1190.3	1132.44	1256.39	1169.24	1273.75	1559.58	1236.23	1125.19	1157.4
Rpl34-ps1	2923.07	3018.71	1655.11	2464.76	1555.85	2857.33	3195.45	3437	3437.24	1157.4
Klf3	1039.31	981.69	1241.33	1120.35	1112.67	1170.47	1118.83	1046.04	1248.5	1157.4
Hmg20b	1065.3	773.08	762.221	856.26	886.363	963.92	864.55	638.49	863.163	1157.4
Marcksl1	1026.32	417.22	849.332	1328.41	1603	699.99	686.56	774.34	493.236	1157.4
Smdt1	623.59	1043.05	1067.11	864.27	754.352	677.04	830.65	869.44	847.749	1157.4
Dock2	1286.15	908.07	1339.33	1016.31	1320.12	1342.6	983.22	1141.14	1017.3	1157.4
Sirt2	1507	1202.57	1099.78	1224.38	1386.12	1090.15	1237.5	1412.84	1156.02	1157.4
Dnajc5	1208.2	1092.13	1012.66	1080.33	914.652	1055.72	1144.26	910.19	955.644	1157.4
Mib2	1468.03	883.52	969.109	1216.38	1112.67	1067.2	695.03	692.83	1078.95	1157.4
Cryba4	1844.78	1644.34	1720.44	1784.55	1669	1181.95	1610.44	1929.07	1572.19	1157.4
Idua	701.54	380.41	457.333	360.11	471.47	665.56	627.22	964.53	816.922	796.493
Zdhhc9	844.44	699.46	653.332	728.23	735.493	929.49	745.89	869.44	955.644	1144.96
Hfe	779.49	883.52	1099.78	912.28	839.216	1411.45	983.22	1249.82	924.817	1144.96
Tmem50b	1325.12	895.8	1099.78	1152.36	1272.97	1101.62	1271.4	1358.5	1356.4	1144.96
Rab11b	1039.31	944.88	1001.78	1072.33	1074.95	1136.05	1152.74	1154.72	816.922	1144.96
Ctdsp1	1039.31	944.88	598.888	976.3	924.081	768.84	737.41	869.44	1048.13	1144.96
Psmd4	1247.18	957.15	1197.78	1304.4	1489.85	1273.75	1025.6	1222.65	1217.68	1144.96
Rnf167	1312.13	1165.76	1067.11	1408.44	1159.82	1319.65	1017.12	1290.57	1233.09	1144.96
Lpar6	1273.16	1251.66	1132.44	1344.42	1404.98	1101.62	1000.17	1453.59	1233.09	1144.96
Ptp4a3	1260.17	1030.78	1284.89	1264.39	1763.3	1159	949.31	1005.29	1495.12	1144.96
Rnf114	1052.31	1165.76	1165.11	1184.37	1225.82	1067.2	966.26	1032.46	971.058	1144.96
Ehmt2	1221.19	883.52	849.332	848.26	999.516	986.87	805.22	720	786.094	1144.96
Eif4g2	1273.16	1914.3	2112.44	1592.49	1603	1296.7	2135.95	1467.18	1325.57	1144.96
Ccdc86	844.44	724	827.554	784.24	905.222	722.94	1017.12	1141.14	816.922	1132.51
Atp6v1b2	818.46	773.08	881.998	920.28	820.358	918.02	915.41	910.19	847.749	1132.51
B4galt4	961.37	846.71	1437.33	1408.44	1225.82	1159	991.69	1181.89	1402.64	1132.51
Rab43	1130.25	674.91	664.221	920.28	518.617	745.89	873.03	665.66	878.576	1132.51
Zdhhc20	948.37	1153.49	881.998	1120.35	924.081	1216.38	1067.98	747.17	1063.54	1132.51
Eif3g	1390.08	920.34	1154.22	944.29	1103.24	1055.72	966.26	1440.01	1310.16	1132.51
Tmed3	1520	785.35	1230.44	1248.39	1574.71	918.02	923.88	1317.74	1371.81	1132.51
Dgkd	1221.19	1092.13	1110.66	1192.37	971.228	1526.21	1025.6	855.85	1048.13	1132.51
Slc37a2	1208.2	1018.51	990.887	848.26	650.629	1021.3	991.69	842.27	1032.71	1132.51
Lat2	1195.21	748.54	1306.66	1424.44	1933.03	803.27	1178.16	747.17	1156.02	1132.51
Rcbtb2	1403.07	1128.95	1339.33	1152.36	1046.66	1262.28	1220.54	1236.23	1125.19	1132.51
Mfap3	1247.18	1362.1	1578.89	1240.38	1442.7	1078.67	1390.06	1018.87	1510.53	1132.51
Ccdc50	935.38	1178.03	1121.55	1064.33	961.799	986.87	906.93	747.17	909.403	1132.51
Evi2b	324.79	368.14	544.443	384.12	801.499	745.89	508.56	489.06	878.576	1120.07
Gm21975	337.78	368.14	555.332	384.12	810.928	757.37	533.99	489.06	878.576	1120.07
Abr	961.37	711.73	587.999	632.2	546.905	1078.67	847.6	638.49	1094.37	1120.07
Scyl1	909.4	552.2	533.555	744.23	575.193	688.51	635.7	760.76	924.817	1120.07
Cables1	1065.3	674.91	827.554	1032.32	933.51	918.02	1076.45	964.53	1048.13	1120.07
Rhoa	1234.19	1337.56	1143.33	1864.58	1574.71	1445.88	1576.53	1657.37	1680.08	1120.07
Lsp1	675.55	1251.66	871.11	1504.47	952.369	872.12	695.03	1154.72	1556.78	1120.07
Ankfy1	584.61	773.08	838.443	760.24	612.911	757.37	957.79	556.98	832.335	1120.07
Grap	1403.07	601.29	1393.78	1896.59	1263.54	952.44	1034.07	1453.59	1448.88	1120.07
0610012G03Rik	1429.06	969.42	1012.66	1232.38	1074.95	1388.5	1008.64	1222.65	1464.29	1120.07
Fez2	1065.3	944.88	1317.55	1280.4	1452.13	1273.75	1076.45	1141.14	1217.68	1120.07
Slc36a1	1377.09	1227.12	729.554	1456.45	1056.09	1503.26	1296.83	950.95	909.403	1120.07
Sat1	844.44	944.88	783.999	848.26	1056.09	906.54	898.46	883.02	755.267	1120.07
Ccm2	909.4	1043.05	1001.78	1056.33	726.064	906.54	949.31	815.1	986.471	1120.07
Fbxl20	1195.21	822.17	838.443	896.28	754.352	895.07	889.98	747.17	739.854	1120.07
Ube2l3	1039.31	1116.68	1088.89	1152.36	829.787	1032.77	1076.45	787.93	955.644	1120.07
Aftph	1169.23	1681.15	1415.55	1544.48	895.793	1445.88	1593.49	964.53	924.817	1120.07
Znrf1	1195.21	1104.4	1132.44	1192.37	1046.66	883.59	1135.78	747.17	924.817	1120.07
Qk	1299.14	1877.49	1600.66	1344.42	1216.39	1365.55	1508.73	950.95	770.681	1120.07
Ppt2	909.4	613.56	990.887	1040.32	1018.38	986.87	1135.78	1820.39	1171.43	1107.62
Arhgap19	90.94	49.09	76.222	72.02	103.723	91.8	152.57	149.44	123.309	87.116
Psmd8	1039.31	944.88	1045.33	1152.36	1093.81	849.17	1144.26	1331.33	1217.68	1107.62
Ugt1a7c	1104.27	908.07	1023.55	1304.4	933.51	1044.25	771.32	1236.23	1279.33	1107.62
Serp1	1338.12	1276.2	1088.89	1456.45	1093.81	1514.73	1220.54	1290.57	1017.3	1107.62
Frmd4b	792.48	883.52	990.887	968.3	971.228	918.02	669.6	733.59	832.335	1107.62
Dok3	1117.26	1104.4	1186.89	1520.47	1499.27	1824.56	1254.45	1643.78	2250.39	1929.01
Cd74	1532.99	4331.72	1698.66	1472.46	2404.5	1331.13	873.03	1589.44	2789.86	1107.62
Il17ra	1987.69	2515.59	2112.44	3056.94	2574.23	3132.74	3203.93	3273.98	4207.92	3161.08
Ctage5	1117.26	908.07	1121.55	1088.34	1084.38	1193.42	1534.15	1290.57	1479.71	1095.18
Trib1	1403.07	1006.24	1078	2000.62	1612.43	1181.95	1915.57	1317.74	1618.43	1095.18
Gpaa1	857.43	858.98	1110.66	928.29	914.652	1078.67	889.98	1113.97	1294.74	1095.18
Slc44a2	1221.19	724	892.887	1104.34	1178.67	1009.82	881.5	937.36	1418.05	1095.18
Atp6ap2	883.42	1337.56	1143.33	1208.37	1197.53	1227.85	1474.82	1372.08	1156.02	1095.18
Mpdu1	961.37	1165.76	1045.33	1240.38	1518.13	1239.33	983.22	1168.31	1587.6	1095.18
Plbd2	1052.31	625.83	1165.11	880.27	1169.24	986.87	779.79	1209.06	1001.88	1095.18
Adrb2	1701.88	969.42	892.887	1104.34	1225.82	1262.28	1110.36	1317.74	1479.71	1095.18
Pkn1	1364.1	1030.78	969.109	1176.36	914.652	1354.08	1017.12	1372.08	1125.19	1095.18
Cuedc2	1273.16	944.88	1176	1320.41	1159.82	1445.88	1101.88	1331.33	1032.71	1095.18
Selk	1364.1	1214.85	1143.33	1544.48	1489.85	1216.38	1254.45	1806.8	1202.26	1095.18
Otud5	1390.08	785.35	1099.78	1000.31	1197.53	1319.65	932.36	1113.97	1094.37	1095.18
Ddb1	1182.22	1006.24	1110.66	1160.36	801.499	1101.62	1051.02	1059.63	1156.02	1095.18
Fam114a2	961.37	1190.3	1524.44	1712.53	1499.27	1159	1229.02	1154.72	1310.16	1095.18
Stat6	1143.25	1153.49	1274	928.29	801.499	1285.23	1161.21	1113.97	1109.78	1095.18
Zeb2	1390.08	1448	1230.44	1440.45	1310.69	1411.45	1339.21	1249.82	1001.88	1095.18
Sppl3	1260.17	1398.91	1012.66	1160.36	1037.23	1239.33	1084.93	1086.8	847.749	1095.18
Pnpla2	1597.94	1460.27	1056.22	1328.41	716.634	1296.7	1398.54	1154.72	955.644	1095.18
Ptov1	1429.06	1374.37	1034.44	1384.43	1065.52	1101.62	1110.36	1331.33	863.163	1095.18
Pmp22	1727.86	1582.98	1764	2008.62	2244.2	1113.1	1941	1344.91	1340.98	1095.18
Rabggta	467.69	319.05	402.888	512.16	452.611	596.71	559.42	624.91	662.786	572.48
Flna	467.69	846.71	370.222	544.17	443.182	860.64	728.94	624.91	847.749	1082.73
Rnf8	142.91	196.34	141.555	232.07	179.159	195.08	296.66	285.28	184.963	273.795
Tbc1d9b	636.58	478.58	631.554	808.25	594.052	952.44	695.03	393.96	924.817	1082.73
Susd6	610.6	601.29	642.443	360.11	556.335	745.89	576.37	502.64	524.063	1082.73
Ugt1a9	1104.27	895.8	1023.55	1264.39	933.51	1044.25	771.32	1236.23	1279.33	1082.73
Ugt1a6a	1104.27	895.8	1023.55	1264.39	933.51	1044.25	771.32	1236.23	1279.33	1082.73
Ugt1a10	1104.27	895.8	1023.55	1264.39	933.51	1044.25	771.32	1236.23	1279.33	1082.73
Ugt1a1	1104.27	895.8	1023.55	1264.39	933.51	1044.25	771.32	1236.23	1279.33	1082.73
Ugt1a2	1104.27	895.8	1023.55	1264.39	933.51	1044.25	771.32	1236.23	1279.33	1082.73
Ugt1a5	1104.27	895.8	1023.55	1264.39	933.51	1044.25	771.32	1236.23	1279.33	1082.73
Slc6a6	1481.02	1595.25	1012.66	1416.44	1263.54	1904.89	1517.2	1100.38	1603.02	1082.73
Tns1	1078.29	871.25	1023.55	1160.36	1008.95	1032.77	1271.4	787.93	1032.71	1082.73
Slc25a28	1130.25	944.88	925.554	1032.32	763.781	998.35	889.98	1113.97	1048.13	1082.73
Mtch1	1597.94	809.9	1099.78	1072.33	1065.52	1262.28	822.17	1304.16	1109.78	1082.73
Ppp1r9a	857.43	1178.03	751.332	1032.32	914.652	872.12	949.31	801.51	770.681	1082.73
P4ha1	1571.96	1460.27	1393.78	1392.43	1291.83	1629.48	1644.34	1711.71	1186.85	1082.73
Psmb6	1052.31	1325.29	1034.44	1168.36	1112.67	1078.67	1000.17	1032.46	1078.95	1082.73
Rabl6	1104.27	969.42	1121.55	920.28	1056.09	975.4	1067.98	978.12	863.163	1082.73
Hdac5	883.42	576.74	718.665	592.18	537.476	654.09	474.66	543.4	631.958	1082.73
Tap1	896.41	674.91	1132.44	848.26	1216.39	688.51	796.74	910.19	477.822	1082.73
Lgals3	597.61	7571.31	566.221	400.12	424.323	768.84	372.94	312.45	647.372	1082.73
Hs6st1	1195.21	969.42	1600.66	1416.44	1197.53	2088.49	1669.77	1847.56	1818.81	1978.79
Pdcd2l	233.85	257.69	348.444	384.12	443.182	378.68	389.9	570.57	369.927	423.137
Myo9b	974.36	797.63	609.777	904.28	754.352	998.35	830.65	1005.29	955.644	1070.29
Ppp1r11	987.35	957.15	1132.44	1200.37	1056.09	1090.15	1398.54	1766.05	1063.54	1070.29
Ugt1a6b	1104.27	871.25	1023.55	1248.39	933.51	1032.77	762.84	1209.06	1279.33	1070.29
Tmem134	1130.25	650.37	1034.44	928.29	1159.82	883.59	813.7	1032.46	1017.3	1070.29
Tbc1d10a	1338.12	993.96	827.554	1128.35	773.211	1285.23	974.74	1059.63	1001.88	1070.29
Ddx24	1156.24	1018.51	903.776	928.29	792.069	1032.77	1067.98	1127.55	971.058	1070.29
Uba1	779.49	1141.22	1001.78	1104.34	933.51	837.69	1042.55	855.85	1032.71	1070.29
Rere	1403.07	1178.03	914.665	1488.46	952.369	1250.8	1398.54	937.36	1094.37	1070.29
Mbd6	1182.22	797.63	881.998	928.29	952.369	1090.15	898.46	692.83	940.231	1070.29
Ube2b	1117.26	1079.86	1056.22	1288.4	999.516	1147.52	1339.21	1059.63	739.854	1070.29
Stk40	714.53	834.44	838.443	760.24	641.199	757.37	771.32	624.91	662.786	1070.29
Tle3	1039.31	1128.95	849.332	1128.35	1027.8	803.27	1067.98	624.91	755.267	1070.29
Nfix	961.37	1128.95	1219.55	936.29	763.781	1124.57	966.26	855.85	693.613	1070.29
Pik3r5	1312.13	1165.76	1034.44	1624.5	782.64	1170.47	889.98	720	1017.3	1070.29
P2rx4	792.48	846.71	979.998	1120.35	1065.52	1262.28	1059.5	1222.65	1618.43	1530.76
Mfsd11	402.73	539.93	555.332	648.2	509.188	791.79	644.18	611.32	924.817	821.384
Apobec1	714.53	895.8	1208.66	1064.33	1037.23	1101.62	1076.45	1589.44	986.471	1057.84
Phf12	1013.33	650.37	587.999	728.23	754.352	929.49	771.32	787.93	786.094	1057.84
Renbp	714.53	809.9	805.776	976.3	905.222	757.37	822.17	896.61	1048.13	1057.84
Abhd15	1156.24	1325.29	892.887	1184.37	622.34	1526.21	1720.63	1181.89	1078.95	1057.84
Emc10	1039.31	1043.05	1099.78	1272.39	1169.24	1159	1152.74	1154.72	1572.19	1057.84
Uqcr11	727.52	1374.37	653.332	664.21	905.222	929.49	1042.55	1005.29	909.403	1057.84
Stx5a	961.37	1067.59	1252.22	1568.48	1169.24	1204.9	1025.6	1643.78	1310.16	1057.84
Cebpg	1260.17	1374.37	1121.55	1384.43	1074.95	1503.26	1415.49	1643.78	1448.88	1057.84
Camk1d	857.43	1006.24	544.443	656.2	876.934	1124.57	1059.5	570.57	601.131	1057.84
Rnpepl1	792.48	883.52	816.665	1032.32	660.058	1021.3	728.94	883.02	847.749	1057.84
Crlf3	1221.19	1043.05	1252.22	1328.41	1084.38	1078.67	1466.35	1657.37	1171.43	1057.84
Chd8	948.37	1411.18	1067.11	1024.32	1178.67	918.02	1432.44	1236.23	1202.26	1057.84
Snx3	1169.23	1043.05	1023.55	1176.36	1037.23	975.4	974.74	1209.06	1001.88	1057.84
Ang	1143.25	1300.74	1372	1944.6	1593.57	1124.57	1169.69	1548.69	1001.88	1057.84
Aes	1442.05	1742.5	1252.22	1280.4	1376.69	1193.42	1025.6	1711.71	1680.08	1057.84
Syvn1	1221.19	1055.32	1186.89	1272.39	952.369	895.07	1118.83	991.7	1017.3	1057.84
Alas1	1221.19	1300.74	979.998	784.24	895.793	1204.9	856.08	883.02	1078.95	1057.84
Mapre1	1481.02	1030.78	1078	1024.32	1056.09	1021.3	1084.93	896.61	755.267	1057.84
Ddit4	2377.43	3362.3	1012.66	3080.95	254.594	1813.09	3585.34	1494.35	277.445	1057.84
Tbc1d13	740.51	736.27	457.333	928.29	575.193	872.12	737.41	747.17	863.163	1045.4
Itga9	493.67	417.22	696.888	896.28	641.199	654.09	889.98	502.64	400.754	1045.4
Med28	1143.25	883.52	805.776	1000.31	942.94	1101.62	1161.21	1304.16	1063.54	1045.4
Rnf5	636.58	650.37	1056.22	1008.31	914.652	837.69	932.36	815.1	863.163	1045.4
Mob3c	870.43	920.34	1078	1176.36	914.652	1170.47	957.79	828.68	1633.84	1045.4
Flot1	857.43	552.2	773.11	880.27	697.776	745.89	525.51	910.19	847.749	1045.4
Sbno2	1039.31	834.44	696.888	1112.34	858.075	1101.62	822.17	692.83	940.231	1045.4
Ubald1	662.56	662.64	1088.89	1112.34	839.216	791.79	856.08	611.32	955.644	1045.4
Slc39a7	1429.06	1067.59	1274	1376.43	1291.83	1560.63	932.36	1426.42	1787.98	1045.4
Rapgef6	727.52	1214.85	1056.22	1200.37	886.363	1216.38	1025.6	652.08	1186.85	1045.4
Gigyf1	1169.23	1092.13	1219.55	1368.42	1093.81	1101.62	1152.74	1154.72	1510.53	1045.4
Psma7	1377.09	1043.05	1470	1384.43	1687.86	1388.5	1076.45	1494.35	1541.36	1045.4
Map3k3	1377.09	1190.3	696.888	936.29	744.923	1273.75	1254.45	679.25	1048.13	1045.4
Snta1	1558.97	1337.56	1088.89	1400.43	829.787	1480.31	1737.58	1372.08	986.471	1045.4
Emc7	1039.31	969.42	1252.22	1416.44	1376.69	986.87	1008.64	1032.46	1263.92	1045.4
Nrbp1	1507	981.69	914.665	1304.4	980.657	1273.75	1059.5	774.34	1387.23	1045.4
Bax	1221.19	1104.4	1295.78	1752.54	1536.99	1124.57	1525.68	1507.93	847.749	1045.4
Cox7a2l	1169.23	601.29	1197.78	848.26	933.51	872.12	737.41	1154.72	816.922	1045.4
Hp1bp3	1195.21	1214.85	1099.78	1216.38	839.216	1250.8	1254.45	1086.8	1001.88	1045.4
Sowahc	1221.19	638.1	860.221	776.24	1206.96	826.22	805.22	638.49	940.231	1045.4
Dbnl	1117.26	1288.47	1252.22	1496.46	1357.83	1021.3	1127.31	1154.72	1418.05	1045.4
Aco2	883.42	969.42	849.332	952.29	688.346	780.32	652.65	937.36	601.131	1045.4
Atp6v1c1	1130.25	883.52	936.443	1016.31	886.363	745.89	745.89	679.25	1063.54	1045.4
Lims1	1286.15	1128.95	1655.11	1400.43	1574.71	1319.65	1212.07	896.61	1171.43	1045.4
Tbkbp1	948.37	1227.12	892.887	1000.31	735.493	975.4	652.65	733.59	863.163	1045.4
Jak1	1078.29	1582.98	1208.66	1536.47	971.228	1365.55	1322.26	801.51	662.786	1045.4
Srm	389.74	503.12	566.221	664.21	556.335	608.19	737.41	747.17	1001.88	609.815
Whrn	2117.6	1386.64	1459.11	1584.49	1404.98	1686.86	1118.83	1399.25	786.094	1045.4
Ino80e	857.43	785.35	729.554	936.29	1084.38	1090.15	745.89	1127.55	1263.92	1032.95
Pigt	922.39	539.93	816.665	624.19	1037.23	1193.42	669.6	869.44	1156.02	1032.95
Arl6ip5	974.36	834.44	1045.33	1608.5	1706.72	1067.2	1186.64	1195.48	1402.64	1032.95
Tmem179b	1247.18	503.12	1001.78	808.25	914.652	1021.3	991.69	1168.31	1048.13	1032.95
Hhex	831.45	711.73	1186.89	1000.31	1442.7	986.87	873.03	1100.38	1263.92	1032.95
Elf4	649.57	846.71	1078	768.24	905.222	872.12	1042.55	869.44	832.335	1032.95
Eif3f	1377.09	1153.49	1317.55	1576.49	1980.17	1445.88	1195.12	1603.03	1556.78	1032.95
Manf	1273.16	1411.18	1372	1816.56	1735.01	1193.42	1330.73	1793.22	1988.36	1032.95
Elf1	688.55	797.63	947.332	824.26	942.94	711.46	906.93	706.42	755.267	1032.95
Idh2	1052.31	871.25	1078	1072.33	1008.95	895.07	906.93	1222.65	1001.88	1032.95
Traf7	792.48	589.02	609.777	672.21	810.928	688.51	584.84	624.91	493.236	1032.95
Atp6v0d1	1169.23	1337.56	1241.33	1272.39	1272.97	1159	1144.26	1575.86	1140.61	1032.95
Pomp	1208.2	1374.37	1578.89	1448.45	1650.14	1296.7	1568.06	1480.76	1233.09	1032.95
Dopey2	1377.09	601.29	1045.33	904.28	1093.81	929.49	864.55	855.85	801.508	1032.95
Abcg1	1351.11	1092.13	1437.33	984.3	1367.26	1055.72	1466.35	1412.84	986.471	1032.95
Stat3	1416.06	1325.29	1099.78	1064.33	933.51	1193.42	1152.74	611.32	971.058	1032.95
Sh3bp2	740.51	392.68	740.443	848.26	933.51	768.84	771.32	1113.97	1094.37	1020.51
Eef1b2	1000.34	1411.18	1437.33	1456.45	1989.6	1468.83	1813.86	2024.16	1356.4	1020.51
Naa60	974.36	736.27	947.332	1024.32	1140.96	826.22	1017.12	1018.87	1217.68	1020.51
Cdk2ap2	1065.3	699.46	827.554	1032.32	603.482	998.35	1084.93	801.51	878.576	1020.51
Rcc2	675.55	834.44	642.443	712.22	678.917	918.02	728.94	679.25	508.649	1020.51
Anapc2	1143.25	846.71	881.998	904.28	707.205	814.74	805.22	1263.4	1156.02	1020.51
Dusp11	1039.31	1006.24	1197.78	1128.35	961.799	1124.57	1466.35	950.95	1017.3	1020.51
Csnk2b	987.35	858.98	1165.11	1128.35	1027.8	1101.62	805.22	1086.8	1032.71	1020.51
Leprot	974.36	1104.4	1393.78	1456.45	1272.97	1113.1	1390.06	1290.57	986.471	1020.51
Skil	792.48	1018.51	1165.11	896.28	858.075	940.97	1296.83	706.42	955.644	1020.51
Psmb4	1338.12	1251.66	1415.55	1760.54	1480.42	1204.9	1491.77	1385.67	1418.05	1020.51
Trmt2a	1104.27	1018.51	1099.78	1136.35	1197.53	1078.67	974.74	1086.8	971.058	1020.51
Akap8	1052.31	1104.4	1143.33	1128.35	1301.26	986.87	1322.26	1399.25	678.199	1020.51
Med22	1182.22	895.8	1132.44	1200.37	1254.11	1090.15	966.26	1086.8	909.403	1020.51
Pik3cg	1078.29	871.25	1448.22	912.28	1386.12	1078.67	1271.4	869.44	909.403	1020.51
Tbc1d17	1221.19	736.27	816.665	832.26	801.499	860.64	906.93	896.61	524.063	1020.51
Tns3	1195.21	1030.78	1099.78	1128.35	942.94	803.27	1339.21	855.85	801.508	1020.51
Ppp6r3	1208.2	920.34	925.554	1072.33	660.058	1090.15	932.36	679.25	616.545	1020.51
Heatr1	454.7	503.12	359.333	872.27	546.905	791.79	576.37	611.32	801.508	547.589
Mrpl28	259.83	257.69	326.666	280.09	377.176	401.63	305.14	516.23	570.304	373.356
Scpep1	974.36	674.91	1045.33	896.28	1074.95	1170.47	1288.35	1181.89	1063.54	1008.06
Myo18a	1156.24	306.78	642.443	664.21	622.34	814.74	542.46	910.19	709.026	1008.06
Wdfy3	727.52	613.56	664.221	720.22	490.329	895.07	822.17	611.32	601.131	1008.06
Dnajb9	987.35	809.9	969.109	1144.35	858.075	1181.95	1025.6	1018.87	1001.88	1008.06
Samd4b	987.35	944.88	871.11	1112.34	735.493	1159	1203.59	1032.46	878.576	1008.06
Ehbp1l1	883.42	1030.78	718.665	952.29	801.499	1101.62	1034.07	815.1	693.613	1008.06
N4bp1	1026.32	724	914.665	1104.34	820.358	952.44	889.98	910.19	801.508	1008.06
Fbxo18	584.61	858.98	838.443	848.26	660.058	699.99	1067.98	461.89	601.131	1008.06
Hspa4	909.4	1079.86	881.998	872.27	1159.82	895.07	856.08	869.44	878.576	1008.06
Rilpl1	753.5	846.71	947.332	872.27	820.358	849.17	728.94	747.17	678.199	1008.06
Npepps	1117.26	1092.13	925.554	1096.34	858.075	1308.18	1279.88	923.78	554.89	1008.06
Hnrnpul2	857.43	711.73	1067.11	928.29	905.222	596.71	652.65	855.85	863.163	1008.06
Zfp91	935.38	993.96	892.887	736.23	905.222	688.51	1000.17	760.76	801.508	1008.06
Fchsd2	1117.26	1153.49	1328.44	1408.44	1150.39	1090.15	1000.17	910.19	1340.98	1008.06
H2afy	1883.76	1509.35	1274	1384.43	1461.56	1388.5	1381.59	1127.55	1310.16	1008.06
Osbpl2	155.9	220.88	206.889	304.09	207.447	321.31	245.8	285.28	246.618	373.356
Lyz2	844.44	5546.56	1001.78	664.21	1348.4	986.87	576.37	801.51	1294.74	1008.06
Xpr1	181.88	257.69	261.333	328.1	339.458	286.88	457.7	366.79	369.927	286.24
Liph	818.46	282.24	969.109	792.25	669.487	1285.23	601.8	597.74	847.749	995.617
Stxbp2	844.44	674.91	598.888	696.22	688.346	814.74	856.08	1181.89	693.613	995.617
Gm10336	220.85	208.61	196	296.09	226.306	390.16	228.85	366.79	339.1	273.795
Nrm	701.54	638.1	849.332	1000.31	1046.66	872.12	576.37	1113.97	1063.54	995.617
Rab24	987.35	932.61	903.776	1592.49	1244.68	1078.67	1034.07	1086.8	1680.08	995.617
Chpf2	922.39	490.85	544.443	768.24	820.358	677.04	661.13	828.68	678.199	995.617
Wdfy1	649.57	650.37	555.332	688.21	952.369	872.12	618.75	516.23	709.026	995.617
Sbf2	1026.32	662.64	664.221	824.26	546.905	998.35	720.46	978.12	709.026	995.617
Atp2a2	818.46	957.15	718.665	1264.39	1018.38	998.35	1034.07	787.93	770.681	995.617
Ccdc97	818.46	699.46	838.443	800.25	528.046	918.02	635.7	828.68	739.854	995.617
Atp13a1	1078.29	944.88	914.665	1232.38	924.081	1147.52	711.98	1005.29	1156.02	995.617
Anapc5	909.4	858.98	990.887	848.26	839.216	975.4	737.41	950.95	955.644	995.617
Wbp1l	1013.33	748.54	881.998	992.31	754.352	860.64	898.46	815.1	631.958	995.617
Ak2	1338.12	993.96	1197.78	1112.34	1291.83	1377.03	1110.36	937.36	1109.78	995.617
Gtf3c2	740.51	1141.22	1034.44	744.23	716.634	722.94	864.55	896.61	847.749	995.617
Gm4980	1130.25	932.61	773.11	1176.36	1103.24	1067.2	813.7	461.89	1001.88	995.617
Map7d1	1169.23	920.34	969.109	1056.33	1122.1	745.89	881.5	964.53	786.094	995.617
Lhfpl2	1273.16	1263.93	1785.78	1432.44	1753.87	1078.67	1373.11	1086.8	693.613	995.617
B4galnt1	649.57	589.02	729.554	576.18	697.776	940.97	576.37	1100.38	1063.54	983.172
Atp2b1	714.53	1006.24	620.666	696.22	603.482	1319.65	957.79	747.17	1156.02	983.172
Tk2	740.51	417.22	751.332	632.2	697.776	768.84	678.08	720	878.576	983.172
Prcp	1104.27	638.1	947.332	1032.32	980.657	952.44	1135.78	1086.8	1140.61	983.172
Tspan31	870.43	760.81	925.554	1080.33	1037.23	1204.9	728.94	978.12	1279.33	983.172
Cd151	1325.12	539.93	958.22	1184.37	1065.52	1021.3	1127.31	1181.89	940.231	983.172
Rtn1	649.57	638.1	783.999	904.28	641.199	780.32	711.98	679.25	863.163	983.172
Rragc	909.4	748.54	718.665	712.22	716.634	940.97	703.51	937.36	1001.88	983.172
Fam89b	974.36	711.73	794.887	896.28	867.505	803.27	720.46	1005.29	1078.95	983.172
Fkbp15	870.43	1153.49	740.443	928.29	933.51	1078.67	915.41	991.7	986.471	983.172
Nek6	636.58	699.46	783.999	544.17	584.623	1078.67	593.32	543.4	770.681	983.172
Pitpnm1	662.56	809.9	827.554	720.22	603.482	745.89	889.98	801.51	724.44	983.172
Dad1	1026.32	1190.3	1208.66	1232.38	1593.57	1204.9	1271.4	1344.91	1340.98	983.172
Nfkb1	1091.28	785.35	1121.55	1368.42	1178.67	803.27	1135.78	1236.23	1017.3	983.172
Plxdc1	1351.11	748.54	762.221	848.26	848.646	849.17	915.41	692.83	1217.68	983.172
Cxxc1	714.53	687.19	598.888	792.25	697.776	585.24	491.61	733.59	601.131	983.172
Hn1	1143.25	993.96	958.22	1040.32	971.228	1009.82	830.65	1195.48	1032.71	983.172
Gba	1000.34	858.98	1263.11	1112.34	1046.66	1021.3	788.27	1141.14	1017.3	983.172
Atp5j2	1026.32	1644.34	1176	1200.37	1140.96	1021.3	1330.73	1263.4	1279.33	983.172
Yipf3	1247.18	944.88	1295.78	1272.39	1122.1	1262.28	898.46	1046.04	1171.43	983.172
St6galnac4	1117.26	834.44	871.11	1056.33	1018.38	1101.62	669.6	706.42	909.403	983.172
Usp24	1117.26	1055.32	860.221	1120.35	942.94	791.79	1008.64	855.85	924.817	983.172
Uqcrc1	1182.22	748.54	773.11	704.22	820.358	791.79	745.89	597.74	878.576	983.172
Atp5f1	1584.95	1398.91	1437.33	1288.4	1272.97	1181.95	1457.87	1521.52	1448.88	983.172
Ctdsp2	1065.3	809.9	1067.11	936.29	678.917	1021.3	771.32	679.25	893.99	983.172
Gdpd3	857.43	98.17	1720.44	944.29	179.159	91.8	203.42	1073.21	1078.95	983.172
Tnrc6b	1169.23	1006.24	903.776	872.27	848.646	1090.15	881.5	787.93	662.786	983.172
Dleu2	428.72	969.42	620.666	416.13	348.888	504.91	559.42	407.55	385.34	983.172
Ccl5	1039.31	1632.06	1197.78	176.05	895.793	516.39	618.75	67.93	431.581	983.172
Sfi1	415.73	920.34	293.999	264.08	471.47	1159	432.28	883.02	1310.16	970.726
Sgsh	220.85	269.97	206.889	112.04	179.159	286.88	305.14	380.38	323.686	472.918
Dcaf12	649.57	552.2	402.888	752.23	782.64	631.14	610.27	638.49	662.786	970.726
Ddit3	870.43	969.42	794.887	864.27	895.793	1021.3	940.84	1412.84	986.471	970.726
Usp19	935.38	883.52	587.999	1008.31	914.652	986.87	873.03	883.02	816.922	970.726
6430706D22Rik	493.67	711.73	544.443	880.27	603.482	631.14	627.22	706.42	462.409	970.726
Cant1	870.43	576.74	718.665	880.27	537.476	722.94	669.6	950.95	801.508	970.726
Hsbp1	818.46	932.61	1110.66	1088.34	1480.42	1101.62	1330.73	1154.72	863.163	970.726
Lap3	857.43	1043.05	1241.33	1072.33	1169.24	975.4	1051.02	1480.76	1186.85	970.726
Tkt	935.38	1079.86	1154.22	1120.35	1093.81	1055.72	873.03	1372.08	1371.81	970.726
Mark2	1416.06	1030.78	990.887	1528.47	1093.81	1308.18	1279.88	1222.65	1202.26	970.726
Mlph	1065.3	1190.3	1034.44	1192.37	990.087	1296.7	1449.4	1440.01	755.267	970.726
Nme2	1091.28	1582.98	1263.11	1024.32	1404.98	1618.01	1517.2	1331.33	1356.4	970.726
Brpf1	571.62	539.93	631.554	928.29	556.335	608.19	440.75	407.55	647.372	970.726
Sec31a	909.4	760.81	827.554	752.23	914.652	780.32	627.22	910.19	816.922	970.726
Dcakd	857.43	908.07	903.776	856.26	773.211	952.44	635.7	964.53	847.749	970.726
Kdm7a	740.51	1030.78	979.998	840.26	716.634	814.74	813.7	679.25	1171.43	970.726
Gpi1	1143.25	993.96	805.776	880.27	867.505	1159	805.22	964.53	770.681	970.726
Arpc5	987.35	1079.86	1339.33	944.29	1037.23	1124.57	1093.4	1100.38	801.508	970.726
Glg1	909.4	1006.24	1012.66	1232.38	933.51	952.44	932.36	679.25	801.508	970.726
Ptma	1000.34	895.8	1099.78	1296.4	876.934	952.44	889.98	923.78	678.199	970.726
Arf4	870.43	1288.47	1176	1192.37	1329.55	1032.77	1381.59	679.25	832.335	970.726
Zyx	1532.99	1779.32	1078	1088.34	990.087	1204.9	1025.6	1154.72	1371.81	970.726
Nrp1	1286.15	1582.98	1230.44	984.3	942.94	1468.83	1161.21	733.59	1063.54	970.726
Hexim1	1818.8	1509.35	1339.33	1288.4	1885.88	1583.58	2203.76	2635.48	2404.52	3036.63
Rnf138	220.85	159.53	196	240.07	207.447	298.36	305.14	258.11	385.34	211.569
Asb2	1507	724	1535.33	1120.35	1395.55	722.94	533.99	570.57	693.613	970.726
Siglece	597.61	417.22	620.666	704.22	924.081	918.02	644.18	665.66	1325.57	958.281
Mrps6	207.86	245.42	163.333	248.08	264.023	321.31	364.47	326.04	262.031	261.349
C1qb	99046.6	58999.7	82831.6	84162	84779.7	119859	83505.5	138023	133497	121863
H2-Ke6	870.43	417.22	707.777	832.26	763.781	780.32	669.6	774.34	940.231	958.281
Zfyve19	883.42	466.3	794.887	744.23	933.51	745.89	915.41	1018.87	816.922	958.281
Gse1	675.55	343.59	424.666	608.19	499.758	562.29	533.99	326.04	662.786	958.281
Bcl2l1	597.61	503.12	479.11	576.18	612.911	642.61	305.14	597.74	863.163	958.281
Myo1g	415.73	662.64	391.999	440.14	433.752	481.96	491.61	366.79	693.613	958.281
Nagpa	935.38	638.1	1012.66	1040.32	999.516	1181.95	940.84	869.44	1048.13	958.281
Gapvd1	805.47	1030.78	642.443	864.27	650.629	986.87	881.5	1073.21	878.576	958.281
Rsrc2	740.51	748.54	990.887	872.27	980.657	814.74	915.41	1195.48	940.231	958.281
Vgll4	441.71	809.9	457.333	840.26	433.752	562.29	856.08	543.4	400.754	958.281
Psmd3	1052.31	724	794.887	880.27	961.799	952.44	983.22	1154.72	755.267	958.281
Hsd17b4	740.51	687.19	740.443	848.26	848.646	654.09	847.6	733.59	893.99	958.281
Tceb3	766.49	699.46	664.221	720.22	678.917	688.51	593.32	787.93	863.163	958.281
Skap2	740.51	871.25	871.11	1048.32	1027.8	677.04	847.6	964.53	1063.54	958.281
Jmjd6	779.49	834.44	631.554	816.25	650.629	780.32	762.84	815.1	709.026	958.281
Ndufb8	961.37	785.35	903.776	792.25	1150.39	952.44	695.03	978.12	1156.02	958.281
Hnrnpm	1000.34	895.8	1045.33	1064.33	1169.24	1124.57	1110.36	869.44	1048.13	958.281
Akna	1299.14	858.98	1023.55	1288.4	782.64	1159	974.74	1168.31	1140.61	958.281
BC017643	1169.23	1153.49	925.554	1512.47	905.222	1101.62	1084.93	1575.86	909.403	958.281
2510009E07Rik	636.58	760.81	740.443	504.16	311.17	975.4	517.04	706.42	570.304	958.281
Chtop	948.37	785.35	805.776	928.29	820.358	986.87	830.65	760.76	739.854	958.281
Ubxn4	935.38	1067.59	936.443	1064.33	952.369	975.4	1279.88	896.61	863.163	958.281
Pptc7	766.49	674.91	675.11	640.2	452.611	872.12	567.89	489.06	647.372	958.281
Hmox2	883.42	932.61	1078	1208.37	1131.53	619.66	1135.78	1222.65	801.508	958.281
Tnfaip1	675.55	809.9	871.11	784.24	707.205	952.44	779.79	516.23	585.717	958.281
Tbc1d16	883.42	858.98	805.776	744.23	546.905	803.27	889.98	787.93	601.131	958.281
Tomm6	1273.16	1214.85	1578.89	1320.41	1131.53	1342.6	1390.06	1154.72	1495.12	958.281
Cope	1286.15	1043.05	1023.55	1056.33	980.657	975.4	1025.6	991.7	1078.95	958.281
Stx7	1052.31	1263.93	1480.89	1336.41	1452.13	952.44	1449.4	1276.99	1094.37	958.281
Rbbp4	1571.96	1165.76	1208.66	1248.39	1348.4	1342.6	1093.4	1086.8	1294.74	958.281
Ppp2r4	1156.24	1030.78	1165.11	1224.38	1140.96	1044.25	1135.78	801.51	940.231	958.281
Pi4k2a	1117.26	1153.49	805.776	968.3	792.069	872.12	932.36	828.68	585.717	958.281
Nr4a1	662.56	380.41	457.333	592.18	490.329	619.66	720.46	937.36	739.854	659.596
Ppp2r5a	636.58	515.39	675.11	784.24	386.605	895.07	949.31	733.59	570.304	945.836
Crtc2	688.55	576.74	653.332	736.23	537.476	665.56	652.65	1046.04	631.958	945.836
Ranbp10	818.46	797.63	707.777	952.29	716.634	1113.1	966.26	828.68	693.613	945.836
Mrfap1	1052.31	650.37	1306.66	1368.42	1282.4	1021.3	1135.78	1385.67	955.644	945.836
Bag6	727.52	883.52	707.777	992.31	829.787	814.74	873.03	774.34	893.99	945.836
AI413582	922.39	822.17	871.11	704.22	782.64	860.64	847.6	1209.06	1017.3	945.836
Cct2	870.43	1092.13	1132.44	1104.34	1423.84	1136.05	1127.31	1276.99	1094.37	945.836
Rnf220	1013.33	834.44	675.11	832.26	726.064	803.27	779.79	950.95	986.471	945.836
Tm2d2	1130.25	674.91	1056.22	1192.37	1188.1	895.07	915.41	937.36	1248.5	945.836
Setd2	584.61	711.73	740.443	656.2	594.052	734.42	720.46	502.64	616.545	945.836
Cacna1d	948.37	650.37	468.221	400.12	622.34	814.74	678.08	475.47	508.649	945.836
Ube2m	1078.29	797.63	860.221	1104.34	961.799	1044.25	635.7	1059.63	893.99	945.836
Phf23	896.41	1067.59	1350.22	1136.35	933.51	1170.47	728.94	1412.84	1094.37	945.836
Cd302	792.48	846.71	1339.33	592.18	1056.09	803.27	957.79	787.93	801.508	945.836
Ranbp3	714.53	908.07	718.665	752.23	650.629	631.14	601.8	516.23	755.267	945.836
Dennd5a	1169.23	908.07	1088.89	1032.32	942.94	1044.25	915.41	801.51	709.026	945.836
Ccni	1558.97	1386.64	1470	1872.58	1433.27	1319.65	1559.58	978.12	786.094	945.836
Ecscr	3455.72	2380.61	2841.99	3737.15	3724.61	4222.89	3110.69	5121.53	4608.67	4517.61
Slc46a1	740.51	355.86	1099.78	1000.31	1027.8	883.59	762.84	991.7	1248.5	933.391
Frs2	77.95	134.98	98	192.06	132.012	172.13	127.14	122.27	154.136	186.678
Tmem222	766.49	650.37	903.776	1000.31	961.799	814.74	737.41	1141.14	1063.54	933.391
Ube2q1	896.41	662.64	1088.89	992.31	999.516	1032.77	805.22	1372.08	1063.54	933.391
Ubp1	805.47	687.19	860.221	680.21	697.776	677.04	1017.12	950.95	1017.3	933.391
Mcfd2	896.41	908.07	1252.22	968.3	952.369	1296.7	1203.59	1141.14	1263.92	933.391
Metap1d	779.49	650.37	860.221	864.27	792.069	918.02	839.12	937.36	616.545	933.391
Sema4c	428.72	809.9	1121.55	1184.37	886.363	768.84	678.08	706.42	971.058	933.391
Ctdnep1	974.36	834.44	751.332	864.27	914.652	1021.3	889.98	855.85	955.644	933.391
Vegfb	1195.21	760.81	1154.22	688.21	1056.09	1181.95	1059.5	1154.72	1202.26	933.391
Zfp467	1338.12	589.02	903.776	864.27	773.211	1009.82	1017.12	760.76	955.644	933.391
Ppp1r15b	597.61	908.07	653.332	680.21	697.776	688.51	711.98	434.72	971.058	933.391
Piezo1	740.51	809.9	729.554	800.25	801.499	699.99	627.22	665.66	924.817	933.391
Ube2d3	831.45	920.34	1197.78	1128.35	1197.53	963.92	1025.6	883.02	1001.88	933.391
Cct7	1221.19	1374.37	990.887	1320.41	1027.8	1216.38	1237.5	1195.48	1294.74	933.391
Rab35	948.37	822.17	707.777	1024.32	886.363	1124.57	856.08	815.1	462.409	933.391
Puf60	1234.19	760.81	1154.22	1376.43	1282.4	1090.15	762.84	1290.57	955.644	933.391
Ybx1	1091.28	1533.9	1045.33	1232.38	1357.83	1021.3	1271.4	1304.16	1325.57	933.391
Samsn1	636.58	809.9	1012.66	872.27	1140.96	918.02	669.6	801.51	601.131	933.391
AI837181	753.5	711.73	794.887	1016.31	848.646	665.56	728.94	475.47	863.163	933.391
Armc5	1104.27	515.39	1197.78	856.26	1131.53	722.94	669.6	706.42	1248.5	933.391
Actr3	987.35	1202.57	1274	856.26	1272.97	1078.67	1017.12	923.78	1217.68	933.391
Rrp1	1286.15	846.71	1132.44	1080.33	1112.67	1078.67	745.89	991.7	1048.13	933.391
Samhd1	1130.25	1325.29	936.443	968.3	1074.95	986.87	1051.02	774.34	1063.54	933.391
Cds1	1234.19	895.8	1110.66	912.28	829.787	849.17	856.08	706.42	1248.5	933.391
Tspo	896.41	1227.12	1001.78	1000.31	1395.55	734.42	966.26	692.83	971.058	933.391
H2afj	1208.2	1067.59	1023.55	912.28	905.222	837.69	661.13	1005.29	1156.02	933.391
Uqcrq	1338.12	1533.9	1154.22	1080.33	924.081	780.32	1237.5	1263.4	1171.43	933.391
P2ry6	2533.33	1693.42	2199.55	2528.78	2404.5	3017.99	2754.7	3328.32	3190.62	3472.21
Txndc12	714.53	515.39	664.221	816.25	810.928	711.46	686.56	787.93	847.749	920.946
Myo1c	675.55	711.73	457.333	768.24	660.058	803.27	889.98	923.78	893.99	970.726
Pmm2	376.75	282.24	337.555	384.12	320.6	447.53	423.8	448.3	431.581	759.158
Skiv2l	662.56	748.54	729.554	944.29	612.911	906.54	627.22	923.78	986.471	920.946
Zcchc7	649.57	601.29	675.11	736.23	999.516	940.97	686.56	787.93	570.304	920.946
Naip2	831.45	650.37	783.999	776.24	876.934	757.37	805.22	842.27	1202.26	920.946
Sdhc	1260.17	858.98	979.998	1128.35	905.222	1193.42	1144.26	1249.82	1140.61	920.946
Lypla2	857.43	797.63	794.887	800.25	782.64	998.35	737.41	923.78	909.403	920.946
Sod1	1130.25	1043.05	990.887	952.29	1329.55	1067.2	1059.5	1426.42	1340.98	920.946
Ssr4	1260.17	957.15	1045.33	1208.37	1376.69	1159	1076.45	1372.08	1371.81	920.946
Ubtd1	727.52	650.37	805.776	600.19	452.611	837.69	525.51	855.85	832.335	920.946
Hltf	805.47	895.8	925.554	768.24	924.081	918.02	974.74	815.1	971.058	920.946
Rin2	441.71	1656.61	1426.44	1152.36	1433.27	1032.77	1432.44	1073.21	909.403	920.946
Mgrn1	1117.26	699.46	805.776	1024.32	669.487	1101.62	932.36	624.91	878.576	920.946
Zeb2os	1195.21	773.08	1067.11	896.28	1244.68	1159	864.55	896.61	1217.68	920.946
Nckap5l	1052.31	478.58	1176	1208.37	1461.56	814.74	652.65	760.76	971.058	920.946
Timm13	1117.26	1239.39	1219.55	1184.37	867.505	883.59	1296.83	1263.4	1510.53	920.946
Snx20	909.4	1030.78	1328.44	1000.31	1037.23	998.35	839.12	1086.8	1325.57	920.946
Etfb	831.45	711.73	1023.55	696.22	801.499	998.35	550.94	801.51	801.508	920.946
Mapk8ip3	1260.17	773.08	653.332	920.28	660.058	803.27	779.79	1046.04	554.89	920.946
Cyc1	688.55	932.61	903.776	856.26	697.776	619.66	610.27	883.02	893.99	920.946
Ndufb10	1156.24	969.42	1034.44	1064.33	1254.11	860.64	796.74	1263.4	1078.95	920.946
Ier3ip1	1013.33	1178.03	892.887	664.21	726.064	906.54	1161.21	828.68	816.922	920.946
Ankrd13a	1039.31	1104.4	751.332	976.3	744.923	975.4	889.98	787.93	601.131	920.946
Pak2	1338.12	1202.57	1078	1152.36	867.505	1273.75	1534.15	760.76	770.681	920.946
2310011J03Rik	337.78	319.05	391.999	488.15	386.605	481.96	406.85	516.23	601.131	597.37
Klf13	1039.31	1595.25	903.776	1560.48	1027.8	1790.14	1974.91	1521.52	1464.29	1729.88
Ptk2b	1169.23	564.47	892.887	1152.36	792.069	1239.33	1059.5	1018.87	1001.88	908.5
Supt5	870.43	589.02	969.109	960.3	820.358	837.69	1042.55	964.53	1140.61	908.5
Rbm33	558.63	552.2	642.443	576.18	933.51	734.42	711.98	489.06	662.786	908.5
Comtd1	857.43	846.71	696.888	1040.32	782.64	1113.1	822.17	706.42	1217.68	908.5
Mcoln1	883.42	858.98	566.221	848.26	782.64	929.49	873.03	774.34	816.922	908.5
Sh2b2	805.47	674.91	566.221	800.25	1018.38	677.04	788.27	665.66	801.508	908.5
Fnbp4	818.46	650.37	914.665	776.24	744.923	883.59	889.98	883.02	770.681	908.5
Lpin1	727.52	748.54	958.22	944.29	565.764	1124.57	779.79	760.76	847.749	908.5
Txnl4a	1221.19	552.2	990.887	1032.32	1112.67	986.87	805.22	910.19	1125.19	908.5
Jtb	1169.23	981.69	1165.11	1160.36	942.94	1170.47	1229.02	1372.08	893.99	908.5
Atp6v1d	948.37	822.17	903.776	920.28	876.934	803.27	898.46	923.78	832.335	908.5
Atp5h	1104.27	1116.68	1034.44	1056.33	1169.24	1009.82	1084.93	1195.48	1109.78	908.5
Slc30a9	675.55	1092.13	609.777	576.18	565.764	699.99	779.79	720	585.717	908.5
Slc46a3	1117.26	613.56	958.22	848.26	980.657	849.17	822.17	774.34	739.854	908.5
Mir3091	1013.33	1448	1012.66	1024.32	990.087	1032.77	1212.07	883.02	1294.74	908.5
Tap2	1130.25	760.81	1012.66	944.29	924.081	826.22	830.65	774.34	878.576	908.5
Synj1	909.4	1214.85	892.887	1096.34	763.781	895.07	1322.26	665.66	693.613	908.5
Ik	870.43	957.15	1143.33	920.28	1169.24	849.17	652.65	896.61	893.99	908.5
Ndufa6	1636.92	1423.45	1230.44	1216.38	1206.96	1285.23	1313.78	1276.99	1032.71	908.5
Tmem37	1922.73	1730.23	1557.11	2072.64	1782.16	2467.18	2407.18	2676.24	2728.21	2464.15
Rbfa	675.55	564.47	457.333	904.28	631.77	745.89	500.08	692.83	1048.13	896.055
Tep1	688.55	773.08	914.665	704.22	1103.24	1331.13	1008.64	855.85	909.403	896.055
Zfp563	0	36.81	65.333	56.02	56.576	114.75	84.76	122.27	15.414	99.562
Ccnk	701.54	441.76	468.221	672.21	480.899	745.89	415.32	516.23	662.786	896.055
Dusp2	532.65	306.78	479.11	552.17	631.77	344.26	271.23	624.91	631.958	896.055
Ptpro	714.53	760.81	1078	904.28	810.928	1009.82	1042.55	828.68	971.058	896.055
Abhd16a	675.55	638.1	979.998	744.23	839.216	872.12	771.32	787.93	893.99	896.055
Scarb2	857.43	883.52	979.998	952.29	1244.68	918.02	1178.16	1113.97	971.058	896.055
Esrra	844.44	638.1	794.887	848.26	848.646	791.79	813.7	720	878.576	896.055
Plgrkt	883.42	969.42	1056.22	904.28	1235.25	1044.25	1076.45	1195.48	940.231	896.055
Abcf1	558.63	552.2	838.443	656.2	650.629	722.94	720.46	461.89	647.372	896.055
2016-03-02	1039.31	760.81	1404.66	1136.35	1188.1	860.64	957.79	1344.91	1325.57	896.055
Eif3h	1221.19	1018.51	1143.33	1392.43	1414.41	1216.38	1008.64	1412.84	1217.68	896.055
Cmklr1	1273.16	1079.86	1078	1592.49	848.646	1503.26	1432.44	1059.63	924.817	896.055
B4galt1	818.46	1325.29	979.998	1352.42	1074.95	1067.2	1398.54	842.27	940.231	896.055
Naa35	701.54	932.61	838.443	1096.34	1074.95	654.09	1042.55	883.02	647.372	896.055
Aagab	1013.33	711.73	838.443	1008.31	735.493	918.02	762.84	855.85	631.958	896.055
Ebi3	610.6	564.47	1230.44	816.25	735.493	872.12	661.13	706.42	477.822	896.055
Cox17	909.4	1276.2	1099.78	1176.36	961.799	1170.47	1051.02	1032.46	847.749	896.055
9530068E07Rik	1325.12	1079.86	794.887	1136.35	886.363	849.17	1017.12	855.85	1001.88	896.055
Irf1	948.37	1092.13	914.665	824.26	858.075	734.42	517.04	638.49	1202.26	896.055
Fbxw4	1922.73	1386.64	1589.78	1504.47	1744.44	1159	1491.77	1453.59	1217.68	896.055
AF251705	5833.15	5436.12	5934.43	6241.93	7034.33	8181.84	6848.6	9468.72	10265.5	7716.03
D10Wsu102e	129.91	85.9	108.889	104.03	216.876	114.75	169.52	176.61	154.136	174.233
Vars	1338.12	748.54	1208.66	976.3	1008.95	883.59	889.98	461.89	601.131	896.055
Mfsd5	610.6	674.91	914.665	888.27	763.781	1250.8	762.84	1127.55	1140.61	883.61
Camk2g	779.49	392.68	587.999	664.21	792.069	814.74	711.98	652.08	878.576	883.61
Arrb1	610.6	687.19	555.332	912.28	367.747	906.54	711.98	543.4	786.094	883.61
Mkl1	792.48	773.08	337.555	528.16	509.188	814.74	652.65	652.08	616.545	883.61
Lamtor1	961.37	785.35	1197.78	1224.38	1357.83	1331.13	940.84	1290.57	1510.53	883.61
Zfp384	870.43	539.93	740.443	760.24	584.623	975.4	745.89	584.15	909.403	883.61
Slc9a1	597.61	515.39	402.888	544.17	688.346	459.01	500.08	421.13	662.786	883.61
Psmd13	883.42	760.81	675.11	816.25	839.216	734.42	669.6	1005.29	1048.13	883.61
Sys1	805.47	699.46	1197.78	960.3	1093.81	722.94	915.41	1331.33	1094.37	883.61
Zfp513	1078.29	478.58	925.554	928.29	848.646	963.92	822.17	720	816.922	883.61
Npepl1	974.36	871.25	914.665	1008.31	990.087	1021.3	915.41	815.1	1310.16	883.61
Raly	1390.08	871.25	1034.44	1080.33	1103.24	1124.57	1051.02	1249.82	1310.16	883.61
Mon2	1013.33	993.96	773.11	1208.37	1018.38	1055.72	974.74	869.44	940.231	883.61
Alkbh6	922.39	662.64	1088.89	1088.34	688.346	952.44	966.26	692.83	909.403	883.61
Vps9d1	1169.23	539.93	631.554	752.23	792.069	711.46	771.32	638.49	601.131	883.61
Tbcb	987.35	969.42	816.665	1208.37	1008.95	722.94	847.6	1276.99	709.026	883.61
Snw1	948.37	993.96	914.665	992.31	905.222	631.14	1076.45	1181.89	755.267	883.61
Brd1	779.49	748.54	816.665	704.22	631.77	631.14	830.65	747.17	539.477	883.61
Cebpz	883.42	957.15	1208.66	896.28	726.064	998.35	1330.73	787.93	693.613	883.61
Sema4g	896.41	650.37	871.11	784.24	971.228	677.04	423.8	638.49	539.477	883.61
Thoc5	168.89	122.71	141.555	296.09	122.582	195.08	220.38	190.19	262.031	186.678
Adamts1	766.49	981.69	969.109	712.22	1631.29	952.44	1635.87	1983.41	1186.85	871.165
Fam98c	519.66	564.47	468.221	520.16	678.917	757.37	525.51	638.49	709.026	871.165
Ccz1	402.73	674.91	642.443	672.21	612.911	527.86	711.98	747.17	709.026	871.165
Txndc15	766.49	613.56	1165.11	1192.37	1357.83	998.35	839.12	1372.08	909.403	871.165
Tef	844.44	797.63	631.554	904.28	499.758	883.59	762.84	774.34	1186.85	871.165
Bri3	1000.34	760.81	947.332	936.29	1093.81	1319.65	830.65	1059.63	1094.37	871.165
Hbp1	844.44	1153.49	1034.44	1368.42	1216.39	1113.1	1262.92	1372.08	1032.71	871.165
Cct5	1013.33	834.44	685.999	904.28	905.222	986.87	847.6	1290.57	662.786	871.165
Dazap1	805.47	454.03	424.666	520.16	622.34	493.44	381.42	638.49	631.958	871.165
Cirbp	935.38	625.83	566.221	544.17	1056.09	665.56	517.04	923.78	832.335	871.165
Gaa	1000.34	699.46	479.11	920.28	612.911	952.44	610.27	624.91	739.854	871.165
Rtfdc1	818.46	1067.59	936.443	992.31	1018.38	849.17	966.26	1168.31	1140.61	871.165
Oxa1l	740.51	687.19	892.887	640.2	735.493	814.74	695.03	883.02	801.508	871.165
Cnot2	857.43	895.8	631.554	816.25	810.928	722.94	1051.02	801.51	724.44	871.165
Baz1b	935.38	613.56	740.443	720.22	641.199	1032.77	644.18	638.49	801.508	871.165
Vamp2	857.43	1006.24	860.221	936.29	810.928	1078.67	889.98	991.7	847.749	871.165
Pbrm1	402.73	1349.83	1023.55	976.3	848.646	1078.67	847.6	720	739.854	871.165
Rab11fip5	883.42	711.73	1197.78	744.23	556.335	780.32	686.56	787.93	1017.3	871.165
Sash3	1182.22	1006.24	1361.11	1136.35	1140.96	929.49	1034.07	1344.91	1063.54	871.165
Pros1	1039.31	1607.52	1633.33	1560.48	1885.88	1354.08	1652.82	1195.48	1063.54	871.165
Mafg	1481.02	1546.17	1328.44	1840.57	1282.4	1422.93	1551.11	910.19	1094.37	871.165
Plscr3	454.7	441.76	598.888	816.25	669.487	470.49	525.51	828.68	971.058	858.719
Axl	545.64	687.19	359.333	224.07	971.228	562.29	406.85	720	1156.02	858.719
6330416G13Rik	506.67	417.22	555.332	584.18	688.346	654.09	559.42	393.96	986.471	858.719
Ubac2	818.46	478.58	609.777	624.19	763.781	757.37	695.03	950.95	801.508	858.719
Gm996	285.81	233.15	283.111	256.08	330.029	390.16	313.61	407.55	508.649	348.466
Dpp7	324.79	429.49	391.999	376.12	471.47	619.66	508.56	611.32	493.236	547.589
Smarca4	636.58	920.34	468.221	728.23	716.634	768.84	856.08	787.93	816.922	858.719
Anks3	701.54	883.52	609.777	912.28	678.917	1078.67	839.12	1073.21	724.44	858.719
Zscan26	532.65	846.71	631.554	792.25	537.476	929.49	847.6	815.1	678.199	858.719
Arl8a	948.37	687.19	675.11	816.25	773.211	1159	762.84	774.34	1109.78	858.719
Cd84	714.53	981.69	773.11	1216.38	961.799	1159	983.22	855.85	971.058	858.719
Tfeb	701.54	589.02	533.555	720.22	584.623	631.14	508.56	706.42	863.163	858.719
Tyk2	701.54	589.02	664.221	768.24	622.34	699.99	644.18	815.1	739.854	858.719
Serf2	558.63	736.27	805.776	864.27	792.069	780.32	847.6	937.36	524.063	858.719
Fkbp5	1623.93	2110.64	762.221	1752.54	622.34	1836.04	3424.3	1820.39	863.163	858.719
Wipf2	636.58	638.1	522.666	688.21	528.046	906.54	618.75	475.47	524.063	858.719
Eif3b	740.51	674.91	533.555	672.21	716.634	768.84	644.18	706.42	554.89	858.719
Gtpbp2	857.43	736.27	805.776	1112.34	716.634	1113.1	898.46	706.42	616.545	858.719
Phb2	1000.34	993.96	914.665	1024.32	1159.82	1101.62	873.03	1154.72	940.231	858.719
Nbeal2	870.43	871.25	914.665	992.31	999.516	1181.95	576.37	869.44	971.058	858.719
Smg9	649.57	724	675.11	440.14	735.493	585.24	364.47	624.91	770.681	858.719
Ndufa2	1208.2	1767.05	1241.33	1168.36	1404.98	1331.13	1322.26	1331.33	1448.88	858.719
Ctnnb1	1000.34	932.61	1230.44	1192.37	876.934	1044.25	1051.02	855.85	816.922	858.719
Sel1l	909.4	1460.27	969.109	1256.39	829.787	975.4	1025.6	896.61	971.058	858.719
Acap2	1000.34	1079.86	1230.44	1128.35	952.369	986.87	856.08	1059.63	678.199	858.719
Fcgr2b	1390.08	957.15	1350.22	1624.5	1782.16	952.44	1059.5	1046.04	878.576	858.719
0610040J01Rik	1338.12	1079.86	1524.44	1616.5	1074.95	837.69	1305.3	1141.14	832.335	858.719
Cd14	5443.4	3963.58	5346.44	5297.64	5044.73	6735.96	6636.7	7879.28	8076.73	6334.61
Igsf8	701.54	552.2	675.11	680.21	622.34	757.37	644.18	1100.38	971.058	846.274
Slc38a7	662.56	527.66	500.888	680.21	669.487	665.56	695.03	1032.46	508.649	846.274
Smc6	220.85	245.42	228.666	320.1	216.876	332.78	415.32	366.79	277.445	311.13
Mapk1ip1	597.61	809.9	620.666	808.25	660.058	734.42	779.79	910.19	678.199	846.274
Hsf1	792.48	662.64	577.11	1008.31	622.34	849.17	847.6	760.76	631.958	846.274
Tob2	857.43	858.98	751.332	800.25	584.623	998.35	1135.78	665.66	1017.3	846.274
Ubr2	701.54	724	598.888	744.23	556.335	780.32	873.03	529.81	770.681	846.274
Sgta	779.49	650.37	479.11	736.23	528.046	699.99	550.94	896.61	539.477	846.274
Zbtb18	909.4	883.52	598.888	768.24	858.075	872.12	771.32	910.19	940.231	846.274
Myadm	909.4	736.27	773.11	664.21	886.363	1181.95	889.98	910.19	678.199	846.274
Ddx47	506.67	822.17	1001.78	864.27	876.934	722.94	695.03	855.85	1048.13	846.274
Pa2g4	870.43	429.49	664.221	672.21	556.335	734.42	635.7	611.32	647.372	846.274
Tcp1	454.7	809.9	773.11	656.2	1037.23	527.86	805.22	828.68	631.958	846.274
Exosc5	831.45	674.91	794.887	752.23	792.069	768.84	864.55	855.85	786.094	846.274
Ppp4c	597.61	662.64	718.665	680.21	726.064	677.04	483.13	760.76	816.922	846.274
Rpl7l1	1013.33	589.02	958.22	984.3	914.652	837.69	856.08	842.27	893.99	846.274
Zcchc6	636.58	981.69	707.777	760.24	801.499	791.79	754.36	611.32	832.335	846.274
Scrib	896.41	564.47	566.221	568.18	556.335	688.51	491.61	556.98	631.958	846.274
Fli1	1039.31	773.08	598.888	624.19	471.47	1181.95	805.22	502.64	493.236	846.274
Pfkfb3	896.41	724	816.665	680.21	933.51	596.71	983.22	516.23	847.749	846.274
Cct3	1117.26	871.25	827.554	1088.34	1027.8	803.27	957.79	747.17	739.854	846.274
Irf9	1156.24	932.61	881.998	1192.37	1112.67	895.07	618.75	747.17	986.471	846.274
Ube2j1	1117.26	1263.93	1361.11	1424.44	1254.11	1078.67	1237.5	1018.87	878.576	846.274
Zfp84	90.94	110.44	87.111	112.04	84.865	126.23	161.04	122.27	169.55	124.452
Gpr160	441.71	331.32	914.665	464.14	660.058	814.74	559.42	570.57	909.403	833.829
Lrrc47	467.69	306.78	424.666	528.16	433.752	699.99	372.94	475.47	493.236	833.829
Gde1	636.58	490.85	903.776	856.26	839.216	803.27	839.12	1086.8	893.99	833.829
Plpp7	103.93	122.71	119.778	176.05	94.294	160.65	152.57	258.11	138.723	149.343
Gpr108	974.36	625.83	838.443	992.31	867.505	1044.25	923.88	1317.74	1217.68	833.829
P3h3	155.9	208.61	185.111	216.07	198.017	206.55	322.09	230.94	354.513	236.459
Pdcl3	753.5	601.29	816.665	992.31	933.51	952.44	728.94	1046.04	1001.88	833.829
Usp21	714.53	834.44	936.443	1176.36	1197.53	1331.13	1042.55	1358.5	1171.43	1107.62
Cdk4	1000.34	638.1	783.999	856.26	1301.26	849.17	839.12	1046.04	1156.02	833.829
Map1s	740.51	662.64	620.666	664.21	556.335	963.92	881.5	421.13	893.99	833.829
Frrs1	753.5	797.63	729.554	728.23	744.923	963.92	915.41	692.83	955.644	833.829
Sltm	753.5	797.63	773.11	808.25	744.923	734.42	940.84	855.85	770.681	833.829
Copa	805.47	711.73	783.999	752.23	990.087	849.17	864.55	747.17	739.854	833.829
Degs1	571.62	576.74	598.888	640.2	603.482	585.24	500.08	652.08	493.236	833.829
Emc6	727.52	724	860.221	720.22	886.363	619.66	695.03	1018.87	801.508	833.829
Glt8d1	532.65	466.3	729.554	704.22	678.917	562.29	644.18	461.89	385.34	833.829
Dusp3	389.74	490.85	598.888	344.11	565.764	619.66	355.99	407.55	323.686	833.829
BC031181	1091.28	920.34	827.554	1000.31	952.369	918.02	898.46	1005.29	940.231	833.829
Vkorc1	1182.22	846.71	1078	952.29	1244.68	918.02	1076.45	1100.38	1094.37	833.829
Ppp2cb	779.49	773.08	718.665	928.29	678.917	699.99	1000.17	584.15	554.89	833.829
Leprotl1	779.49	969.42	783.999	1000.31	914.652	803.27	1059.5	448.3	847.749	833.829
Kmt2c	740.51	871.25	892.887	648.2	546.905	688.51	881.5	720	678.199	833.829
Rab2a	1000.34	908.07	1056.22	1104.34	1150.39	780.32	974.74	828.68	1063.54	833.829
Ncor2	792.48	539.93	773.11	752.23	490.329	562.29	559.42	556.98	647.372	833.829
Ubap2l	649.57	650.37	783.999	680.21	377.176	642.61	584.84	665.66	431.581	833.829
Dusp7	1026.32	871.25	1078	1104.34	1367.26	837.69	669.6	597.74	1248.5	833.829
Gbp7	597.61	1251.66	849.332	680.21	631.77	550.81	678.08	326.04	369.927	833.829
Amz1	714.53	306.78	740.443	800.25	867.505	860.64	822.17	720	1186.85	821.384
H2-DMa	2169.57	1767.05	2286.66	3401.05	3073.98	2983.56	2763.17	2418.12	3884.23	3086.41
Atp6v1g1	883.42	687.19	860.221	880.27	1169.24	952.44	983.22	1453.59	1094.37	821.384
Clcf1	909.4	552.2	642.443	728.23	660.058	849.17	889.98	1141.14	770.681	821.384
Stx2	688.55	527.66	566.221	520.16	433.752	837.69	796.74	516.23	678.199	821.384
Flii	701.54	662.64	642.443	968.3	518.617	940.97	796.74	624.91	724.44	821.384
Slc43a2	1026.32	920.34	587.999	936.29	660.058	1273.75	873.03	842.27	1001.88	821.384
Rxra	727.52	736.27	511.777	688.21	424.323	826.22	686.56	597.74	801.508	821.384
Timm10b	1143.25	883.52	903.776	904.28	1018.38	1227.85	1110.36	1113.97	1294.74	821.384
Rpl23	961.37	1104.4	1404.66	864.27	1867.02	1434.4	1067.98	1562.27	1525.95	821.384
Suv420h2	688.55	711.73	979.998	1064.33	584.623	757.37	991.69	828.68	786.094	821.384
Sh3tc1	766.49	625.83	707.777	680.21	452.611	791.79	635.7	611.32	878.576	821.384
Tifa	662.56	711.73	947.332	984.3	792.069	860.64	889.98	815.1	662.786	821.384
Setd3	896.41	625.83	990.887	928.29	1169.24	826.22	822.17	910.19	955.644	821.384
Pcnxl3	688.55	687.19	707.777	640.2	556.335	1009.82	652.65	475.47	801.508	821.384
Cd47	831.45	822.17	631.554	920.28	886.363	734.42	830.65	747.17	816.922	821.384
Mgea5	792.48	785.35	827.554	1000.31	858.075	814.74	788.27	978.12	678.199	821.384
Eef1d	948.37	1067.59	990.887	968.3	1178.67	1032.77	822.17	1141.14	1310.16	821.384
Rnf44	766.49	613.56	675.11	760.24	537.476	929.49	796.74	516.23	462.409	821.384
Idh3b	1052.31	944.88	1034.44	1072.33	1367.26	883.59	805.22	1548.69	1063.54	821.384
Gpr146	1091.28	993.96	969.109	992.31	980.657	1044.25	813.7	1059.63	1248.5	821.384
Oaz1-ps	857.43	944.88	1186.89	1208.37	1056.09	803.27	1034.07	923.78	1109.78	821.384
Oaz1	883.42	957.15	1197.78	1232.38	1065.52	803.27	1034.07	923.78	1125.19	821.384
Tra2b	571.62	822.17	827.554	688.21	707.205	596.71	720.46	747.17	524.063	821.384
Mdm4	662.56	993.96	794.887	744.23	942.94	963.92	949.31	638.49	416.168	821.384
Etnk1	909.4	1018.51	881.998	952.29	1112.67	895.07	813.7	883.02	678.199	821.384
Nadk	961.37	638.1	783.999	720.22	726.064	734.42	542.46	570.57	755.267	821.384
Fam53b	896.41	981.69	631.554	640.2	509.188	654.09	915.41	461.89	709.026	821.384
Fcgrt	948.37	662.64	816.665	872.27	744.923	711.46	483.13	665.66	739.854	821.384
Tceb2	1260.17	1055.32	783.999	808.25	876.934	631.14	1034.07	706.42	1125.19	821.384
Ldha	987.35	1533.9	1154.22	1256.39	1348.4	757.37	889.98	1372.08	1078.95	821.384
Bod1l	740.51	1239.39	903.776	880.27	829.787	699.99	830.65	570.57	662.786	821.384
Abcd4	259.83	245.42	293.999	456.14	311.17	309.83	381.42	448.3	385.34	410.692
Cldnd1	740.51	613.56	827.554	680.21	622.34	585.24	593.32	244.53	431.581	821.384
Scoc	1312.13	2417.42	1426.44	1464.45	952.369	1250.8	2398.71	787.93	616.545	821.384
Fem1c	51.97	24.54	65.333	56.02	18.859	91.8	101.71	95.1	123.309	49.781
Ms4a6d	480.68	674.91	511.777	616.19	669.487	895.07	906.93	720	508.649	808.939
Abcd2	402.73	895.8	794.887	584.18	952.369	849.17	788.27	801.51	1017.3	808.939
Sfr1	532.65	760.81	958.22	744.23	820.358	757.37	1017.12	896.61	971.058	808.939
Sumo3	636.58	466.3	653.332	704.22	660.058	768.84	508.56	801.51	601.131	808.939
Myo7a	675.55	490.85	631.554	816.25	829.787	745.89	686.56	1113.97	847.749	958.281
Mdm2	740.51	625.83	675.11	824.26	631.77	803.27	940.84	652.08	801.508	808.939
Prmt1	688.55	650.37	566.221	688.21	726.064	654.09	711.98	652.08	909.403	808.939
Rab8a	584.61	564.47	707.777	792.25	537.476	699.99	593.32	801.51	647.372	808.939
Cd83	636.58	503.12	1056.22	824.26	707.205	699.99	686.56	1046.04	755.267	808.939
Zfand3	727.52	625.83	805.776	880.27	660.058	757.37	830.65	774.34	755.267	808.939
Ifnar1	779.49	699.46	685.999	624.19	716.634	918.02	822.17	502.64	893.99	808.939
Mid1ip1	922.39	527.66	979.998	856.26	942.94	872.12	491.61	842.27	1125.19	808.939
Wash1	584.61	711.73	620.666	520.16	443.182	688.51	601.8	570.57	616.545	808.939
Nbr1	688.55	711.73	773.11	1048.32	933.51	665.56	762.84	869.44	585.717	808.939
Rsbn1	805.47	674.91	587.999	696.22	575.193	619.66	779.79	679.25	585.717	808.939
Aip	1091.28	687.19	903.776	648.2	933.51	975.4	644.18	1073.21	893.99	808.939
Midn	701.54	638.1	675.11	560.17	829.787	757.37	584.84	570.57	585.717	808.939
Cct6a	1117.26	858.98	1045.33	1320.41	1329.55	1044.25	1347.68	1005.29	770.681	808.939
Abtb1	935.38	589.02	740.443	736.23	575.193	791.79	745.89	516.23	739.854	808.939
Rassf4	805.47	687.19	816.665	752.23	707.205	780.32	720.46	611.32	678.199	808.939
Erbb2ip	779.49	674.91	468.221	680.21	546.905	608.19	584.84	421.13	539.477	808.939
Lsm4	818.46	1067.59	773.11	728.23	584.623	699.99	627.22	1018.87	693.613	808.939
Ralbp1	1182.22	1263.93	903.776	960.3	641.199	1239.33	1483.3	923.78	570.304	808.939
Nrip1	1000.34	1092.13	860.221	968.3	688.346	596.71	1169.69	787.93	924.817	808.939
Nfkbiz	792.48	981.69	881.998	1032.32	971.228	699.99	1161.21	611.32	416.168	808.939
Zfp207	961.37	1178.03	979.998	1112.34	754.352	1090.15	779.79	1032.46	493.236	808.939
Osbpl11	1130.25	1570.71	1121.55	1032.32	641.199	872.12	1398.54	624.91	847.749	808.939
Notch1	363.76	589.02	435.555	504.16	490.329	757.37	627.22	624.91	693.613	584.925
Cln8	506.67	638.1	729.554	920.28	886.363	963.92	711.98	896.61	955.644	958.281
Smarca2	376.75	294.51	293.999	304.09	339.458	401.63	423.8	516.23	385.34	609.815
Ilvbl	415.73	466.3	794.887	1064.33	848.646	642.61	525.51	991.7	878.576	796.493
Sae1	233.85	233.15	228.666	512.16	358.317	286.88	245.8	421.13	431.581	323.575
Spsb1	506.67	552.2	587.999	712.22	990.087	665.56	703.51	502.64	940.231	796.493
Ccrl2	766.49	355.86	707.777	496.15	641.199	952.44	584.84	760.76	647.372	796.493
Paqr7	1169.23	834.44	1165.11	1152.36	1386.12	1422.93	1415.49	1643.78	1418.05	796.493
Trpv2	597.61	441.76	653.332	536.17	716.634	642.61	533.99	774.34	724.44	796.493
Brd9	519.66	576.74	533.555	704.22	528.046	596.71	542.46	624.91	755.267	796.493
Yif1b	987.35	490.85	685.999	688.21	631.77	791.79	771.32	910.19	801.508	796.493
Lpxn	896.41	625.83	925.554	1128.35	999.516	963.92	991.69	1127.55	678.199	796.493
Alg1	740.51	539.93	849.332	728.23	782.64	677.04	678.08	883.02	847.749	796.493
Hnrnpu	662.56	699.46	489.999	624.19	1008.95	699.99	711.98	529.81	662.786	796.493
Ppp2ca	610.6	662.64	860.221	1000.31	726.064	791.79	771.32	855.85	662.786	796.493
Clk2-scamp3	792.48	564.47	871.11	864.27	867.505	619.66	754.36	869.44	955.644	796.493
Dlst	987.35	748.54	751.332	1024.32	886.363	1136.05	957.79	665.66	955.644	796.493
Idh3g	1156.24	883.52	1241.33	1448.45	1423.84	963.92	1279.88	1535.1	1371.81	796.493
Slc15a4	1117.26	822.17	805.776	1104.34	792.069	1159	940.84	1168.31	755.267	796.493
Zbtb4	948.37	760.81	773.11	672.21	754.352	1090.15	847.6	842.27	755.267	796.493
Riok3	636.58	883.52	642.443	832.26	678.917	677.04	728.94	950.95	601.131	796.493
Mkrn1	688.55	662.64	871.11	792.25	697.776	699.99	856.08	747.17	709.026	796.493
Tm2d3	961.37	773.08	969.109	808.25	829.787	1067.2	873.03	978.12	924.817	796.493
Hint1	1026.32	1398.91	914.665	920.28	1235.25	1193.42	1262.92	1358.5	924.817	796.493
Vezf1	662.56	724	555.332	640.2	575.193	722.94	830.65	393.96	554.89	796.493
Ndst2	662.56	662.64	675.11	800.25	631.77	631.14	576.37	665.66	616.545	796.493
Mrpl43	1117.26	981.69	1056.22	1040.32	1206.96	963.92	796.74	1915.48	971.058	796.493
Rapgef1	753.5	601.29	871.11	888.27	622.34	734.42	695.03	815.1	554.89	796.493
Msn	857.43	834.44	773.11	680.21	876.934	1032.77	711.98	556.98	878.576	796.493
Polr2a	753.5	687.19	664.221	632.2	707.205	665.56	703.51	516.23	631.958	796.493
Khk	688.55	527.66	969.109	640.2	678.917	573.76	652.65	774.34	462.409	796.493
Cnot3	714.53	871.25	664.221	784.24	622.34	654.09	703.51	543.4	678.199	796.493
Ccng2	935.38	932.61	1034.44	1160.36	839.216	677.04	991.69	842.27	1078.95	796.493
Zmiz2	792.48	834.44	587.999	648.2	622.34	803.27	474.66	529.81	709.026	796.493
Prpsap2	1208.2	1227.12	990.887	1536.47	971.228	1101.62	1051.02	1412.84	647.372	796.493
Anp32a	1078.29	858.98	947.332	728.23	1140.96	1067.2	881.5	652.08	709.026	796.493
Maml3	610.6	503.12	696.888	496.15	546.905	504.91	432.28	407.55	431.581	796.493
Atp13a2	1779.82	1227.12	1415.55	968.3	1037.23	2524.55	1500.25	2105.67	2188.73	2314.81
Mzt2	1468.03	883.52	1448.22	1168.36	1386.12	722.94	1178.16	1086.8	832.335	796.493
1110007C09Rik	740.51	1165.76	675.11	960.3	924.081	1055.72	1067.98	1276.99	1263.92	1368.97
Slc38a6	350.77	662.64	653.332	624.19	452.611	849.17	542.46	747.17	816.922	784.048
Tor4a	428.72	429.49	511.777	640.2	697.776	688.51	432.28	556.98	647.372	784.048
Ablim1	77.95	110.44	108.889	112.04	56.576	114.75	127.14	163.02	184.963	124.452
Sertad1	701.54	466.3	500.888	664.21	594.052	654.09	635.7	910.19	601.131	784.048
Phc2	623.59	601.29	685.999	736.23	660.058	975.4	652.65	787.93	724.44	784.048
Neu1	883.42	601.29	914.665	808.25	622.34	1055.72	745.89	1073.21	1001.88	784.048
Mydgf	597.61	650.37	860.221	664.21	773.211	711.46	1051.02	842.27	678.199	784.048
Cherp	779.49	478.58	664.221	888.27	594.052	665.56	771.32	584.15	816.922	784.048
Morc3	805.47	539.93	1034.44	768.24	886.363	860.64	762.84	1046.04	940.231	784.048
Trp53	883.42	404.95	479.11	544.17	980.657	550.81	567.89	692.83	477.822	784.048
Pias1	935.38	944.88	827.554	1080.33	726.064	1181.95	1093.4	1005.29	847.749	784.048
H3f3a	1026.32	785.35	958.22	1040.32	933.51	940.97	957.79	1236.23	971.058	784.048
D8Ertd82e	701.54	527.66	849.332	800.25	631.77	803.27	517.04	869.44	662.786	784.048
Dnajc3	714.53	736.27	838.443	856.26	858.075	688.51	957.79	733.59	847.749	784.048
Tbk1	519.66	797.63	707.777	760.24	594.052	688.51	762.84	624.91	601.131	784.048
Gga1	766.49	539.93	642.443	680.21	660.058	677.04	542.46	679.25	647.372	784.048
Mroh1	506.67	601.29	533.555	464.14	471.47	688.51	635.7	434.72	354.513	784.048
Fzr1	779.49	380.41	413.777	456.14	509.188	493.44	381.42	380.38	570.304	784.048
Pafah1b1	701.54	969.42	849.332	952.29	631.77	975.4	991.69	760.76	724.44	784.048
Ndufb11	1000.34	822.17	958.22	880.27	820.358	860.64	991.69	937.36	1048.13	784.048
Nedd8	909.4	969.42	979.998	1120.35	1065.52	860.64	906.93	1127.55	1032.71	784.048
Ythdc1	662.56	760.81	903.776	616.19	707.205	826.22	771.32	801.51	601.131	784.048
Map2k7	714.53	527.66	544.443	576.18	377.176	608.19	533.99	489.06	508.649	784.048
Ophn1	779.49	822.17	729.554	736.23	688.346	654.09	889.98	638.49	816.922	784.048
Fam195b	1416.06	895.8	1067.11	1064.33	1367.26	1159	881.5	1426.42	1171.43	784.048
Arpc5l	753.5	638.1	1045.33	784.24	1131.53	860.64	635.7	855.85	678.199	784.048
Uba5	597.61	920.34	816.665	1264.39	716.634	654.09	889.98	706.42	616.545	784.048
Sec24b	740.51	736.27	631.554	672.21	556.335	699.99	652.65	638.49	539.477	784.048
Luc7l3	753.5	883.52	1001.78	848.26	763.781	768.84	728.94	869.44	909.403	784.048
2810474O19Rik	896.41	1079.86	892.887	856.26	669.487	1044.25	1127.31	760.76	709.026	784.048
Nub1	558.63	809.9	609.777	512.16	622.34	699.99	457.7	597.74	493.236	784.048
Pgls	896.41	957.15	696.888	776.24	933.51	745.89	873.03	665.66	770.681	784.048
Rcsd1	1701.88	1435.73	925.554	1672.52	905.222	1124.57	1618.91	1385.67	878.576	784.048
Ubn2	974.36	1533.9	1099.78	1192.37	876.934	734.42	1245.97	706.42	662.786	784.048
Cap1	246.84	147.25	239.555	104.03	1235.25	172.13	194.95	149.44	1063.54	771.603
Clk2	610.6	908.07	489.999	824.26	754.352	826.22	779.79	869.44	955.644	771.603
Wdfy4	649.57	368.14	489.999	592.18	518.617	493.44	508.56	801.51	554.89	771.603
Nme3	740.51	527.66	631.554	576.18	575.193	734.42	635.7	679.25	1094.37	771.603
Tprgl	597.61	895.8	609.777	904.28	961.799	826.22	873.03	842.27	909.403	771.603
Gpr107	610.6	380.41	598.888	856.26	603.482	688.51	745.89	611.32	863.163	833.829
Mir682	922.39	1398.91	1045.33	1112.34	1640.71	1342.6	983.22	1779.63	1664.67	771.603
2510039O18Rik	779.49	527.66	751.332	792.25	678.917	872.12	593.32	706.42	847.749	771.603
Acaa1a	558.63	662.64	696.888	760.24	763.781	757.37	627.22	869.44	508.649	771.603
Zbtb7b	532.65	736.27	468.221	672.21	546.905	734.42	669.6	380.38	616.545	771.603
Por	675.55	576.74	729.554	640.2	735.493	1032.77	796.74	353.21	816.922	771.603
Use1	1364.1	969.42	1067.11	1248.39	1348.4	1377.03	1144.26	1507.93	1402.64	771.603
Mfsd10	727.52	368.14	631.554	584.18	603.482	527.86	398.37	529.81	847.749	771.603
Eif3i	740.51	687.19	838.443	944.29	1074.95	757.37	754.36	1005.29	755.267	771.603
Dpm1-adnp	727.52	773.08	838.443	856.26	782.64	895.07	991.69	733.59	786.094	771.603
Mrpl24	519.66	625.83	783.999	656.2	782.64	722.94	618.75	556.98	662.786	771.603
Bag1	688.55	650.37	958.22	904.28	876.934	814.74	695.03	679.25	971.058	771.603
Atp5c1	909.4	1018.51	958.22	968.3	1150.39	918.02	966.26	1195.48	1109.78	771.603
Arhgap30	870.43	650.37	773.11	1064.33	763.781	791.79	864.55	815.1	647.372	771.603
Stra13	636.58	687.19	653.332	664.21	650.629	539.34	678.08	543.4	739.854	771.603
Gadd45gip1	922.39	724	969.109	824.26	744.923	722.94	788.27	1046.04	940.231	771.603
Tmed7	727.52	944.88	947.332	824.26	829.787	1124.57	1017.12	570.57	863.163	771.603
Med13l	896.41	724	827.554	944.29	697.776	1044.25	932.36	638.49	554.89	771.603
Btk	558.63	895.8	969.109	704.22	1046.66	837.69	737.41	964.53	477.822	771.603
Kpnb1	714.53	760.81	1121.55	928.29	1093.81	906.54	779.79	774.34	631.958	771.603
Mark3	779.49	674.91	947.332	760.24	782.64	699.99	864.55	502.64	631.958	771.603
Kdm6b	1000.34	1092.13	707.777	888.27	744.923	906.54	1025.6	692.83	539.477	771.603
Fam63b	974.36	932.61	914.665	1008.31	678.917	895.07	983.22	489.06	816.922	771.603
Dek	831.45	1227.12	740.443	888.27	810.928	803.27	1101.88	584.15	554.89	771.603
Znfx1	896.41	699.46	925.554	760.24	933.51	711.46	796.74	407.55	770.681	771.603
Mtpn	870.43	785.35	1023.55	880.27	556.335	837.69	898.46	489.06	601.131	771.603
Zc3h13	714.53	650.37	533.555	560.17	424.323	413.11	559.42	502.64	308.272	771.603
Gsk3b	831.45	1141.22	860.221	920.28	575.193	665.56	940.84	475.47	647.372	771.603
Nob1	194.87	257.69	206.889	416.13	282.882	298.36	364.47	339.62	231.204	348.466
Ggt5	597.61	257.69	631.554	752.23	528.046	424.58	542.46	421.13	585.717	759.158
Hmgcl	844.44	895.8	805.776	1048.32	886.363	952.44	957.79	1181.89	1078.95	759.158
Cpsf3	753.5	674.91	773.11	696.22	678.917	975.4	728.94	774.34	940.231	759.158
Svbp	571.62	527.66	653.332	728.23	820.358	596.71	644.18	774.34	539.477	759.158
Atp6v1e1	935.38	846.71	947.332	1000.31	914.652	1021.3	788.27	1317.74	1263.92	759.158
Cib1	636.58	834.44	675.11	960.3	726.064	699.99	686.56	950.95	847.749	759.158
2810428I15Rik	649.57	834.44	402.888	720.22	546.905	573.76	695.03	638.49	662.786	759.158
Nudt9	792.48	601.29	903.776	680.21	858.075	757.37	856.08	828.68	893.99	759.158
Hnrnpd	727.52	736.27	1088.89	952.29	1272.97	1021.3	1017.12	760.76	1001.88	759.158
Snx1	727.52	552.2	805.776	792.25	754.352	665.56	813.7	910.19	508.649	759.158
Fam122a	675.55	503.12	489.999	736.23	669.487	413.11	491.61	801.51	508.649	759.158
Slc45a4	636.58	478.58	566.221	432.13	528.046	596.71	584.84	353.21	709.026	759.158
Klc1	610.6	380.41	544.443	776.24	660.058	424.58	423.8	665.66	385.34	759.158
Cops8	636.58	564.47	620.666	872.27	754.352	688.51	491.61	597.74	585.717	759.158
Tmem33	870.43	760.81	816.665	856.26	867.505	837.69	1051.02	978.12	585.717	759.158
Mrps24	896.41	785.35	838.443	736.23	801.499	849.17	805.22	1005.29	847.749	759.158
Exoc3	454.7	785.35	533.555	632.2	518.617	527.86	610.27	529.81	493.236	759.158
Vps25	766.49	674.91	849.332	1128.35	1197.53	745.89	711.98	923.78	662.786	759.158
Safb	805.47	466.3	522.666	632.2	556.335	780.32	533.99	366.79	554.89	759.158
Ncaph2	714.53	687.19	751.332	840.26	650.629	665.56	610.27	869.44	662.786	759.158
Uqcrfs1	662.56	1030.78	816.665	936.29	848.646	734.42	779.79	978.12	801.508	759.158
Txndc11	805.47	564.47	696.888	752.23	678.917	665.56	661.13	461.89	662.786	759.158
Cdc37	922.39	539.93	871.11	840.26	688.346	929.49	525.51	733.59	631.958	759.158
Stk38	844.44	589.02	675.11	648.2	697.776	631.14	610.27	516.23	662.786	759.158
Tram1	870.43	932.61	1023.55	984.3	1103.24	940.97	940.84	950.95	662.786	759.158
Anapc13	935.38	1116.68	1328.44	912.28	971.228	998.35	983.22	1059.63	1202.26	759.158
Cd3eap	662.56	858.98	707.777	912.28	556.335	803.27	466.18	312.45	1078.95	759.158
Bmp2k	831.45	1079.86	751.332	688.21	603.482	791.79	932.36	543.4	647.372	759.158
Pebp1	402.73	220.88	315.777	304.09	414.894	459.01	440.75	407.55	446.995	423.137
Parp14	701.54	552.2	664.221	512.16	537.476	493.44	500.08	393.96	446.995	759.158
Poldip3	779.49	699.46	816.665	784.24	546.905	608.19	372.94	407.55	539.477	759.158
Ppp4r1	376.75	331.32	293.999	520.16	282.882	631.14	483.13	489.06	385.34	423.137
Eef2k	1961.7	1730.23	1023.55	1440.45	1008.95	1055.72	1203.59	991.7	1094.37	759.158
Wasf2	1182.22	1767.05	892.887	704.22	678.917	1296.7	1118.83	298.87	631.958	759.158
Lacc1	597.61	908.07	849.332	944.29	792.069	918.02	1084.93	1181.89	1202.26	1157.4
Scarb1	311.79	331.32	315.777	232.07	301.741	631.14	423.8	285.28	431.581	746.713
Timp2	5001.7	4282.63	4932.66	5689.76	6091.39	7447.43	5433.11	6697.39	7429.36	6956.87
Pdgfa	493.67	490.85	762.221	584.18	754.352	745.89	542.46	706.42	1017.3	746.713
Pgs1	545.64	392.68	479.11	736.23	565.764	470.49	601.8	570.57	616.545	746.713
Emp3	701.54	1079.86	402.888	592.18	792.069	722.94	813.7	1032.46	971.058	746.713
Bin3	207.86	184.07	206.889	304.09	311.17	263.93	237.33	258.11	369.927	311.13
Trim41	636.58	589.02	533.555	904.28	528.046	780.32	796.74	896.61	832.335	871.165
Taz	662.56	527.66	827.554	776.24	1008.95	757.37	737.41	923.78	786.094	746.713
Zfpl1	1026.32	576.74	707.777	960.3	716.634	872.12	915.41	1086.8	847.749	746.713
Wipf1	532.65	711.73	740.443	688.21	678.917	699.99	949.31	638.49	786.094	746.713
Tsg101	467.69	564.47	685.999	792.25	716.634	654.09	644.18	652.08	570.304	746.713
Gmeb1	480.68	625.83	609.777	792.25	678.917	722.94	635.7	543.4	539.477	746.713
Usp48	558.63	711.73	587.999	600.19	594.052	619.66	737.41	815.1	524.063	746.713
Tmbim4	610.6	908.07	892.887	880.27	848.646	906.54	864.55	923.78	801.508	746.713
Tbc1d9	792.48	944.88	947.332	1200.37	942.94	1009.82	1271.4	855.85	801.508	746.713
Nosip	415.73	539.93	696.888	648.2	622.34	504.91	517.04	556.98	477.822	746.713
Slc40a1	493.67	822.17	762.221	736.23	678.917	688.51	788.27	624.91	631.958	746.713
Ddx49	558.63	355.86	468.221	432.13	301.741	390.16	279.71	679.25	369.927	746.713
Rassf2	1195.21	687.19	675.11	840.26	311.17	1250.8	915.41	665.66	693.613	746.713
Kansl1	610.6	760.81	544.443	704.22	424.323	791.79	720.46	502.64	493.236	746.713
Bnip2	883.42	871.25	794.887	920.28	829.787	906.54	873.03	883.02	832.335	746.713
Snf8	649.57	724	620.666	680.21	744.923	631.14	483.13	801.51	678.199	746.713
Nudt16l1	896.41	785.35	827.554	976.3	905.222	780.32	771.32	1100.38	786.094	746.713
Ctbp1	779.49	809.9	827.554	816.25	858.075	918.02	796.74	692.83	801.508	746.713
Ptpn23	857.43	613.56	598.888	744.23	575.193	826.22	762.84	638.49	400.754	746.713
Eif4e2	1013.33	773.08	1012.66	880.27	895.793	677.04	906.93	950.95	1125.19	746.713
Psmc3	1091.28	822.17	1110.66	1176.36	971.228	929.49	923.88	855.85	1094.37	746.713
Adsl	220.85	306.78	391.999	504.16	433.752	447.53	457.7	393.96	446.995	385.802
Tor3a	727.52	638.1	1121.55	584.18	924.081	665.56	635.7	733.59	616.545	746.713
Phf21a	818.46	846.71	773.11	712.22	641.199	906.54	788.27	584.15	416.168	746.713
Snx6	1273.16	748.54	1317.55	1480.46	1178.67	1032.77	1093.4	774.34	631.958	746.713
Prr13	1610.94	1178.03	1589.78	1368.42	839.216	1629.48	1237.5	1073.21	955.644	746.713
Uqcr10	1429.06	1398.91	1088.89	944.29	829.787	688.51	957.79	1399.25	1001.88	746.713
Pon2	1130.25	1374.37	1306.66	936.29	1037.23	1434.4	1517.2	2431.71	2003.77	1804.56
Preb	766.49	797.63	871.11	1000.31	1037.23	1124.57	1178.16	964.53	1186.85	1356.53
Aprt	545.64	601.29	707.777	704.22	924.081	940.97	483.13	923.78	1279.33	734.267
Prkag1	766.49	404.95	533.555	640.2	528.046	699.99	508.56	733.59	739.854	734.267
Derl2	974.36	650.37	881.998	1232.38	848.646	803.27	991.69	1032.46	1371.81	734.267
Chd2	558.63	736.27	783.999	768.24	631.77	780.32	796.74	747.17	801.508	734.267
Tmem9b	636.58	454.03	718.665	720.22	895.793	631.14	678.08	624.91	631.958	734.267
Hadha	701.54	662.64	696.888	744.23	688.346	986.87	669.6	733.59	693.613	734.267
Zzef1	883.42	625.83	609.777	760.24	792.069	872.12	805.22	733.59	585.717	734.267
Tnrc6c	623.59	724	577.11	608.19	414.894	722.94	517.04	529.81	739.854	734.267
Mrpl53	662.56	589.02	577.11	560.17	452.611	665.56	576.37	774.34	385.34	734.267
Brd3	636.58	503.12	718.665	712.22	528.046	883.59	601.8	380.38	585.717	734.267
Abca9	584.61	1239.39	577.11	800.25	660.058	711.46	1025.6	692.83	631.958	734.267
Sdcbp	636.58	969.42	947.332	872.27	754.352	906.54	983.22	624.91	816.922	734.267
Kcmf1	649.57	466.3	860.221	816.25	622.34	585.24	652.65	665.66	416.168	734.267
Bfar	766.49	576.74	969.109	848.26	876.934	596.71	737.41	624.91	801.508	734.267
Amfr	1104.27	809.9	1056.22	1320.41	839.216	860.64	949.31	1018.87	955.644	734.267
Rtf1	922.39	1214.85	827.554	800.25	782.64	711.46	1161.21	937.36	924.817	734.267
Inpp5k	1013.33	429.49	849.332	808.25	565.764	573.76	627.22	597.74	662.786	734.267
Sdc3	844.44	417.22	675.11	608.19	801.499	585.24	550.94	353.21	585.717	734.267
BC003331	714.53	846.71	969.109	704.22	669.487	780.32	822.17	747.17	524.063	734.267
Casc3	1091.28	1092.13	783.999	904.28	773.211	918.02	983.22	787.93	647.372	734.267
Jmjd1c	649.57	1497.08	1372	896.28	782.64	837.69	1059.5	815.1	693.613	734.267
Esyt1	896.41	1030.78	533.555	768.24	575.193	573.76	322.09	570.57	678.199	734.267
Lrrfip1	363.76	368.14	391.999	384.12	443.182	436.06	533.99	570.57	662.786	485.363
Cntrl	337.78	490.85	359.333	432.13	339.458	504.91	483.13	665.66	508.649	634.706
Srp72	220.85	674.91	468.221	664.21	405.464	493.44	576.37	556.98	524.063	721.822
Dctn6	831.45	466.3	642.443	832.26	650.629	688.51	805.22	1018.87	847.749	721.822
Gmppa	831.45	392.68	587.999	664.21	612.911	791.79	483.13	896.61	832.335	721.822
Fads1	506.67	564.47	587.999	664.21	443.182	1009.82	839.12	638.49	755.267	721.822
Csf2rb2	493.67	687.19	587.999	584.18	631.77	826.22	669.6	597.74	878.576	721.822
Sdf2	597.61	638.1	1001.78	912.28	876.934	849.17	847.6	1209.06	909.403	721.822
Psen1	779.49	724	740.443	912.28	848.646	1032.77	1084.93	1195.48	678.199	721.822
Alg5	584.61	466.3	620.666	776.24	726.064	539.34	567.89	747.17	755.267	721.822
Apoa1bp	909.4	748.54	936.443	952.29	1376.69	1181.95	1093.4	855.85	1418.05	721.822
Tardbp	246.84	895.8	685.999	688.21	414.894	642.61	686.56	720	446.995	721.822
Ppox	831.45	564.47	468.221	656.2	820.358	665.56	728.94	570.57	878.576	721.822
Tradd	155.9	196.34	283.111	224.07	141.441	298.36	279.71	285.28	262.031	336.021
Neurl1a	766.49	662.64	675.11	784.24	565.764	768.84	779.79	937.36	863.163	721.822
Cdk9	844.44	466.3	653.332	816.25	650.629	711.46	618.75	883.02	709.026	721.822
Pcna	506.67	625.83	892.887	1080.33	905.222	642.61	813.7	978.12	616.545	721.822
Atic	207.86	220.88	283.111	240.07	358.317	355.73	347.52	258.11	323.686	398.247
Bud31	415.73	858.98	936.443	1376.43	1074.95	837.69	695.03	937.36	631.958	721.822
Fam134c	428.72	441.76	489.999	408.13	424.323	413.11	610.27	393.96	400.754	721.822
Prr12	441.71	454.03	500.888	584.18	490.329	619.66	355.99	475.47	431.581	721.822
Sh3gl1	766.49	503.12	718.665	712.22	792.069	688.51	711.98	597.74	816.922	721.822
Mybbp1a	519.66	625.83	598.888	536.17	631.77	562.29	576.37	597.74	678.199	721.822
Zfp276	792.48	306.78	511.777	464.14	518.617	413.11	423.8	421.13	739.854	721.822
Tmem140	428.72	490.85	685.999	536.17	782.64	527.86	423.8	570.57	539.477	721.822
Gsk3a	883.42	539.93	675.11	720.22	537.476	791.79	508.56	1018.87	601.131	721.822
Rnf10	766.49	576.74	871.11	904.28	773.211	837.69	661.13	706.42	816.922	721.822
Mtx1	1000.34	662.64	609.777	704.22	782.64	803.27	771.32	815.1	631.958	721.822
Tmem184b	766.49	613.56	609.777	752.23	688.346	780.32	720.46	584.15	539.477	721.822
Tomm40	779.49	638.1	827.554	824.26	678.917	849.17	500.08	1032.46	724.44	721.822
Taok2	584.61	539.93	577.11	784.24	424.323	573.76	542.46	516.23	493.236	721.822
Sbf1	922.39	601.29	653.332	768.24	584.623	837.69	703.51	692.83	601.131	721.822
Yeats4	870.43	662.64	685.999	640.2	678.917	562.29	618.75	801.51	940.231	721.822
Eif3k	870.43	809.9	838.443	800.25	867.505	780.32	856.08	720	940.231	721.822
Prdx5	636.58	1251.66	936.443	704.22	867.505	768.84	754.36	1100.38	971.058	721.822
Abcd1	545.64	625.83	522.666	528.16	462.041	757.37	508.56	312.45	462.409	721.822
Snrnp200	675.55	601.29	783.999	616.19	254.594	665.56	652.65	556.98	539.477	721.822
Iscu	558.63	773.08	1176	984.3	801.499	631.14	610.27	883.02	801.508	721.822
Rab11a	766.49	1055.32	1088.89	936.29	1027.8	757.37	1042.55	1249.82	570.304	721.822
Cln3	1403.07	1141.22	1284.89	1696.52	1621.86	1709.81	1415.49	1670.95	2419.94	1941.45
Rab3gap1	233.85	343.59	370.222	408.13	490.329	424.58	364.47	502.64	508.649	410.692
Ly9	532.65	429.49	696.888	592.18	1065.52	745.89	695.03	570.57	924.817	709.377
Fam193b	922.39	527.66	304.888	768.24	631.77	872.12	711.98	543.4	709.026	709.377
Dvl1	597.61	454.03	326.666	688.21	414.894	539.34	567.89	570.57	539.477	709.377
Appl2	610.6	576.74	468.221	600.19	697.776	826.22	483.13	883.02	693.613	709.377
Ist1	415.73	650.37	675.11	704.22	518.617	642.61	771.32	774.34	662.786	709.377
Rab10	415.73	527.66	587.999	360.11	537.476	596.71	813.7	543.4	477.822	709.377
Pigk	636.58	539.93	794.887	680.21	735.493	883.59	737.41	937.36	678.199	709.377
Tnfsf12	610.6	711.73	609.777	520.16	499.758	722.94	635.7	1113.97	755.267	709.377
Tex264	428.72	392.68	348.444	504.16	575.193	481.96	559.42	706.42	493.236	535.144
Fam96b	636.58	576.74	762.221	624.19	688.346	780.32	873.03	733.59	832.335	709.377
Cxcl16	779.49	736.27	751.332	616.19	999.516	975.4	847.6	1181.89	863.163	709.377
Tuba1c	311.79	355.86	348.444	328.1	424.323	493.44	398.37	516.23	431.581	572.48
Tgfbi	376.75	650.37	468.221	472.15	584.623	608.19	457.7	475.47	678.199	709.377
Plxna4	480.68	515.39	522.666	648.2	537.476	436.06	457.7	855.85	601.131	709.377
Add3	519.66	478.58	326.666	472.15	330.029	459.01	474.66	448.3	431.581	709.377
Lime1	623.59	625.83	587.999	800.25	622.34	585.24	754.36	842.27	631.958	709.377
Mvp	480.68	257.69	391.999	336.1	377.176	378.68	355.99	556.98	231.204	709.377
Shkbp1	649.57	392.68	598.888	664.21	537.476	677.04	415.32	516.23	647.372	709.377
Scamp3	766.49	503.12	849.332	824.26	735.493	596.71	686.56	855.85	924.817	709.377
Sfswap	935.38	625.83	620.666	840.26	773.211	745.89	881.5	747.17	647.372	709.377
Kat6a	675.55	957.15	838.443	936.29	688.346	860.64	1059.5	896.61	739.854	709.377
Stk4	493.67	662.64	696.888	608.19	471.47	768.84	703.51	407.55	647.372	709.377
Ebp	883.42	822.17	816.665	664.21	1112.67	929.49	678.08	950.95	1078.95	709.377
Mgat4b	805.47	576.74	707.777	600.19	546.905	849.17	542.46	747.17	647.372	709.377
Atp6v0e	779.49	1067.59	1143.33	728.23	1235.25	860.64	1051.02	1195.48	1063.54	709.377
Angel2	688.55	932.61	881.998	816.25	867.505	860.64	873.03	706.42	863.163	709.377
Bscl2	1013.33	490.85	664.221	680.21	735.493	803.27	474.66	611.32	770.681	709.377
Akr1b10	1000.34	736.27	1067.11	928.29	1008.95	791.79	1025.6	1249.82	693.613	709.377
Vapa	701.54	760.81	1001.78	880.27	886.363	826.22	703.51	923.78	678.199	709.377
Bcap31	883.42	822.17	1372	1656.51	1659.57	1067.2	889.98	1032.46	986.471	709.377
Psmc2	883.42	871.25	1067.11	1120.35	801.499	711.46	1101.88	1086.8	724.44	709.377
Kmt2d	1026.32	454.03	544.443	632.2	339.458	516.39	610.27	393.96	662.786	709.377
H2-Oa	1039.31	539.93	979.998	672.21	1056.09	665.56	915.41	706.42	678.199	709.377
Wsb1	1000.34	711.73	1110.66	1464.45	1838.73	734.42	805.22	760.76	1171.43	709.377
Psmb9	1091.28	785.35	1372	1064.33	1461.56	814.74	966.26	1317.74	971.058	709.377
Map2k1	883.42	748.54	1176	1008.31	848.646	860.64	813.7	937.36	739.854	709.377
Ubqln1	675.55	822.17	631.554	696.22	763.781	745.89	822.17	380.38	539.477	709.377
Ash1l	831.45	711.73	696.888	576.18	443.182	665.56	974.74	692.83	354.513	709.377
Sec13	1091.28	944.88	1034.44	1008.31	1112.67	791.79	957.79	964.53	1032.71	709.377
Dynlrb1	662.56	1018.51	990.887	1024.32	792.069	562.29	661.13	896.61	847.749	709.377
Magt1	753.5	1681.15	1067.11	1136.35	744.923	1009.82	1229.02	828.68	539.477	709.377
Uggt1	1117.26	932.61	718.665	872.27	810.928	826.22	618.75	720	431.581	709.377
Nfkbid	532.65	527.66	533.555	712.22	801.499	963.92	949.31	380.38	847.749	696.932
Ankrd16	389.74	441.76	348.444	448.14	462.041	481.96	415.32	597.74	477.822	696.932
Snx2	324.79	601.29	642.443	672.21	773.211	585.24	737.41	611.32	709.026	696.932
Dagla	805.47	478.58	359.333	736.23	509.188	803.27	923.88	448.3	631.958	696.932
Irak2	558.63	466.3	326.666	360.11	518.617	585.24	491.61	679.25	462.409	696.932
Ccs	571.62	380.41	642.443	656.2	631.77	481.96	695.03	760.76	585.717	696.932
Hspa1a	688.55	343.59	707.777	592.18	518.617	504.91	491.61	815.1	893.99	696.932
Pcyox1	519.66	564.47	773.11	608.19	499.758	757.37	711.98	774.34	693.613	696.932
Txlna	675.55	515.39	402.888	568.18	386.605	780.32	644.18	597.74	416.168	696.932
Asb6	506.67	368.14	424.666	640.2	273.453	493.44	355.99	434.72	616.545	696.932
Slc25a39	779.49	625.83	598.888	808.25	716.634	826.22	737.41	774.34	847.749	696.932
[truncated: 7,319 more rows]
